# Supplementary material for: BushenHuoxue formula promotes osteogenic differentiation via affecting Hedgehog signaling pathway in bone marrow stem cells to improve osteoporosis symptoms
Source: PLoS One. 2023 Nov 29;18(11):e0289912. doi: 10.1371/journal.pone.0289912 (PMC10686470; doi:10.1371/journal.pone.0289912)
Supplement: S1 Table — (XLSX) [file pone.0289912.s003.xlsx]

## Sheet: Sheet1
Chinese name	Botanical name	Latin name	Parts used	Proportion
Lu Jiao Jiao	Antler gum	-	Gum	0.1145
Yin Yang Huo	Epimedium herb	Epimedii Folium	Foliage	0.1145
Bu Gu Zhi	Psoralea carylifolia	Psoralea corylifolia Linn	Fruit	0.1145
Dan Shen	Salviae miltiorrhizae	Salvia miltiorrhiza Bunge	Root	0.229
Huang Qi	Astragalus mongholicus	Astragalus mongholicus Bunge	Root	0.229
Shu Di Huang	Rehmannia glutinosa	Rehmannia	Root	0.0916
Bai Shao	Paeoniae radix alba	Cynanchum otophyllum Schneid	Root	0.0916
Xue Jie	Resina Draconis.	DaemonoropsdracoBl	Resin	0.0153
