# Supplementary material for: BushenHuoxue formula promotes osteogenic differentiation via affecting Hedgehog signaling pathway in bone marrow stem cells to improve osteoporosis symptoms
Source: PLoS One. 2023 Nov 29;18(11):e0289912. doi: 10.1371/journal.pone.0289912 (PMC10686470; doi:10.1371/journal.pone.0289912)
Supplement: S2 Table — (XLSX) [file pone.0289912.s004.xlsx]

## Sheet: Sheet1
gene		primer sequence					length
actin		F-primer	CAACTGGGACGATATGGAGAAG				22
		R-primer	CTCGAAGTCTAGGGCAACATAG				22
RUNX2		F-primer	TCCCTCCATCCTCCCTTATTT				21
		R-primer	CCTCATTCCCTAACCTGAAACC				22
GLI2		F-primer	GGGTTTCTGTGGACTAGGAATG				22
		R-primer	GTGGACATATGTGTGGGAAGAG				22
SHH		F-primer	GATGACTCAGAGGTGCAAAGA				21
		R-primer	CGGGACTTAGATCCTTCACTAAC				23
IHH		F-primer	TCGTCTTGGTGTAGAGGTAGAG				22
		R-primer	CAGTTCTGGGAGGCAATGAA				20
DHH		F-primer	CCTGACCAATCTACTGCCCC				20
		R-primer	TGCTTGTAGAGTAGCGGCAC				20
