# Supplementary material for: BushenHuoxue formula promotes osteogenic differentiation via affecting Hedgehog signaling pathway in bone marrow stem cells to improve osteoporosis symptoms
Source: PLoS One. 2023 Nov 29;18(11):e0289912. doi: 10.1371/journal.pone.0289912 (PMC10686470; doi:10.1371/journal.pone.0289912)
Supplement: S3 Table — (XLS) [file pone.0289912.s005.xls]

## Sheet: Sheet1
SUID	AverageShortestPathLength	BetweennessCentrality	ClosenessCentrality	ClusteringCoefficient	Weight	Eccentricity	IsSingleNode	name	NeighborhoodConnectivity	NumberOfDirectedEdges	NumberOfUndirectedEdges	PartnerOfMultiEdgedNodePairs	Radiality	selected	SelfLoops	shared name	Stress	TopologicalCoefficient
103	1.47619	0.0104645	0.677419	0.681818	60	2	FALSE	RUNX2	33.3333	33	0	0	0.880952	FALSE	0	RUNX2	534	0.529101
96	1.55556	0.0249169	0.642857	0.561576	60	3	FALSE	SHH	27.7586	29	0	0	0.861111	FALSE	0	SHH	1336	0.44772
115	1.20635	0.0749198	0.828947	0.526531	50	2	FALSE	CTNNB1	29.28	50	0	0	0.948413	FALSE	0	CTNNB1	2304	0.464762
126	1.22222	0.0507922	0.818182	0.540816	49	2	FALSE	TP53	29.2449	49	0	0	0.944444	FALSE	0	TP53	2084	0.464205
129	1.25397	0.0307792	0.797468	0.574468	47	2	FALSE	EP300	29.4681	47	0	0	0.936508	FALSE	0	EP300	1494	0.467747
121	1.28571	0.0248055	0.777778	0.594949	45	2	FALSE	HDAC1	30.2889	45	0	0	0.928571	FALSE	0	HDAC1	1352	0.480776
122	1.30159	0.0207256	0.768293	0.623679	44	2	FALSE	MYC	31.3182	44	0	0	0.924603	FALSE	0	MYC	1244	0.497114
130	1.30159	0.0254149	0.768293	0.606765	44	2	FALSE	CREBBP	30.1818	44	0	0	0.924603	FALSE	0	CREBBP	1244	0.479076
109	1.79365	0.00699693	0.557522	0.712418	44	3	FALSE	IHH	22.5	18	0	0	0.801587	FALSE	0	IHH	292	0.387931
118	1.31746	0.014254	0.759036	0.654485	43	2	FALSE	JUN	31.4651	43	0	0	0.920635	FALSE	0	JUN	994	0.499446
105	1.34921	0.0283469	0.741176	0.576074	42	3	FALSE	SMAD4	30.4762	42	0	0	0.912698	FALSE	0	SMAD4	1350	0.491551
107	1.33333	0.0352203	0.75	0.600465	42	2	FALSE	SMAD3	30.5952	42	0	0	0.916667	FALSE	0	SMAD3	1422	0.485639
87	1.61905	0.0197928	0.617647	0.596923	42	3	FALSE	GLI3	29.1923	26	0	0	0.845238	FALSE	0	GLI3	1208	0.478562
85	1.34921	0.0240317	0.741176	0.613415	41	2	FALSE	SMAD2	30.9512	41	0	0	0.912698	FALSE	0	SMAD2	1208	0.491289
113	1.36508	0.0121964	0.732558	0.676923	40	2	FALSE	ESR1	31.775	40	0	0	0.90873	FALSE	0	ESR1	784	0.504365
93	1.53968	0.0267726	0.649485	0.602299	40	3	FALSE	GLI1	30.7	30	0	0	0.865079	FALSE	0	GLI1	1620	0.495161
86	1.63492	0.0160711	0.61165	0.626667	39	3	FALSE	GLI2	29.96	25	0	0	0.84127	FALSE	0	GLI2	1144	0.491148
99	1.4127	0.020025	0.707865	0.684685	37	2	FALSE	STAT3	32.5405	37	0	0	0.896825	FALSE	0	STAT3	834	0.516517
117	1.4127	0.00641843	0.707865	0.749249	37	2	FALSE	CREB1	33.0541	37	0	0	0.896825	FALSE	0	CREB1	460	0.524668
124	1.46032	0.00596888	0.684783	0.739683	36	3	FALSE	FOS	32.6944	36	0	0	0.884921	FALSE	0	FOS	406	0.535975
132	1.44444	0.0105809	0.692308	0.737815	35	2	FALSE	SIRT1	33.7714	35	0	0	0.888889	FALSE	0	SIRT1	504	0.536054
128	1.46032	0.00706938	0.684783	0.707665	34	2	FALSE	KAT2B	32.5	34	0	0	0.884921	FALSE	0	KAT2B	458	0.515873
100	1.47619	0.00663378	0.677419	0.753788	33	2	FALSE	HIF1A	33.9394	33	0	0	0.880952	FALSE	0	HIF1A	438	0.538721
84	1.52381	0.00438482	0.65625	0.784274	32	3	FALSE	YY1	34.125	32	0	0	0.869048	FALSE	0	YY1	252	0.559426
125	1.52381	0.00284416	0.65625	0.826613	32	3	FALSE	CEBPB	34.625	32	0	0	0.869048	FALSE	0	CEBPB	212	0.567623
127	1.52381	0.00608373	0.65625	0.747984	32	3	FALSE	NCOR1	32.875	32	0	0	0.869048	FALSE	0	NCOR1	328	0.538934
83	1.53968	0.00257946	0.649485	0.823656	31	3	FALSE	PPARG	34.5484	31	0	0	0.865079	FALSE	0	PPARG	186	0.566367
120	1.53968	0.00542184	0.649485	0.756989	31	3	FALSE	NCOR2	33.5161	31	0	0	0.865079	FALSE	0	NCOR2	294	0.549445
134	1.53968	0.0422507	0.649485	0.737634	31	3	FALSE	HDAC4	33.0323	31	0	0	0.865079	FALSE	0	HDAC4	1346	0.55
119	1.55556	0.00235477	0.642857	0.832184	30	3	FALSE	SP1	34.8667	30	0	0	0.861111	FALSE	0	SP1	182	0.571585
131	1.52381	0.00395139	0.65625	0.781609	30	2	FALSE	MYOD1	34.4333	30	0	0	0.869048	FALSE	0	MYOD1	268	0.546561
116	1.5873	0.00242444	0.63	0.817734	29	3	FALSE	RELA	34.1724	29	0	0	0.853175	FALSE	0	RELA	172	0.56954
98	1.5873	0.0124113	0.63	0.740741	27	3	FALSE	MDM2	33.5926	27	0	0	0.853175	FALSE	0	MDM2	472	0.541816
104	1.57143	0.00286306	0.636364	0.820513	27	2	FALSE	STAT1	35.1481	27	0	0	0.857143	FALSE	0	STAT1	184	0.557907
80	1.63492	0.00951489	0.61165	0.710769	26	3	FALSE	UBE2I	32.4231	26	0	0	0.84127	FALSE	0	UBE2I	386	0.540385
82	1.5873	0.00121861	0.63	0.895385	26	2	FALSE	KLF4	37.0385	26	0	0	0.853175	FALSE	0	KLF4	110	0.587912
112	1.68254	0.00101305	0.59434	0.873518	23	3	FALSE	NCOA3	35.7391	23	0	0	0.829365	FALSE	0	NCOA3	74	0.595652
95	1.66667	0.0105739	0.6	0.636364	22	3	FALSE	PTCH1	25.3182	22	0	0	0.833333	FALSE	0	PTCH1	670	0.408358
110	1.68254	0.0130472	0.59434	0.623377	22	3	FALSE	CCNB1	32	22	0	0	0.829365	FALSE	0	CCNB1	472	0.52459
114	1.69841	0.00194632	0.588785	0.818182	22	3	FALSE	NCOA1	34.8182	22	0	0	0.825397	FALSE	0	NCOA1	116	0.580303
106	1.73016	0.0016085	0.577982	0.795238	21	3	FALSE	MYB	34.7619	21	0	0	0.81746	FALSE	0	MYB	102	0.589185
133	1.7619	0.00063201	0.567568	0.895238	21	3	FALSE	CARM1	35.7143	21	0	0	0.809524	FALSE	0	CARM1	44	0.626566
75	1.73016	0.00870017	0.577982	0.649123	19	3	FALSE	TGFBR1	32.2105	19	0	0	0.81746	FALSE	0	TGFBR1	338	0.528041
97	1.74603	0.0005444	0.572727	0.894737	19	3	FALSE	E2F4	37.5263	19	0	0	0.813492	FALSE	0	E2F4	48	0.625439
76	1.74603	0.013157	0.572727	0.490196	18	3	FALSE	SMURF2	26.7778	18	0	0	0.813492	FALSE	0	SMURF2	410	0.43898
88	1.79365	0.00381376	0.557522	0.779412	17	3	FALSE	SUFU	25.6471	17	0	0	0.801587	FALSE	0	SUFU	390	0.434696
123	1.7619	0.00376686	0.567568	0.816176	17	3	FALSE	MEF2A	35.7059	17	0	0	0.809524	FALSE	0	MEF2A	108	0.585342
101	1.8254	0.003122	0.547826	0.791667	16	3	FALSE	PTCH2	21.1875	16	0	0	0.793651	FALSE	0	PTCH2	186	0.365302
108	1.87302	0.00044318	0.533898	0.9	16	3	FALSE	RUNX1	37.125	16	0	0	0.781746	FALSE	0	RUNX1	30	0.675
79	1.8254	0.00046942	0.547826	0.866667	15	3	FALSE	IRF3	37.0667	15	0	0	0.793651	FALSE	0	IRF3	28	0.628249
91	1.85714	0.00122932	0.538462	0.87619	15	3	FALSE	DHH	21.2	15	0	0	0.785714	FALSE	0	DHH	120	0.37193
92	1.85714	0.00122932	0.538462	0.87619	15	3	FALSE	SMO	21.2	15	0	0	0.785714	FALSE	0	SMO	120	0.37193
111	1.7619	0.00277158	0.567568	0.685714	15	2	FALSE	CBFB	32.8	15	0	0	0.809524	FALSE	0	CBFB	132	0.520635
89	1.84127	0.00184601	0.543103	0.824176	14	3	FALSE	GAS1	23.1429	14	0	0	0.789683	FALSE	0	GAS1	124	0.392252
94	1.88889	0.00301801	0.529412	0.846154	14	3	FALSE	CDON	21.9286	14	0	0	0.777778	FALSE	0	CDON	96	0.391582
78	1.8254	0.0016505	0.547826	0.769231	13	3	FALSE	SKIL	34	13	0	0	0.793651	FALSE	0	SKIL	100	0.557377
90	2.1746	0.00010399	0.459854	0.974359	13	4	FALSE	HHIP	19.3846	13	0	0	0.706349	FALSE	0	HHIP	6	0.484615
74	2.22222	0	0.45	1	11	4	FALSE	STK36	20.5455	11	0	0	0.694444	FALSE	0	STK36	0	0.526807
81	2.03175	4.888e-05	0.492188	0.928571	8	3	FALSE	CITED2	40.125	8	0	0	0.742063	FALSE	0	CITED2	4	0.757075
72	2.07937	0	0.480916	1	6	3	FALSE	ZFYVE9	29.1667	6	0	0	0.730159	FALSE	0	ZFYVE9	0	0.560897
77	2.11111	0	0.473684	1	4	3	FALSE	JMY	41.75	4	0	0	0.722222	FALSE	0	JMY	0	0.802885
102	2.22222	0.00015886	0.45	0.5	4	3	FALSE	NUP155	26.5	4	0	0	0.694444	FALSE	0	NUP155	10	0.588889
73	2.20635	0	0.453237	1	3	3	FALSE	IL37	32.6667	3	0	0	0.698413	FALSE	0	IL37	0	0.695035
135	2.52381	0	0.396226	0	1	4	FALSE	ANKRA2	31	1	0	0	0.619048	FALSE	0	ANKRA2	0	0
