# Supplementary material for: BushenHuoxue formula promotes osteogenic differentiation via affecting Hedgehog signaling pathway in bone marrow stem cells to improve osteoporosis symptoms
Source: PLoS One. 2023 Nov 29;18(11):e0289912. doi: 10.1371/journal.pone.0289912 (PMC10686470; doi:10.1371/journal.pone.0289912)
Supplement: S4 Table — (XLSX) [file pone.0289912.s006.xlsx]

## Sheet: _x0009_Epimrdii Herba淫羊藿
Mol ID	Molecule Name	MW	AlogP	Hdon	Hacc	OB (%)	Caco-2	BBB	DL	FASA-	HL
MOL000118	(L)-alpha-Terpineol	154.28	2.42	1	1	48.8	1.39	1.72	0.03	0.27	11.35
MOL000120	dec-2-enal	154.28	3.66	0	1	18.55	1.4	1.59	0.02	0.27
MOL000130	CAM	152.26	1.94	0	1	67.17	1.29	1.71	0.05	0.27	11.34
MOL001510	24-epicampesterol	400.76	7.63	1	1	37.58	1.43	1.15	0.71	0.21	4.5
MOL001579	germacrene	208.43	5.58	0	0	15.06	1.82	2.06	0.06	0.22
MOL001600	copaene	204.39	4.17	0	0	29.47	1.81	2.04	0.12	0.22
MOL001640	NON	172.3	3.63	1	2	26.74	0.96	1.06	0.03	0.22
MOL001645	Linoleyl acetate	308.56	6.85	0	2	42.1	1.36	1.08	0.2	0.21	7.48
MOL001707	24190-29-2	192.33	3.02	0	1	21.67	1.38	1.54	0.05	0.31
MOL001771	poriferast-5-en-3beta-ol	414.79	8.08	1	1	36.91	1.45	1.14	0.75	0	5.07
MOL001789	isoliquiritigenin	256.27	2.9	3	4	85.32	0.44	-0.41	0.15	0.46	17.66
MOL001792	DFV	256.27	2.57	2	4	32.76	0.51	-0.29	0.18	0.42	17.89
MOL001972	Pulegone	152.26	2.75	0	1	51.6	1.39	1.74	0.03	0.26	11.19
MOL000198	(R)-linalool	154.28	2.74	1	1	39.8	1.33	1.36	0.02	0.32	6.48
MOL000203	Izosafrol	162.2	2.55	0	2	56.92	1.45	1.31	0.05	0.37	5.14
MOL000118	(L)-alpha-Terpineol	154.28	2.42	1	1	48.8	1.39	1.72	0.03	0.27	11.35
MOL000120	dec-2-enal	154.28	3.66	0	1	18.55	1.4	1.59	0.02	0.27
MOL000130	CAM	152.26	1.94	0	1	67.17	1.29	1.71	0.05	0.27	11.34
MOL001510	24-epicampesterol	400.76	7.63	1	1	37.58	1.43	1.15	0.71	0.21	4.5
MOL001579	germacrene	208.43	5.58	0	0	15.06	1.82	2.06	0.06	0.22
MOL001600	copaene	204.39	4.17	0	0	29.47	1.81	2.04	0.12	0.22
MOL001640	NON	172.3	3.63	1	2	26.74	0.96	1.06	0.03	0.22
MOL001645	Linoleyl acetate	308.56	6.85	0	2	42.1	1.36	1.08	0.2	0.21	7.48
MOL001707	24190-29-2	192.33	3.02	0	1	21.67	1.38	1.54	0.05	0.31
MOL001771	poriferast-5-en-3beta-ol	414.79	8.08	1	1	36.91	1.45	1.14	0.75	0	5.07
MOL001789	isoliquiritigenin	256.27	2.9	3	4	85.32	0.44	-0.41	0.15	0.46	17.66
MOL001792	DFV	256.27	2.57	2	4	32.76	0.51	-0.29	0.18	0.42	17.89
MOL001972	Pulegone	152.26	2.75	0	1	51.6	1.39	1.74	0.03	0.26	11.19
MOL000198	(R)-linalool	154.28	2.74	1	1	39.8	1.33	1.36	0.02	0.32	6.48
MOL000203	Izosafrol	162.2	2.55	0	2	56.92	1.45	1.31	0.05	0.37	5.14
MOL002930	Tyrosol	138.18	1.28	2	2	33.81	0.65	0.25	0.02	0.36	-2.55
MOL003030	Ginnol	424.89	12.37	1	1	11.33	1.46	0.81	0.43	0.15
MOL003044	Chryseriol	300.28	2.32	3	6	35.85	0.39	-0.53	0.27	0.32	16.31
MOL000305	lauric acid	200.36	4.54	1	2	23.59	1.02	1.1	0.04	0
MOL003097	Flavone der.	298.31	2.84	1	5	27.12	0.83	0.03	0.27	0.27
MOL000325	(2R,3R)-2-(3,4-dimethoxyphenyl)-7-methoxy-3-methyl-5-[(E)-prop-1-enyl]-2,3-dihydrobenzofuran	340.45	4.72	0	4	24.19	1.48	0.93	0.35	0.24
MOL003518	Vetol	126.12	-0.57	1	3	53.23	0.64	0.7	0.02	0.28	11.82
MOL003520	Damascenone	190.31	3.4	0	1	36.43	1.34	1.6	0.05	0	8.2
MOL003542	8-Isopentenyl-kaempferol	354.38	3.63	4	6	38.04	0.53	-0.49	0.39	0	15.37
MOL003547	Azaron	208.28	2.74	0	3	38.39	1.42	1.18	0.06	0	4.55
MOL000357	Sitogluside	576.95	6.34	4	6	20.63	-0.14	-0.93	0.62	0.23
MOL000359	sitosterol	414.79	8.08	1	1	36.91	1.32	0.87	0.75	0.22	5.37
MOL000399	Docosanoate	340.66	9.11	1	2	15.69	1.21	0.91	0.26	0
MOL000422	kaempferol	286.25	1.77	4	6	41.88	0.26	-0.55	0.24	0	14.74
MOL004363	(Z)-heptadec-3-ene	238.51	7.68	0	0	20.24	1.84	1.99	0.08	0
MOL004364	3,5-Dimethoxytoluene	152.21	2.28	0	2	20.87	1.52	1.49	0.03	0
MOL004365	Isomenthol	156.3	2.78	1	1	55.3	1.35	1.63	0.03	0	10.88
MOL004366	Octyl formate	158.27	3.13	0	2	53.32	1.19	1.24	0.02	0	6.99
MOL004367	olivil	376.44	1.68	4	7	62.23	-0.16	-0.75	0.41	0	2.27
MOL004368	Hyperin	464.41	-0.59	8	12	6.94	-1.42	-2.08	0.77	0
MOL004369	quercetin-3-rhamnooside	448.41	0.3	7	11	2.61	-1.12	-1.83	0.74	0
MOL000437	Hirsutrin	464.41	-0.59	8	12	1.86	-1.66	-2.31	0.77	0
MOL004370	Robinetin	302.25	1.5	5	7	6.35	-0.13	-0.79	0.28	0
MOL004371	rouhuoside	824.86	-1.23	12	20	3.62	-3.58	-4.81	0.31	0
MOL004372	Sagittatoside A	676.73	0.93	8	15	8.5	-1.56	-2.32	0.57	0
MOL004373	Anhydroicaritin	368.41	3.88	3	6	45.41	0.72	0.01	0.44	0	15.01
MOL004374	sagittatoside B	646.7	1.44	7	14	5.58	-1.18	-2.16	0.64	0
MOL004375	Trifolin	448.41	-0.32	7	11	3.1	-1.17	-1.85	0.74	0
MOL004376	wanepimedoside A	678.75	0.72	8	15	6.54	-1.57	-2.45	0.58	0
MOL004377	wanepimedoside_qt	386.43	2.78	4	7	6.03	0.22	-0.62	0.48	0
MOL004378	Wushanicariin	530.57	2.27	6	11	5.49	-1.11	-2.17	0.86	0
MOL004379	wushanicariin_qt	368.41	4.18	3	6	23.36	0.56	-0.36	0.46	0
MOL004380	C-Homoerythrinan, 1,6-didehydro-3,15,16-trimethoxy-, (3.beta.)-	329.48	2.89	0	4	39.14	1.02	0.68	0.49	0	6.58
MOL004381	Besigomsin	416.51	3.85	1	7	28.52	0.63	0.25	0.78	0
MOL004382	Yinyanghuo A	420.49	4.2	3	6	56.96	0.38	-0.49	0.77	0	14.44
MOL004383	Yinyanghuo B	422.51	5	4	6	1.07	0.24	-1.14	0.6	0
MOL004384	Yinyanghuo C	336.36	3.39	2	5	45.67	0.75	-0.11	0.5	0	15.74
MOL004385	Yinyanghuo D	338.38	4.19	3	5	13.99	0.61	-0.53	0.38	0
MOL004386	Yinyanghuo E	352.36	3.12	3	6	51.63	0.51	-0.54	0.55	0	15.47
MOL004387	Yixinoside A	1107.49	-0.11	14	22	6.13	-4.09	-5.42	0.04	0
MOL004388	6-hydroxy-11,12-dimethoxy-2,2-dimethyl-1,8-dioxo-2,3,4,8-tetrahydro-1H-isochromeno[3,4-h]isoquinolin-2-ium	370.41	2.75	1	6	60.64	0.34	-0.12	0.66	0	1.22
MOL004389	3-Hexenyl-beta-glucopyranoside	262.34	-0.31	4	6	12.12	-0.57	-0.79	0.11	0
MOL004390	5,7,4'-trihydroxy8,3'-diprenylflavone	406.51	6.05	3	5	1.02	0.93	-0.16	0.59	0
MOL004391	8-(3-methylbut-2-enyl)-2-phenyl-chromone	290.38	4.99	0	2	48.54	1.53	0.99	0.25	0	18.73
MOL004392	acuminatoside	985.05	-1.83	13	24	3.01	-4.04	-5.25	0.15	0
MOL004393	anhydroicaritin	368.41	3.39	2	6	28.27	0.77	0.03	0.59	0
MOL004394	Anhydroicaritin-3-O-alpha-L-rhamnoside	676.73	0.77	8	15	41.58	-1.59	-2.89	0.61	0	16.23
MOL004395	artonin U	352.41	4.44	2	5	19.33	0.86	0.22	0.39	0
MOL004396	1,2-bis(4-hydroxy-3-methoxyphenyl)propan-1,3-diol	320.37	1.69	4	6	52.31	0	-0.87	0.22	0	2.18
MOL004397	baohuoside Ⅵ	822.89	-0.09	10	19	6.06	-3.06	-3.87	0.32	0
MOL004398	3,5,7-Trihydroxy-4'-methoxyl-8-prenylflavone-3-O-rhamnopyranoside	514.57	2.68	5	10	3.7	-0.55	-1.24	0.84	0
MOL004399	Baohuoside VI	822.89	-0.09	10	19	4.94	-2.92	-3.89	0.31	0
MOL004400	Bilobanol	234.37	3.55	1	2	14.22	1.16	0.96	0.09	0
MOL004401	bilobetin	552.51	4.61	5	10	7.27	-0.14	-1.83	0.63	0
MOL004402	brevicornin	400.46	3.19	3	7	14.09	0.42	-0.1	0.52	0
MOL004403	caohuoside B	965.01	0.16	8	23	3.02	-2.94	-3.73	0.19	0
MOL004404	caohuoside D	562.62	1.28	6	12	24.89	-1.02	-2.07	0.83	0
MOL004405	3-[(2S,3R,4R,5R,6S)-4,5-dihydroxy-6-methyl-3-[(2S,3R,4S,5S,6R)-3,4,5-trihydroxy-6-methyl-tetrahydropyran-2-yl]oxy-tetrahydropyran-2-yl]oxy-5-hydroxy-2-(4-methoxyphenyl)-8-(3-methylbut-2-enyl)-7-[(2S,3R,4S,5S,6R)-3,4,5-trihydroxy-6-methylol-tetrahydropyran	822.89	-0.09	10	19	6.06	-2.64	-3.91	0.32	0
MOL004406	2,15-Hexadecanedione	254.46	4.12	0	2	8.15	0.88	0.38	0.1	0
MOL004407	Epimedin B	792.86	-0.2	9	18	8.65	-2.89	-3.91	0.34	0
MOL004393	anhydroicaritin	368.41	3.39	2	6	28.27	0.77	0.03	0.59	0
MOL004394	Anhydroicaritin-3-O-alpha-L-rhamnoside	676.73	0.77	8	15	41.58	-1.59	-2.89	0.61	0	16.23
MOL004395	artonin U	352.41	4.44	2	5	19.33	0.86	0.22	0.39	0
MOL004396	1,2-bis(4-hydroxy-3-methoxyphenyl)propan-1,3-diol	320.37	1.69	4	6	52.31	0	-0.87	0.22	0	2.18
MOL004397	baohuoside Ⅵ	822.89	-0.09	10	19	6.06	-3.06	-3.87	0.32	0
MOL004398	3,5,7-Trihydroxy-4'-methoxyl-8-prenylflavone-3-O-rhamnopyranoside	514.57	2.68	5	10	3.7	-0.55	-1.24	0.84	0
MOL004399	Baohuoside VI	822.89	-0.09	10	19	4.94	-2.92	-3.89	0.31	0
MOL004400	Bilobanol	234.37	3.55	1	2	14.22	1.16	0.96	0.09	0
MOL004401	bilobetin	552.51	4.61	5	10	7.27	-0.14	-1.83	0.63	0
MOL004402	brevicornin	400.46	3.19	3	7	14.09	0.42	-0.1	0.52	0
MOL004403	caohuoside B	965.01	0.16	8	23	3.02	-2.94	-3.73	0.19	0
MOL004404	caohuoside D	562.62	1.28	6	12	24.89	-1.02	-2.07	0.83	0
MOL004405	3-[(2S,3R,4R,5R,6S)-4,5-dihydroxy-6-methyl-3-[(2S,3R,4S,5S,6R)-3,4,5-trihydroxy-6-methyl-tetrahydropyran-2-yl]oxy-tetrahydropyran-2-yl]oxy-5-hydroxy-2-(4-methoxyphenyl)-8-(3-methylbut-2-enyl)-7-[(2S,3R,4S,5S,6R)-3,4,5-trihydroxy-6-methylol-tetrahydropyran	822.89	-0.09	10	19	6.06	-2.64	-3.91	0.32	0
MOL004406	2,15-Hexadecanedione	254.46	4.12	0	2	8.15	0.88	0.38	0.1	0
MOL004407	Epimedin B	792.86	-0.2	9	18	8.65	-2.89	-3.91	0.34	0
MOL004425	Icariin	676.73	0.77	8	15	41.58	-1.82	-3	0.61	0	19.93
MOL004426	Icariresinol	433.47	0.46	4	9	7.13	-0.53	-1.17	0.53	0.01
MOL004427	Icariside A7	462.49	1.16	5	10	31.91	-0.65	-1.56	0.86	0	2.84
MOL004428	3,4,6-trimethoxyphenanthrene-2,7-diol	300.33	3.06	2	5	24.46	0.92	0.21	0.3	0
MOL004429	icariside C1	418.59	0.75	6	8	5.12	-1.11	-1.87	0.37	0
MOL004430	icariside I	530.57	1.97	6	11	21.88	-0.93	-1.79	0.85	0
MOL004431	icariside II	514.57	2.68	5	10	3.7	-0.21	-0.91	0.84	0
MOL004432	4H-1-Benzopyran-4-one, 3-((6-deoxy-alpha-L-mennopyranosyl)oxy)-5,7-dihydroxy-2-(4-hydroxyphenyl)-8-(3-methyl-2-butenyl)-	500.54	2.42	6	10	4.75	-0.7	-1.39	0.82	0
MOL004433	3-[(2S,3R,4S,5S,6R)-4,5-dihydroxy-6-methylol-3-[(2S,3R,4R,5R,6S)-3,4,5-trihydroxy-6-methyl-tetrahydropyran-2-yl]oxy-tetrahydropyran-2-yl]oxy-5,7-dihydroxy-2-(4-hydroxyphenyl)-8-(3-methylbut-2-enyl)chromone	662.7	0.68	9	15	2.93	-2.08	-3.02	0.61	0
MOL004434	Ikarisoside C	822.89	-1.01	12	19	4.96	-3.58	-4.36	0.31	0
MOL004435	Ikarisoside F	632.67	1.19	8	14	1.95	-1.83	-2.7	0.67	0
MOL004436	Ikshusterol	430.79	7.05	2	2	9	0.88	0.26	0.79	0
MOL004437	Lespedin	578.57	-0.45	8	14	7.97	-1.98	-3.08	0.79	0
MOL004438	korepimedoside A	748.8	2.18	6	17	14.93	-1.74	-2.3	0.44	0
MOL004439	korepimedoside B	965.01	0.16	8	23	3.02	-2.76	-3.9	0.19	0
MOL000472	emodin	270.25	2.49	3	5	24.4	0.22	-0.66	0.24	0
MOL000478	Eucarvone	150.24	2.07	0	1	53.14	1.35	1.65	0.03	0	11.45
MOL000561	Astragalin	448.41	-0.32	7	11	14.03	-1.34	-1.97	0.74	0.34
MOL000006	luteolin	286.25	2.07	4	6	36.16	0.19	-0.84	0.25	0.39	15.94
MOL000622	Magnograndiolide	266.37	1.18	2	4	63.71	0.02	-0.24	0.19	0.3	3.17
MOL000667	1-hexanol	102.2	1.88	1	1	22.04	1.08	1.21	0.01	0.19
MOL000695	patchouli alcohol	222.41	3.43	1	1	101.96	1.4	1.58	0.14	0.21	12.64
MOL000740	(+)-Cycloolivil	376.44	1.24	5	7	24.5	-0.29	-1.07	0.42	0.22
MOL000008	apigenin	270.25	2.33	3	5	23.06	0.43	-0.61	0.21	0.41
MOL000098	quercetin	302.25	1.5	5	7	46.43	0.05	-0.77	0.28	0.38	14.4

## Sheet: Radix Salviae丹参
Mol ID	Molecule Name	MW	AlogP	Hdon	Hacc	OB (%)	Caco-2	BBB	DL	FASA-	HL
MOL000105	protocatechuic acid	154.13	0.9	3	4	25.37	0.1	-0.17	0.04	0.43
MOL001055	5-isopropyl-2-methylbicyclo[3.1.0]hex-2-ene	136.26	2.87	0	0	47.19	1.82	2.18	0.04	0.29	11.44
MOL001103	[(3R)-3,7-dimethylocta-1,6-dien-3-yl] acetate	196.32	3.12	0	2	27.73	1.34	1.53	0.04	0.25
MOL000117	Cymol	134.24	3.51	0	0	27.2	1.86	2.1	0.02	0.34
MOL001219	Satol	268.54	6.91	1	1	27.27	1.34	0.97	0.11	0.17
MOL000128	NERYLACETATE	196.32	3.31	0	2	25.94	1.28	1.28	0.04	0.27
MOL001303	(1R,2R,4S)-2,4-diisopropenyl-1-methyl-1-vinylcyclohexane	204.39	4.79	0	0	5.58	1.85	2.11	0.06	0.34
MOL000131	EIC	280.5	6.39	1	2	41.9	1.16	0.9	0.14	0.25	7.5
MOL001394	Oktadekan	254.56	8.58	0	0	9.81	1.83	1.83	0.09	0.14
MOL001452	protocatechualdehyde	138.13	1.06	2	3	38.35	0.43	0.21	0.03	0.42	11.93
MOL001601	1,2,5,6-tetrahydrotanshinone	280.34	2.98	0	3	38.75	0.96	0.39	0.36	0.33	18.05
MOL000162	beta-Chamigrene	204.39	4.71	0	0	31.99	1.82	2.07	0.08	0	8.59
MOL001659	Poriferasterol	412.77	7.64	1	1	43.83	1.44	1.03	0.76	0.22	5.34
MOL001771	poriferast-5-en-3beta-ol	414.79	8.08	1	1	36.91	1.45	1.14	0.75	0	5.07
MOL000019	D-Camphene	136.26	2.93	0	0	34.98	1.81	2.19	0.04	0	11.29
MOL001942	isoimperatorin	270.3	3.65	0	4	45.46	0.97	0.66	0.23	0.27	-1.44
MOL000198	(R)-linalool	154.28	2.74	1	1	39.8	1.33	1.36	0.02	0.32	6.48
MOL000002	cyanidol	287.26	1.67	5	6	1.36	0.17	-0.51	0.24	0.34
MOL002001	Oleanolic acid deriv.	498.82	6.8	1	4	14.24	0.65	0.13	0.7	0.24
MOL002014	SPBio_002209	204.39	5.04	0	0	28.21	1.87	2.03	0.06	0.27
MOL000202	Moslene	136.26	3.45	0	0	33.02	1.88	2.05	0.02	0.27	11.08
MOL002153	1H-Cycloprop(e)azulen-7-ol, decahydro-1,1,7-trimethyl-4-methylene-, (1aR-(1aalpha,4aalpha,7beta,7abeta,7balpha))-	220.39	3.01	1	1	82.33	1.37	1.49	0.12	0.28	12.04
MOL002222	sugiol	300.48	4.99	1	2	36.11	1.14	0.7	0.28	0.27	14.62
MOL002229	HEPTACOSANE	380.83	12.69	0	0	8.18	1.88	1.8	0.36	0.18
MOL000223	caffeic acid	180.17	1.37	3	4	25.76	0.21	-0.26	0.05	0.44
MOL002376	PENTACOSANE	352.77	11.78	0	0	8.25	1.9	1.85	0.27	0.14
MOL000257	(-)-beta-Phellandrene	136.26	3.31	0	0	40.44	1.83	2.1	0.02	0.31	10.91
MOL000263	oleanolic acid	456.78	6.42	2	3	29.02	0.59	0.07	0.76	0.25
MOL002651	Dehydrotanshinone II A	292.35	4.22	0	3	43.76	1.02	0.52	0.4	0.33	23.71
MOL002771	VIV	430.79	10.42	1	2	14.26	1.7	1.67	0.55	0.24
MOL002776	Baicalin	446.39	0.64	6	11	40.12	-0.85	-1.74	0.75	0.36	17.36
MOL002835	δ-cadinol	204.39	4.94	0	0	17.13	1.87	1.99	0.08	0.23
MOL003047	[(1S)-endo]-(-)-Borneol	154.28	1.98	1	1	83.54	1.22	1.43	0.05	0.25	11.33
MOL000346	succinic acid	118.1	-0.41	2	4	29.62	-0.44	-0.71	0.01	0.42
MOL000036	beta-caryophyllene	204.39	4.75	0	0	29.7	1.83	2.07	0.09	0
MOL003969	L-Serin	105.11	-1.49	4	4	98.47	-1.12	-2.96	0.01	0.31	11.52
MOL003971	Threonin	119.14	-1.11	4	4	73.52	-0.87	-2.56	0.01	0.3	11.42
MOL000041	PHA	165.21	0.96	3	3	41.62	0.36	0.22	0.04	0	4.62
MOL004175	NSC733507	488.78	4.35	4	5	17.32	-0.22	-0.8	0.71	0.25
MOL000042	LPG	89.11	-0.6	3	3	87.69	-0.34	-0.77	0.01	0	11.58
MOL004481	(2S)-2-amino-3-[(2R)-2-amino-3-hydroxy-3-oxopropyl]disulfanylpropanoic acid	240.34	-0.88	6	6	73.59	-1.23	-2.05	0.05	0.4	3.08
MOL004495	tigogenin	416.71	4.88	1	3	14.09	0.87	0.31	0.81	0.18
MOL004502	Monomethyl lithospermate	552.52	3.64	6	12	2.67	-0.92	-1.77	0.75	0.4
MOL000476	Physcion	284.28	2.74	2	5	22.29	0.52	-0.4	0.27	0
MOL004784	Stenol	270.56	7.36	1	1	12.66	1.33	0.92	0.11	0.15
MOL000485	TMH	136.26	2.87	0	0	46.25	1.82	2.18	0.05	0	11.42
MOL000050	GLY	75.08	-0.98	3	3	48.74	-0.56	-1.03	0	0	11.95
MOL000511	ursolic acid	456.78	6.47	2	3	16.77	0.67	0.07	0.75	0.26
MOL000052	Gulutamine	147.15	-0.92	4	5	6.66	-1.05	-1.97	0.02	0
MOL000054	L-	174.24	-1.11	7	6	47.64	-0.49	-1.04	0.03	0	0.85
MOL005423	(-)-Epicedrol	222.41	3.16	1	1	87.66	1.31	1.48	0.12	0.24	4.94
MOL005448	Leucinum	131.2	0.63	3	3	72.92	-0.05	-0.37	0.01	0.29	11.41
MOL005449	h-Met-h	149.24	-0.27	3	3	70.87	0.06	-0.17	0.01	0.37	11.69
MOL000055	L-Lysin	146.22	-0.68	5	4	29.33	-0.66	-1.44	0.02	0
MOL005508	Glucosol	472.78	5.5	3	4	15.86	-0.08	-0.75	0.74	0.25
MOL000056	DTY	181.21	0.69	4	4	57.55	-0.1	-0.49	0.05	0	0.96
MOL000569	digallate	322.24	1.53	6	9	61.85	-0.76	-1.52	0.26	0.43	5.29
MOL005928	isoferulic acid	194.2	1.62	2	4	50.83	0.49	0.01	0.06	0	2.45
MOL000006	luteolin	286.25	2.07	4	6	36.16	0.19	-0.84	0.25	0.39	15.94
MOL000061	Prolinum	115.15	-0.06	2	3	77.57	0.22	0.29	0.01	0	11.13
MOL000613	8-isopropylidene-1,5-dimethylcyclodeca-1,5-diene	204.39	5.47	0	0	18.56	1.86	1.99	0.06	0.28
MOL006452	1,5-Dihydroxy-3-methylanthraquinone	254.25	2.76	2	4	18.92	0.56	0.1	0.21	0.41
MOL000065	ASI	133.12	-1.25	4	5	79.74	-1.02	-1.53	0.02	0	11.38
MOL000067	L-Valin	117.17	0.24	3	3	53.33	0.04	-0.14	0.01	0	11.34
MOL000675	oleic acid	282.52	6.84	1	2	33.13	1.17	0.78	0.14	0.2	4.99
MOL000068	L-Ile	131.2	0.7	3	3	59.05	0.06	-0.11	0.02	0	11.21
MOL006824	α-amyrin	426.8	7.35	1	1	39.51	1.37	1.2	0.76	0.23	3.06
MOL000069	palmitic acid	256.48	6.37	1	2	19.3	1.09	1	0.1	0
MOL007035	(E)-3-(3-hydroxy-4,5-dimethoxy-phenyl)acrylic acid	224.23	1.6	2	5	64.71	0.55	-0.04	0.08	0.29	0.95
MOL007036	5,6-dihydroxy-7-isopropyl-1,1-dimethyl-2,3-dihydrophenanthren-4-one	298.41	4.38	2	3	33.77	1.19	0.8	0.29	0.29	14.91
MOL007037	1,2-DT-Quinone	278.32	4.21	0	3	19.95	1.07	0.46	0.36	0.34
MOL007038	Dehydromiltirone	280.39	4.29	0	2	24.57	1.14	0.74	0.26	0.36
MOL007039	Henicosyl formate	340.66	9.06	0	2	15.79	1.38	0.75	0.26	0.18
MOL007040	1-ketoisocryptotanshinone	310.37	2.59	0	4	17.99	0.48	-0.01	0.44	0.31
MOL007041	2-isopropyl-8-methylphenanthrene-3,4-dione	264.34	4.16	0	2	40.86	1.23	0.81	0.23	0.43	14.89
MOL007042	3-epicorosolic,acid	472.78	5.5	3	4	15.16	0.01	-0.64	0.74	0.25
MOL007043	1-(3,4-dihydroxyphenyl)-2-hydroxyethanone	168.16	0.58	3	4	56.79	-0.12	-0.61	0.04	0.37	17.93
MOL007044	3,7-dimethylocta-2,6-dien-1-yl formate	182.29	2.68	1	2	50.95	0.66	0.47	0.03	0.3	7.13
MOL007045	3α-hydroxytanshinoneⅡa	310.37	3.56	1	4	44.93	0.53	0.22	0.44	0.3	23.78
MOL007046	3beta-Hydroxytanshinone IIA	310.37	3.56	1	4	20.53	0.48	-0.13	0.45	0.32
MOL007047	(1R,4R,5S)-1-isopropyl-4-methyl-4-bicyclo[3.1.0]hexanol	154.28	1.91	1	1	94.92	1.21	1.5	0.05	0.28	11.42
MOL007048	(E)-3-[2-(3,4-dihydroxyphenyl)-7-hydroxy-benzofuran-4-yl]acrylic acid	312.29	3.21	4	6	48.24	0.18	-0.89	0.31	0.4	8.87
MOL007049	4-methylenemiltirone	266.36	4.33	0	2	34.35	1.25	0.87	0.23	0.38	14.6
MOL007050	2-(4-hydroxy-3-methoxyphenyl)-5-(3-hydroxypropyl)-7-methoxy-3-benzofurancarboxaldehyde	356.4	3.58	2	6	62.78	0.35	-0.73	0.4	0.24	7.89
MOL007051	6-o-syringyl-8-o-acetyl shanzhiside methyl ester	628.64	-1.13	5	16	46.69	-1.73	-2.08	0.71	0.22	9.94
MOL007052	6-o-syringyl-8-o-acetyl shanzhiside methyl ester_qt	466.48	0.61	2	11	12.7	-0.58	-1.3	0.67	0.27
MOL007053	7-oxoroyleanone2	330.46	3	1	4	15.41	0.48	0.04	0.34	0.3
MOL007054	(4bS,8aS,10S)-10-hydroxy-2-isopropyl-4b,8,8-trimethyl-5,6,7,8a,9,10-hexahydrophenanthrene-3,4-dione	316.48	3.6	1	3	26.25	0.41	-0.06	0.31	0.31
MOL007055	9-methyl lithospermate b	732.69	4.95	8	16	3.01	-1.01	-2.01	0.39	0.34
MOL007056	TNP00297	220.39	3.52	0	1	29.89	1.62	1.84	0.13	0.26
MOL001955	Heriguard	354.34	-0.42	6	9	11.93	-1.03	-1.71	0.33	0.37
MOL007058	formyltanshinone	290.28	3.36	0	4	73.44	0.54	-0.28	0.42	0.41	24.12
MOL007059	3-beta-Hydroxymethyllenetanshiquinone	294.32	3.16	1	4	32.16	0.38	-0.48	0.41	0.36	22.51
MOL007060	Lithospermic acid B	718.66	4.7	9	16	3.01	-1.89	-2.62	0.41	0.42
MOL007061	Methylenetanshinquinone	278.32	4.26	0	3	37.07	1.03	0.46	0.36	0.36	24.33
MOL007062	neo-przewaquinone a	556.64	8.46	0	6	6.47	0.71	-0.67	0.19	0.33
MOL007063	przewalskin a	398.49	2.25	1	6	37.11	-0.26	-0.69	0.65	0.38	1.63
MOL007064	przewalskin b	330.46	3.18	1	4	110.32	0.34	0.22	0.44	0.32	2.17
MOL007065	przewalskin c	330.51	5.02	2	3	20.34	1.07	0.69	0.35	0.23
MOL007066	przewalskin d	298.46	5.27	2	2	18.17	1.46	1.34	0.29	0.28
MOL007067	Przewaquinone A	310.37	3.57	1	4	21.91	0.38	-0.38	0.45	0.28
MOL007068	Przewaquinone B	292.3	2.99	1	4	62.24	0.39	-0.45	0.41	0.38	24.94
MOL007069	przewaquinone c	296.34	3.31	1	4	55.74	0.42	-0.3	0.4	0.32	23.7
MOL007070	(6S,7R)-6,7-dihydroxy-1,6-dimethyl-8,9-dihydro-7H-naphtho[8,7-g]benzofuran-10,11-dione	312.34	2.34	2	5	41.31	-0.06	-0.68	0.45	0.32	22.54
MOL007071	przewaquinone f	312.34	2.07	2	5	40.31	-0.09	-0.9	0.46	0.29	22.45
MOL007072	(2S)-3-(3,4-dihydroxyphenyl)-2-hydroxypropanoic acid	198.19	0.71	4	5	59.56	-0.29	-0.6	0.06	0.4	0.15
MOL007073	saloilenone	308.45	4.57	0	2	8.63	1.37	1.04	0.43	0.34
MOL007074	salvianolic acid b	718.66	4.7	9	16	3.01	-1.67	-2.52	0.41	0.4
MOL007075	salvianolic acid n	494.48	3.16	6	10	1.46	-0.43	-1.52	0.83	0.37
MOL007076	Saprothoquinone	296.44	5.56	0	2	18.27	1.33	0.97	0.21	0.36
MOL007077	sclareol	308.56	4.27	2	2	43.67	0.84	0.51	0.21	0.27	4.71
MOL010175	Tannin	1701.27	8.18	25	46	7.89	-6.1	-7.29	0.03	0.49
MOL007079	tanshinaldehyde	308.35	3.83	0	4	52.47	0.57	-0.07	0.45	0.32	23.49
MOL007080	Tanshinol A	292.3	2.99	1	4	21.31	0.36	-0.51	0.41	0.38
MOL007081	Danshenol B	354.48	2.59	1	4	57.95	0.53	0.11	0.56	0.3	4.28
MOL007082	Danshenol A	336.41	2.01	1	4	56.97	0.33	-0.01	0.52	0.34	5.15
MOL007083	Z-8-Hexadecen-1-ol acetate	282.52	6.38	0	2	35	1.38	1.14	0.14	0.19	4.94
MOL007084	Aethiopinone	296.44	5.62	0	2	21.02	1.26	0.9	0.21	0.38
MOL007085	Salvilenone	292.4	4.26	0	2	30.38	1.46	1.07	0.38	0.35	20.81
MOL007087	carnosol	330.46	4.34	2	4	14.96	0.8	0.56	0.43	0.28
MOL007088	cryptotanshinone	296.39	3.44	0	3	52.34	0.95	0.51	0.4	0.29	17.3
MOL007089	Cyclotetradecane	196.42	6.39	0	0	27.72	1.81	2.12	0.06	0.14
MOL007090	dan-shexinkum a	296.34	2.59	2	4	24.88	0.24	-0.45	0.3	0.4
MOL007091	dan-shexinkum b	280.34	3.74	1	3	21.67	0.83	0.18	0.26	0.42
MOL007092	dan-shexinkum c	252.28	3.04	1	3	22.71	0.75	0.03	0.21	0.44
MOL007093	dan-shexinkum d	336.41	2.83	1	4	38.88	0.67	-0.15	0.55	0.35	30
MOL007094	danshenspiroketallactone	282.36	3.24	0	3	50.43	0.88	0.51	0.31	0.34	15.19
MOL007095	danshenspiroketallactoneii	286.4	3.98	0	3	19.89	1.05	0.84	0.29	0.28
MOL007096	daucosterol	576.95	6.34	4	6	20.63	-0.07	-0.77	0.63	0.22
MOL007097	dehydrouvaol	440.78	6.06	2	2	16.42	0.86	0.21	0.77	0.24
MOL007098	deoxyneocryptotanshinone	298.41	4.32	1	3	49.4	0.85	0.24	0.29	0.3	27.17
MOL007099	dihydroisotanshinoneⅠ	278.32	3.01	0	3	20.91	0.92	0.2	0.36	0.41
MOL000071	Istidina	155.18	-1.01	4	4	53.18	-0.25	-0.4	0.03	0	-5.72
MOL007100	dihydrotanshinlactone	266.31	2.77	0	3	38.68	1.26	0.81	0.32	0.38	5.42
MOL007101	dihydrotanshinoneⅠ	278.32	2.86	0	3	45.04	0.95	0.43	0.36	0.4	18.32
MOL007102	diisopro-penyl methyl vinyl cyclohexane2	204.39	4.74	0	0	48.66	1.8	2.05	0.07	0.29	13.16
MOL007103	dimetbyl lithosper-mate b	746.72	5.21	7	16	3.01	-0.77	-1.73	0.38	0.31
MOL007104	dimethyllithospermate	566.55	3.89	5	12	2.66	-0.7	-1.53	0.73	0.37
MOL007105	epidanshenspiroketallactone	284.38	2.37	0	3	68.27	0.9	0.61	0.31	0.33	1.77
MOL007106	ethyl lithospermate	502.55	5.05	2	8	26.37	-0.09	-0.74	0.82	0.43
MOL007107	C09092	286.5	5.98	1	1	36.07	1.63	1.54	0.25	0.25	-0.16
MOL007108	isocryptotanshi-none	296.39	3.59	0	3	54.98	0.93	0.34	0.39	0.3	31.92
MOL007109	isosalvianolic acid c	492.46	4.14	6	10	2.48	-0.39	-1	0.83	0.37
MOL007110	isotanshinone iib	310.37	3.57	1	4	21.07	0.38	-0.33	0.45	0.28
MOL007111	Isotanshinone II	294.37	4.66	0	3	49.92	1.03	0.45	0.4	0.3	24.73
MOL007112	Isotanshinone I	276.3	4.08	0	3	29.72	1.01	0.19	0.36	0.41
MOL007113	lithospermic acid	538.49	3.38	7	12	2.67	-1.34	-2.49	0.76	0.42
MOL007115	manool	304.57	5.5	1	1	45.04	1.28	1.16	0.2	0.28	5.81
MOL007116	methylrosmarinate	374.37	2.94	4	8	1.37	0	-0.72	0.37	0.35
MOL007117	methyltanshinonate	338.38	4.03	0	5	19.19	0.56	0.09	0.55	0.31
MOL007118	microstegiol	298.46	4.75	1	2	39.61	1.05	0.99	0.28	0.33	4.52
MOL007119	miltionone Ⅰ	312.39	3.33	1	4	49.68	0.35	-0.11	0.32	0.35	41.49
MOL007120	miltionone Ⅱ	312.39	2.14	1	4	71.03	0.62	0.03	0.44	0.28	2.91
MOL007121	miltipolone	300.43	2.74	1	3	36.56	0.5	0.17	0.37	0.3	1.7
MOL007122	Miltirone	282.41	4.73	0	2	38.76	1.23	0.87	0.25	0.32	14.82
MOL007123	miltirone Ⅱ	272.32	0.77	1	4	44.95	0.04	-0.25	0.24	0.35	2.24
MOL007124	neocryptotanshinone ii	270.35	3.61	1	3	39.46	0.76	0.16	0.23	0.32	26.98
MOL007125	neocryptotanshinone	314.41	3.01	2	4	52.49	0.35	-0.13	0.32	0.28	14.46
MOL007126	przewalskin	272.42	3.85	1	2	25.18	1.24	0.98	0.28	0.28
MOL007127	1-methyl-8,9-dihydro-7H-naphtho[5,6-g]benzofuran-6,10,11-trione	280.29	3.21	0	4	34.72	0.5	-0.27	0.37	0.33	37.89
MOL007128	paramiltioic acid	332.43	2.68	1	5	25.92	0.05	-0.29	0.37	0.33
MOL007129	potassium salvianolate d	418.38	2.33	6	10	1.57	-0.69	-1.33	0.5	0
MOL007130	prolithospermic acid	314.31	2.77	4	6	64.37	0.1	-0.75	0.31	0.42	8.82
MOL007131	(2S,3S)-2-(3,4-dihydroxyphenyl)-7-hydroxy-4-[(E)-3-hydroxy-3-oxoprop-1-enyl]-2,3-dihydrobenzofuran-3-carboxylic acid	358.32	2.07	5	8	2.62	-0.68	-1.33	0.41	0.46
MOL007132	(2R)-3-(3,4-dihydroxyphenyl)-2-[(Z)-3-(3,4-dihydroxyphenyl)acryloyl]oxy-propionic acid	360.34	2.69	5	8	109.38	-0.33	-1.02	0.35	0.41	2.01
MOL007133	salviacoccin	356.4	1.41	1	6	13.35	0.11	-0.3	0.63	0.32
MOL007134	danshensu	198.19	0.71	4	5	36.91	-0.27	-0.62	0.06	0.37	0.16
MOL007135	salvianic acid c	378.36	2.03	6	9	1.45	-0.7	-1.39	0.37	0.42
MOL007136	salvianolic acid a	494.48	4.14	7	10	2.96	-0.56	-1.62	0.7	0.4
MOL007137	salvianolic acid c	492.46	4.53	6	10	2.5	-0.23	-1.02	0.81	0.37
MOL007138	salvianolic acid d	418.38	2.33	6	10	1.57	-0.78	-1.73	0.5	0.43
MOL007139	salvianolic acid e	718.66	5.02	10	16	3.01	-1.52	-2.46	0.39	0.4
MOL007140	(Z)-3-[2-[(E)-2-(3,4-dihydroxyphenyl)vinyl]-3,4-dihydroxy-phenyl]acrylic acid	314.31	2.82	5	6	88.54	-0.09	-0.77	0.26	0.43	4.31
MOL007141	salvianolic acid g	340.3	2.2	4	7	45.56	-0.14	-0.97	0.61	0.45	2.4
MOL007142	salvianolic acid j	538.49	3.78	6	12	43.38	-0.82	-2.14	0.72	0.44	5.77
MOL007143	salvilenone Ⅰ	270.4	2.88	1	2	32.43	1.13	0.77	0.23	0.3	1
MOL007144	salviol	302.5	4.74	2	2	24.31	0.95	0.42	0.28	0.26
MOL007145	salviolone	268.38	4.05	1	2	31.72	1.04	0.72	0.24	0.36	0.33
MOL007146	salvipisone	312.44	5.2	1	3	25.03	0.92	0.31	0.24	0.37
MOL007147	methyl (1S,4aS,5R,7S,7aS)-5,7-dihydroxy-7-methyl-1-[(2S,3R,4S,5S,6R)-3,4,5-trihydroxy-6-(hydroxymethyl)oxan-2-yl]oxy-4a,5,6,7a-tetrahydro-1H-cyclopenta[d]pyran-4-carboxylate	406.43	-3.26	6	11	6.46	-2.41	-5.83	0.47	0.26
MOL007148	shanzhiside methyl ester_qt	244.27	-1.51	3	6	109.77	-1.05	-3.18	0.12	0.26	7.74
MOL007149	NSC 122421	300.48	4.99	1	2	34.49	1.08	0.63	0.28	0.29	14.56
MOL007150	(6S)-6-hydroxy-1-methyl-6-methylol-8,9-dihydro-7H-naphtho[8,7-g]benzofuran-10,11-quinone	312.34	2.42	2	5	75.39	0.03	-0.74	0.46	0.29	23.45
MOL007151	Tanshindiol B	312.34	2.34	2	5	42.67	0.05	-0.63	0.45	0.33	22.25
MOL007152	Przewaquinone E	312.34	2.34	2	5	42.85	-0.04	-0.65	0.45	0.32	22.44
MOL007153	Tanshilactone	264.29	4.23	0	3	25.11	1.26	0.75	0.32	0.4
MOL007154	tanshinone iia	294.37	4.66	0	3	49.89	1.05	0.7	0.4	0.31	23.56
MOL007155	(6S)-6-(hydroxymethyl)-1,6-dimethyl-8,9-dihydro-7H-naphtho[8,7-g]benzofuran-10,11-dione	310.37	3.57	1	4	65.26	0.44	-0.31	0.45	0.29	23.48
MOL007156	tanshinone Ⅵ	296.34	2.44	2	4	45.64	0.48	-0.28	0.3	0.38	15.21
MOL007157	tanshinone i	276.3	4.08	0	3	29.27	1.05	0.53	0.36	0.41
MOL007158	Spirostan-3-ol, (3beta,5alpha,25S)-	416.71	4.88	1	3	13.16	0.84	0.25	0.81	0.19
MOL007159	uvaol	442.8	6.26	2	2	17.71	0.91	0.33	0.76	0.21
MOL007160	β-cadinol	222.41	3.83	1	1	37.76	1.29	1.34	0.09	0.25	7.85
MOL000008	apigenin	270.25	2.33	3	5	23.06	0.43	-0.61	0.21	0.41
MOL000860	stearic acid	284.54	7.28	1	2	17.83	1.15	1.22	0.14	0.19
MOL000865	hexadecane	226.5	7.67	0	0	12.32	1.81	1.85	0.06	0.14
MOL000869	Henicosane	296.65	9.95	0	0	8.41	1.84	1.8	0.15	0.13
MOL000009	luteolin-7-o-glucoside	448.41	0.16	7	11	7.29	-1.23	-2.49	0.78	0.32
MOL000922	(R)-p-Menth-1-en-4-ol	154.28	2.55	1	1	32.16	1.33	1.52	0.03	0.26	11.39
MOL003127	Germacrene D	204.39	5.14	0	0	19.22	1.83	2.02	0.06	0
MOL000932	alpha-Farnesene	204.39	5.46	0	0	21.7	1.97	1.89	0.05	0.32
MOL000942	(1R,4S,4aR,8aR)-4-isopropyl-1,6-dimethyl-3,4,4a,7,8,8a-hexahydro-2H-naphthalen-1-ol	222.41	3.78	1	1	31.67	1.32	1.3	0.09	0.24	6.87

## Sheet: Hedysarum Multijugum Maxim.黄芪
Mol ID	Molecule Name	MW	AlogP	Hdon	Hacc	OB (%)	Caco-2	BBB	DL	FASA-	HL
MOL000114	vanillic acid	168.16	1.15	2	4	35.47	0.43	0.09	0.04	0.34	11.62
MOL000131	EIC	280.5	6.39	1	2	41.9	1.16	0.9	0.14	0.25	7.5
MOL000211	Mairin	456.78	6.52	2	3	55.38	0.73	0.22	0.78	0.26	8.87
MOL001955	Heriguard	354.34	-0.42	6	9	11.93	-1.03	-1.71	0.33	0.37
MOL000239	Jaranol	314.31	2.09	2	6	50.83	0.61	-0.22	0.29	0.29	15.5
MOL000251	Rhamnocitrin	300.28	2.02	3	6	12.9	0.48	-0.38	0.27	0.32
MOL000295	alexandrin	576.95	6.34	4	6	20.63	-0.2	-0.81	0.63	0
MOL000296	hederagenin	414.79	8.08	1	1	36.91	1.32	0.96	0.75	0	5.35
MOL000033	(3S,8S,9S,10R,13R,14S,17R)-10,13-dimethyl-17-[(2R,5S)-5-propan-2-yloctan-2-yl]-2,3,4,7,8,9,11,12,14,15,16,17-dodecahydro-1H-cyclopenta[a]phenanthren-3-ol	428.82	8.54	1	1	36.23	1.45	1.09	0.78	0	5.22
MOL000354	isorhamnetin	316.28	1.76	4	7	49.6	0.31	-0.54	0.31	0.32	14.34
MOL000356	lupeol	426.8	7.4	1	1	12.12	1.46	1.29	0.78	0.24
MOL000371	3,9-di-O-methylnissolin	314.36	2.89	0	5	53.74	1.18	0.63	0.48	0	9
MOL000372	3-Hydroxy-2-picoline	109.14	0.7	1	2	62.47	1.05	1.02	0.02	0	11.95
MOL000373	(2S)-4-methoxy-7-methyl-2-[1-methyl-1-[(2S,3R,4S,5S,6R)-3,4,5-trihydroxy-6-methylol-tetrahydropyran-2-yl]oxy-ethyl]-2,3-dihydrofuro[3,2-g]chromen-5-one	452.5	0.27	4	10	5.38	-0.8	-1.14	0.81	0
MOL000374	5'-hydroxyiso-muronulatol-2',5'-di-O-glucoside	642.67	-0.95	9	16	41.72	-2.47	-3.62	0.69	0	2.52
MOL000375	5'-hydroxyiso-muronulatol-2',5'-di-O-glucoside_qt	480.51	0.96	6	11	3.65	-1.11	-1.89	0.8	0
MOL000376	7,2'-dihydroxy-3',4'-dimethoxyisoflavone-7-O-β-D-glucoside	476.47	0.4	5	11	16.16	-0.87	-1.85	0.86	0
MOL000377	7-hydroxy-3-(2-hydroxy-3,4-dimethoxy-phenyl)chromone	314.31	2.3	2	6	5.45	0.58	-0.21	0.3	0
MOL000378	7-O-methylisomucronulatol	316.38	3.38	1	5	74.69	1.08	0.84	0.3	0	2.98
MOL000379	9,10-dimethoxypterocarpan-3-O-β-D-glucoside	462.49	0.74	4	10	36.74	-0.63	-1.5	0.92	0	13.06
MOL000380	(6aR,11aR)-9,10-dimethoxy-6a,11a-dihydro-6H-benzofurano[3,2-c]chromen-3-ol	300.33	2.64	1	5	64.26	0.93	0.55	0.42	0	8.49
MOL000381	13-hydroxy-9,11-octadecadienoic acid	296.5	5.29	2	3	35.6	0.44	-0.38	0.17	0	4.63
MOL000382	Arabinose,d	150.15	-2.17	4	5	1.87	-1.59	-3.98	0.02	0
MOL000383	D-Galacturonic acid, homopolymer	194.16	-2.47	5	7	29.75	-2	-4.71	0.04	0
MOL000384	DL-Glucuronic acid	194.16	-2.47	5	7	3.35	-1.91	-4.72	0.04	0
MOL005928	isoferulic acid	194.2	1.62	2	4	50.83	0.49	0.01	0.06	0	2.45
MOL000386	Fucopyranose, L-	164.18	-1.8	4	5	42.51	-1.32	-3.58	0.03	0	11.41
MOL000387	Bifendate	418.38	2.56	0	10	31.1	0.15	-0.06	0.67	0	17.96
MOL000388	gamma-aminobutyric acid	103.14	-0.62	3	3	24.09	-0.26	-0.57	0.01	0
MOL000389	FERULIC ACID (CIS)	194.2	1.62	2	4	54.97	0.53	0.36	0.06	0	2.58
MOL000390	daidzein	254.25	2.33	2	4	19.44	0.59	-0.22	0.19	0
MOL000391	Ononin	430.44	0.68	4	9	11.52	-0.74	-1.67	0.78	0
MOL000392	formononetin	268.28	2.58	1	4	69.67	0.78	0.02	0.21	0	17.04
MOL000393	Soyasaponin I	943.26	0.97	11	18	2.06	-2.75	-3.38	0.05	0
MOL000394	choline	104.2	-1.57	1	1	0.47	0.86	0.64	0.01	0
MOL000395	GGB	176.21	-1.84	7	7	54.95	-0.72	-1.12	0.03	0	0.99
MOL000396	(+)-Syringaresinol	418.48	2.1	2	8	3.29	0.47	-0.34	0.72	0
MOL000397	cis-p-Coumarate	164.17	1.64	2	3	45.98	0.46	0.36	0.04	0	4.89
MOL000398	isoflavanone	316.33	2.42	2	6	109.99	0.53	0.17	0.3	0	15.51
MOL000399	Docosanoate	340.66	9.11	1	2	15.69	1.21	0.91	0.26	0
MOL000400	Flavaxin	376.41	0.23	5	10	18.18	-1.52	-1.81	0.5	0
MOL000401	astragalosideI	869.17	0.41	7	16	46.79	-2.28	-3.58	0.11	0	13.14
MOL000402	astragalosideI_qt	707.01	2.16	4	11	12.34	-1.15	-2.19	0.2	0
MOL000403	astragalosideII	827.13	0.03	8	15	46.06	-2.05	-3.26	0.13	0	10.58
MOL000404	astragalosideII_qt	664.97	1.78	5	10	11.55	-1.05	-2.21	0.25	0
MOL000405	astragalosideⅢ	785.09	-0.35	9	14	31.83	-2.26	-3.37	0.1	0	9.05
MOL000406	astragalosideⅢ_qt	622.93	1.4	6	9	5.35	-1.26	-2.18	0.32	0
MOL000407	astragalosideⅣ	785.09	-0.35	9	14	22.5	-2.11	-3.41	0.15	0
MOL000408	astragalosideⅣ_qt	622.93	1.4	6	9	7.07	-1.11	-2.07	0.32	0
MOL000409	AstragalosideIV	785.09	-0.35	9	14	17.74	-2.22	-3.17	0.15	0
MOL000410	AstragalosideIV_qt	622.93	1.4	6	9	7.07	-0.85	-1.7	0.32	0
MOL000411	Astraisoflavanin	464.51	1.22	5	10	18.37	-0.76	-1.56	0.86	0
MOL000412	Mucronulatol	302.35	3.13	2	5	4.22	0.93	0.4	0.26	0
MOL000413	astrachrysoside A	769.09	0.54	8	13	24.55	-1.93	-2.96	0.1	0
MOL000414	Caffeate	180.17	1.37	3	4	54.97	0.27	0.11	0.05	0	1.63
MOL000415	rutin	610.57	-1.45	10	16	3.2	-1.93	-2.75	0.68	0
MOL000416	Lariciresinol	360.44	2.46	3	6	5.53	0.27	-0.49	0.38	0
MOL000417	Calycosin	284.28	2.32	2	5	47.75	0.52	-0.43	0.24	0	17.1
MOL000418	3'-Hydroxy-4'-methoxyisoflavone-7-O-beta-D-glucoside	446.44	0.41	5	10	10.05	-0.93	-1.82	0.81	0
MOL000419	astrasieversianin XV	901.22	-0.7	10	17	11.19	-2.72	-4.03	0.07	0
MOL000420	XLS	150.15	-2.17	4	5	51.08	-1.27	-3.58	0.02	0	11.37
MOL000421	nicotinic acid	123.12	0.28	1	3	47.65	0.34	0.21	0.02	0	11.98
MOL000422	kaempferol	286.25	1.77	4	6	41.88	0.26	-0.55	0.24	0	14.74
MOL000423	rhamnocitrin-3-O-glucoside	462.44	-0.07	6	11	2.87	-1.34	-1.97	0.76	0
MOL000424	RAM	164.18	-1.62	4	5	50.5	-1.21	-3.21	0.04	0	11.27
MOL000425	asernestioside A	931.25	-1.21	11	18	11.07	-3.03	-4.31	0.03	0
MOL000426	asernestioside A_qt	769.09	0.54	8	13	24.55	-1.95	-2.98	0.1	0
MOL000427	asernestioside B	973.29	-0.83	10	19	12.54	-2.86	-4.41	0.03	0
MOL000428	asernestioside B_qt	811.13	0.92	7	14	14.03	-1.81	-2.98	0.09	0
MOL000429	Crystal VI	132.14	-1.85	5	5	83.96	-0.88	-1.15	0.02	0	11.59
MOL000430	betaine	117.17	-2.04	0	2	40.92	-0.77	-1.31	0.01	0.08	10.78
MOL000431	coumarin	146.15	1.9	0	2	29.17	1.2	1.3	0.04	0
MOL000432	linolenic acid	278.48	5.95	1	2	45.01	1.21	0.84	0.15	0	5.54
MOL000433	FA	441.45	0.01	7	13	68.96	-1.5	-2.59	0.71	0	24.81
MOL000434	acetylastragaloside I	911.21	0.79	6	17	43.54	-2.18	-3.23	0.09	0	16.02
MOL000435	acetylastragaloside I_qt	749.05	2.54	3	12	30.75	-1.07	-2.1	0.17	0	12.94
MOL000436	(Z)-1-(2,4-dihydroxyphenyl)-3-(4-hydroxyphenyl)prop-2-en-1-one	256.27	2.9	3	4	87.51	0.2	-0.48	0.15	0	20.28
MOL000437	Hirsutrin	464.41	-0.59	8	12	1.86	-1.66	-2.31	0.77	0
MOL000438	(3R)-3-(2-hydroxy-3,4-dimethoxyphenyl)chroman-7-ol	302.35	3.13	2	5	67.67	0.96	0.34	0.26	0	2.9
MOL000439	isomucronulatol-7,2'-di-O-glucosiole	626.67	-0.68	8	15	49.28	-2.22	-3.36	0.62	0	0.93
MOL000440	isomucronulatol-7,2'-di-O-glucosiole_qt	464.51	1.22	5	10	23.42	-0.66	-1.48	0.79	0
MOL000441	LUPENONE	424.78	7.36	0	1	11.66	1.48	1.31	0.78	0
MOL000442	1,7-Dihydroxy-3,9-dimethoxy pterocarpene	314.31	3.11	2	6	39.05	0.89	-0.04	0.48	0	7.95
MOL000054	L-	174.24	-1.11	7	6	47.64	-0.49	-1.04	0.03	0	0.85
MOL000061	Prolinum	115.15	-0.06	2	3	77.57	0.22	0.29	0.01	0	11.13
MOL000069	palmitic acid	256.48	6.37	1	2	19.3	1.09	1	0.1	0
MOL000098	quercetin	302.25	1.5	5	7	46.43	0.05	-0.77	0.28	0.38	14.4

## Sheet: Rehmanniae Radix Praeparata熟地
Mol ID	Molecule Name	MW	AlogP	Hdon	Hacc	OB (%)	Caco-2	BBB	DL	FASA-	HL
MOL000435	acetylastragaloside I_qt	749.05	2.54	3	12	30.75	-1.07	-2.1	0.17	0	12.94
MOL000436	(Z)-1-(2,4-dihydroxyphenyl)-3-(4-hydroxyphenyl)prop-2-en-1-one	256.27	2.9	3	4	87.51	0.2	-0.48	0.15	0	20.28
MOL000437	Hirsutrin	464.41	-0.59	8	12	1.86	-1.66	-2.31	0.77	0
MOL000438	(3R)-3-(2-hydroxy-3,4-dimethoxyphenyl)chroman-7-ol	302.35	3.13	2	5	67.67	0.96	0.34	0.26	0	2.9
MOL000439	isomucronulatol-7,2'-di-O-glucosiole	626.67	-0.68	8	15	49.28	-2.22	-3.36	0.62	0	0.93
MOL000440	isomucronulatol-7,2'-di-O-glucosiole_qt	464.51	1.22	5	10	23.42	-0.66	-1.48	0.79	0
MOL000441	LUPENONE	424.78	7.36	0	1	11.66	1.48	1.31	0.78	0
MOL000442	1,7-Dihydroxy-3,9-dimethoxy pterocarpene	314.31	3.11	2	6	39.05	0.89	-0.04	0.48	0	7.95
MOL000054	L-	174.24	-1.11	7	6	47.64	-0.49	-1.04	0.03	0	0.85
MOL000061	Prolinum	115.15	-0.06	2	3	77.57	0.22	0.29	0.01	0	11.13
MOL000069	palmitic acid	256.48	6.37	1	2	19.3	1.09	1	0.1	0
MOL000098	quercetin	302.25	1.5	5	7	46.43	0.05	-0.77	0.28	0.38	14.4
MOL003202	8-epi-Loganic acid	376.4	-2.33	6	10	4.43	-1.78	-2.64	0.4	0.25
MOL003331	Forsythiaside	624.65	0.38	9	15	3.05	-1.92	-2.95	0.61	0.35
MOL000346	succinic acid	118.1	-0.41	2	4	29.62	-0.44	-0.71	0.01	0.42
MOL000357	Sitogluside	576.95	6.34	4	6	20.63	-0.14	-0.93	0.62	0.23
MOL000359	sitosterol	414.79	8.08	1	1	36.91	1.32	0.87	0.75	0.22	5.37
MOL000360	FER	194.2	1.62	2	4	39.56	0.47	-0.03	0.06	0.34	2.38
MOL003688	2-(4-hydroxyphenyl)ethyl hexacosanoate	516.94	12.82	1	3	13.12	1.31	0.57	0.53	0
MOL003689	aeginetic acid	268.39	2.24	3	4	48.31	0.13	-0.23	0.13	0	5.12
MOL003690	Ajugol	348.39	-2.17	6	9	16.87	-1.03	-1.15	0.32	0
MOL003691	Ajugoside	390.43	-1.79	5	10	12.15	-1.03	-1.37	0.45	0
MOL003692	Ajugoside_qt	212.27	0.35	1	4	81.68	0.24	-0.13	0.08	0	10.07
MOL003694	Cerebrosid	266.29	-4.04	8	9	13.81	-2.69	-6.35	0.11	0
MOL003695	Cistanoside A	800.84	-1.11	11	20	3.4	-2.72	-4.08	0.33	0
MOL003696	Cistanoside F	488.49	-1.4	8	13	4.74	-2.11	-2.67	0.69	0
MOL003697	methyl 9,10-methylene-hexadecanoate	282.52	6.29	0	2	22.94	1.43	1.27	0.15	0
MOL003698	(2S,3R,4R,5S,6R)-2-[[(1S,4aS,5R,7aR)-4a,5-dihydroxy-7-methylol-5,7a-dihydro-1H-cyclopenta[c]pyran-1-yl]oxy]-6-methylol-tetrahydropyran-3,4,5-triol	362.37	-3.75	7	10	3.1	-2.12	-3.08	0.37	0
MOL003699	melittoside_qt	200.21	-2	4	5	40	-0.74	-1.23	0.08	0	0.37
MOL003700	Dihydrocatalpol	364.39	-3.38	6	10	3.58	-2.24	-4.7	0.44	0
MOL003701	geniposide	388.41	-2.98	6	10	3.78	-2.02	-2.75	0.44	0
MOL003702	geniposide_qt	226.25	-1.23	3	5	39.71	-0.92	-1.7	0.1	0	4.49
MOL003703	glutinoside	398.83	-2.78	6	10	21.33	-2.35	-5.98	0.52	0
MOL003704	Jiofuran	184.21	-0.53	3	4	54.91	-0.38	-0.88	0.06	0	-10.35
MOL003705	jioglutin A	250.7	-0.62	2	5	90.7	0	0	0.13	0	4.19
MOL003706	jioglutin B	250.7	-0.62	2	5	90.71	-0.01	-0.19	0.13	0	4.44
MOL003707	jioglutin C	232.26	-1.82	3	6	2.55	-0.54	-0.67	0.13	0
MOL003708	jioglutin D	246.29	-1.42	2	6	39.02	-0.22	-0.81	0.14	0	6.81
MOL003709	jioglutin E	232.31	-0.72	2	5	81.9	-0.04	-0.59	0.1	0	7.28
MOL003710	jioglutolide	186.23	-0.93	2	4	86.95	-0.15	-0.55	0.06	0	13.4
MOL003711	Jioglutoside A	346.37	-2.88	5	9	3.92	-1.82	-3.28	0.39	0
MOL003712	methyl (1S,4aS,7aS)-7-methylene-1-[(2S,3R,4S,5S,6R)-3,4,5-trihydroxy-6-[[(2R,3R,4R,5S,6R)-3,4,5-trihydroxy-6-methyl-tetrahydropyran-2-yl]oxymethyl]tetrahydropyran-2-yl]oxy-4a,5,6,7a-tetrahydro-1H-cyclopenta[d]pyran-4-carboxylate	518.57	-1.97	6	13	28.27	-1.55	-1.85	0.84	0
MOL003713	Jioglutoside B_qt	210.25	0.64	1	4	89.22	0.29	0.04	0.08	0	5.58
MOL003714	Jionoside A	800.84	-1.11	11	20	3.62	-2.92	-4.05	0.36	0
MOL003715	Jionoside B	814.87	-0.86	10	20	4.27	-2.53	-3.88	0.35	0
MOL003716	Melittoside	524.53	-5.5	10	15	19.2	-2.94	-3.8	0.8	0
MOL003717	METHYL PALMITOLEATE	268.49	6.17	0	2	34.61	1.38	1.32	0.12	0	5.54
MOL003718	6-O-p-coumaroylajugol	524.57	-0.84	6	12	26.13	-1.51	-2.04	0.85	0
MOL003719	methyl-2,6,10-trimethyltridecanoate	269.5	5.7	0	2	24.86	0.85	0.74	0.1	0.05
MOL003720	Purpureaside C	786.81	-1.36	12	20	3.14	-2.79	-3.88	0.38	0
MOL003721	Rehmaglutin B	236.67	-1.03	3	5	64.62	-0.55	-1.11	0.11	0	15.51
MOL003722	(3aS,4R,6aS)-4-hydroxy-6,6a-dimethylol-3a,4-dihydro-3H-cyclopenta[d]furan-2-one	200.21	-1.61	3	5	29.92	-1.1	-2.05	0.08	0
MOL003723	(2S,3R,4S,5S,6R)-2-[(1R,2R)-2-hydroxy-2-[(E,3S)-3-hydroxybut-1-enyl]-1,3,3-trimethylcyclohexoxy]-6-(hydroxymethyl)tetrahydropyran-3,4,5-triol	390.53	-0.25	6	8	8.43	-1.22	-2.17	0.33	0
MOL003724	(2S,3R,4S,5S,6R)-2-[(1R,2R)-2-hydroxy-2-[(E,3R)-3-hydroxybut-1-enyl]-1,3,3-trimethylcyclohexoxy]-6-(hydroxymethyl)tetrahydropyran-3,4,5-triol	390.53	-0.25	6	8	3.24	-1.21	-2.06	0.33	0
MOL003725	Rehmaionoside C	388.51	-0.44	5	8	12.89	-1.18	-1.42	0.34	0
MOL003726	rehmannioside B	524.53	-5.51	9	15	2.05	-3.18	-4.73	0.88	0
MOL003727	rehmannioside C	510.55	-4.82	9	14	10.23	-2.81	-4.43	0.86	0
MOL003728	6-O-p-hydroxybenzoylajugol	468.5	-1.3	6	11	4.53	-1.66	-2.09	0.81	0
MOL003729	(3R)-2,6,6-trimethyl-3-[(2R,3R,4S,5S,6R)-3,4,5-trihydroxy-6-(hydroxymethyl)oxan-2-yl]oxycyclohexene-1-carboxylic acid	346.42	-0.09	5	8	13.59	-1.28	-1.93	0.26	0
MOL003730	Rehmannioside A	524.53	-5.51	9	15	25.95	-3	-4.43	0.87	0
MOL003731	Rehmaglutin A	202.23	-1.63	3	5	29.7	-0.82	-1.25	0.1	0
MOL003732	Rehmaglutin D	220.67	-0.43	2	4	57.03	-0.17	-0.61	0.1	0	15.04
MOL003733	6-O-vanilloylajugol	484.5	-1.14	6	12	23.44	-1.26	-1.95	0.84	0
MOL003734	echinacoside	786.81	-1.36	12	20	3.14	-2.91	-4.05	0.38	0
MOL003735	aucubin	346.37	-3.1	6	9	4.17	-1.83	-2.9	0.33	0
MOL003736	Acetylcatalpol	402.44	-2.91	5	10	5.53	-1.57	-1.89	0.58	0
MOL000399	Docosanoate	340.66	9.11	1	2	15.69	1.21	0.91	0.26	0
MOL000414	Caffeate	180.17	1.37	3	4	54.97	0.27	0.11	0.05	0	1.63
MOL000449	Stigmasterol	412.77	7.64	1	1	43.83	1.44	1	0.76	0.22	5.57
MOL000732	Stachyose	666.66	-7.8	14	21	3.25	-5.54	-12.76	0.59	0.21
MOL000748	HMF	126.12	0.67	1	3	45.07	0.05	-0.27	0.02	0.22	11.73
MOL000841	raffinose	504.5	-6.06	11	16	11.79	-3.91	-8.77	0.66	0.21
MOL000842	sucrose	342.34	-4.31	8	11	7.17	-2.89	-6.67	0.23	0.2

## Sheet: _x0009_Paeoniae Radix Alba白芍
Mol ID	Molecule Name	MW	AlogP	Hdon	Hacc	OB (%)	Caco-2	BBB	DL	FASA-	HL
MOL000106	PYG	126.12	1.03	3	3	22.98	0.69	0.79	0.02	0.4
MOL001218	Pisol	186.38	4.62	1	1	18.5	1.23	1.06	0.03	0.14
MOL001246	(1R)-()-Nopinone	138.23	1.52	0	1	57.86	1.23	1.6	0.05	0.28	11.1
MOL001393	myristic acid	228.42	5.46	1	2	21.18	1.07	0.99	0.07	0.19
MOL001396	PENTADECYLIC ACID	242.45	5.91	1	2	20.18	1.08	0.88	0.08	0.18
MOL001402	Octacosane	394.86	13.15	0	0	8.15	1.91	1.46	0.37	0.12
MOL001644	Dodecanal	184.36	4.59	0	1	21.52	1.4	1.42	0.03	0.19
MOL001801	salicylic acid	138.13	1.17	2	3	32.13	0.63	0.63	0.03	0.43	12
MOL001888	2,2-dimethylcyclohexanol	128.24	2.09	1	1	82.54	1.22	1.6	0.02	0.2	11.06
MOL001889	Methyl linolelaidate	294.53	6.64	0	2	41.93	1.46	1.11	0.17	0.2	5.78
MOL001890	octadec-9-ene	252.54	8.14	0	0	19.5	1.87	1.84	0.09	0.19
MOL001891	9-methylenefluorene	178.24	3.55	0	0	26.87	1.95	1.78	0.09	0.54
MOL001892	Dipropyl phthalate	250.32	3.29	0	4	66.3	0.78	0.71	0.1	0.35	5.7
MOL001893	BU3	90.14	-0.14	2	2	34.87	0.19	-0.01	0.01	0.28	11.25
MOL001894	Bicetyl	450.98	14.97	0	0	8.03	1.96	1.71	0.46	0.14
MOL001895	Dibutylphenol	206.36	4.36	1	1	38.9	1.73	1.87	0.06	0.3	10.76
MOL001896	bicyclo[3.1.1]hept-2-ene-2-methanol, 6,6-dimethyl-	152.26	1.78	1	1	49.79	1.23	1.34	0.06	0.21	11.54
MOL001897	()-trans-Myrtanol	154.28	1.97	1	1	49.66	1.17	1.37	0.06	0.21	11.13
MOL001898	Acetyl oxide	102.1	-0.19	0	3	45.13	0.65	0.77	0.01	0.23	11.84
MOL001899	ZINC02169908	268.54	6.2	0	1	23.3	1.42	1.24	0.1	0.23
MOL001900	Pulchinenoside A_qt	472.78	5.43	3	4	16.91	0.12	-0.58	0.77	0.25
MOL001901	24-Methylenecycloartanol	440.83	7.86	1	1	10.4	1.42	1.13	0.79	0.25
MOL001902	3β,23-dihydroxy-oleana-11,13(18)-dien-28-oic acid	470.76	5.08	3	4	21.53	0.1	-0.62	0.75	0.24
MOL001903	3β-hydroxy-11-oxo-olean-12-en-28-oic acid	470.76	5.49	2	4	13.49	0.21	-0.2	0.74	0.27
MOL001904	2 - methyl - 3 - (2 - propenyl) - phenol	148.22	3.06	1	1	52.06	1.64	1.81	0.03	0.39	4.7
MOL001905	3β-hydroxy-oleana-11,13(18)-dien-28-oic acid?	454.76	6.17	2	3	17.11	0.55	-0.13	0.76	0.26
MOL001906	Methylgallate	184.16	0.88	3	5	30.91	0.26	0.06	0.05	0.32	5.67
MOL001907	Progallin A	198.19	1.23	3	5	25.61	0.33	0.11	0.06	0.34
MOL001908	(Z)-(1S,5R)-beta-pinen-10-yl-beta-vicianoside	446.55	-1.28	6	10	5.74	-1.56	-1.89	0.67	0.23
MOL001909	(Z)-(1S,5R)-beta-pinen-10-yl-beta-vicianoside_qt	152.26	2.05	1	1	50.32	1.52	1.93	0.06	0.22	11.47
MOL001910	11alpha,12alpha-epoxy-3beta-23-dihydroxy-30-norolean-20-en-28,12beta-olide	470.71	3.91	2	5	64.77	0.09	-0.59	0.38	0.27	2.62
MOL001911	albiflorin R1	480.51	-1.91	5	11	21.29	-1.53	-1.98	0.82	0.35
MOL001912	albiflorin R1_qt	318.35	-0.17	2	6	26.18	-0.46	-0.85	0.34	0.4
MOL001913	propyl (2R)-2-hydroxypropanoate	132.18	0.81	1	3	25.5	0.44	0.35	0.01	0.29
MOL001914	gallotannin	1701.27	8.18	25	46	7.36	-5.47	-7.15	0.03	0.49
MOL001915	paeonoside	610.57	-2.22	10	16	3.47	-2.71	-3.73	0.71	0.29
MOL000561	Astragalin	448.41	-0.32	7	11	14.03	-1.34	-1.97	0.74	0.34
MOL001917	(3S,3aR,5S,6S,7aR)-5,6-dihydroxy-3,6-dimethyl-3,3a,4,5,7,7a-hexahydrobenzofuran-2-one	200.26	-0.08	2	4	96.64	-0.16	-0.69	0.07	0.29	13.6
MOL001918	paeoniflorgenone	318.35	0.79	1	6	87.59	-0.09	-0.56	0.37	0.37	7.45
MOL001919	(3S,5R,8R,9R,10S,14S)-3,17-dihydroxy-4,4,8,10,14-pentamethyl-2,3,5,6,7,9-hexahydro-1H-cyclopenta[a]phenanthrene-15,16-dione	358.52	2.69	2	4	43.56	0	-0.41	0.53	0.35	4.34
MOL009092	Pentagalloylglucose	940.72	3.69	15	26	3.01	-3.08	-4.17	0.21	0.45
MOL001921	Lactiflorin	462.49	-0.57	3	10	49.12	-1.13	-1.76	0.8	0.34	7.26
MOL001922	2-Hexyl-1-decanol	242.5	6.31	1	1	17.08	1.29	1.03	0.07	0.17
MOL001923	[(3S,3aR,6S,7aR)-6-hydroxy-6-methyl-2,5-dioxo-3a,4,7,7a-tetrahydro-3H-benzofuran-3-yl]methyl benzoate	318.35	0.84	1	6	17.84	-0.17	-0.66	0.3	0.41
MOL001924	paeoniflorin	480.51	-1.28	5	11	53.87	-1.47	-1.86	0.79	0.34	13.88
MOL001925	paeoniflorin_qt	318.35	0.46	2	6	68.18	-0.34	-0.73	0.4	0.39	8.81
MOL001926	1,2,3,6-tetra-O-galloylglucose	788.62	-0.25	17	22	3.01	-2.97	-4.03	0.34	0.39
MOL001927	albiflorin	480.51	-1.33	5	11	12.09	-1.54	-2.19	0.77	0.36
MOL001928	albiflorin_qt	318.35	0.42	2	6	66.64	-0.49	-0.88	0.33	0.41	6.54
MOL001929	alexandrin	576.95	6.34	4	6	20.63	-0.29	-0.98	0.62	0.24
MOL001930	benzoyl paeoniflorin	584.62	0.81	4	12	31.27	-0.69	-1.24	0.75	0.29	-1.85
MOL001931	4-Chlorobutyric acid	122.56	0.87	1	2	85.82	0.74	0.85	0.01	0.44	11.6
MOL001932	galloylpaeoniflorin	632.62	-0.04	7	15	3.03	-1.77	-2.78	0.42	0.36
MOL001933	oxypaeoniflorin	496.51	-1.55	6	12	21.88	-1.88	-2.41	0.78	0.34
MOL001934	(3R,3aR,6S,7aR)-6-hydroxy-3,6-dimethyl-3a,4,7,7a-tetrahydro-3H-benzofuran-2,5-dione	198.24	-0.12	1	4	104.94	-0.08	-0.32	0.08	0.35	13.69
MOL001935	(3aR,6S,7aR)-6-hydroxy-6-methyl-3-methylene-3a,4,7,7a-tetrahydrobenzofuran-2,5-dione	196.22	-0.1	1	4	97.79	-0.01	-0.13	0.08	0.39	13.98
MOL001936	cis-5-Octen-1-ol	128.24	2.35	1	1	31.84	1.16	1.15	0.01	0.23	5.4
MOL001937	24253-30-3	98.16	1.16	0	1	74.2	1.33	1.57	0.01	0.32	11.36
MOL000211	Mairin	456.78	6.52	2	3	55.38	0.73	0.22	0.78	0.26	8.87
MOL000219	BOX	121.12	0.76	0	2	31.55	0.54	0.84	0.02	0.11	12.07
MOL000263	oleanolic acid	456.78	6.42	2	3	29.02	0.59	0.07	0.76	0.25
MOL000358	beta-sitosterol	414.79	8.08	1	1	36.91	1.32	0.99	0.75	0.23	5.36
MOL000359	sitosterol	414.79	8.08	1	1	36.91	1.32	0.87	0.75	0.22	5.37
MOL000422	kaempferol	286.25	1.77	4	6	41.88	0.26	-0.55	0.24	0	14.74
MOL000492	(+)-catechin	290.29	1.92	5	6	54.83	-0.03	-0.73	0.24	0	0.61
MOL000513	3,4,5-trihydroxybenzoic acid	170.13	0.63	4	5	31.69	-0.09	-0.54	0.04	0.41	11.78
MOL000551	Hederagenol	472.78	5.33	3	4	22.42	0.1	-0.51	0.74	0.23
MOL000610	TRD	184.41	6.3	0	0	17.89	1.78	1.96	0.03	0.19
MOL000612	(-)-alpha-cedrene	204.39	4.12	0	0	55.56	1.81	2.16	0.1	0.24	4.82
MOL000676	DBP	278.38	4.2	0	4	64.54	0.8	0.56	0.13	0.34	5.41
MOL000775	EEE	88.12	0.37	0	2	45.02	1.07	1.26	0	0.21	11.64
MOL000860	stearic acid	284.54	7.28	1	2	17.83	1.15	1.22	0.14	0.19
MOL000867	Heptadekan	240.53	8.13	0	0	8.64	1.84	1.87	0.07	0.14
MOL000868	LFA	282.62	9.5	0	0	8.46	1.83	1.8	0.13	0.13
MOL000869	Henicosane	296.65	9.95	0	0	8.41	1.84	1.8	0.15	0.13
MOL000874	paeonol	166.19	1.29	1	3	28.79	0.93	0.84	0.04	0.32
MOL000875	Cedrol	222.41	3.16	1	1	16.23	1.35	1.46	0.12	0.24
MOL000357	Sitogluside	576.95	6.34	4	6	20.63	-0.14	-0.93	0.62	0.23
MOL000842	sucrose	342.34	-4.31	8	11	7.17	-2.89	-6.67	0.23	0.2
MOL000876	(6R,10R)-6,10,14-trimethylpentadecan-2-one	268.54	6.2	0	1	23.3	1.41	1.35	0.1	0.23
MOL001219	Satol	268.54	6.91	1	1	27.27	1.34	0.97	0.11	0.17
MOL004480	acetic acid	60.06	-0.23	1	2	47.87	0.42	0.72	0	0.29	12.21
MOL005089	Oxypaeoniflorin	496.51	-1.55	6	12	8.38	-1.62	-2.33	0.78	0.33
MOL007465	10-Methylnonadecane	282.62	9.29	0	0	10.28	1.84	1.79	0.12	0.16
MOL008707	Ethylisobutyrate	116.18	1.5	0	2	83.67	1.24	1.49	0.01	0.27	11.14
