# Supplementary material for: BushenHuoxue formula promotes osteogenic differentiation via affecting Hedgehog signaling pathway in bone marrow stem cells to improve osteoporosis symptoms
Source: PLoS One. 2023 Nov 29;18(11):e0289912. doi: 10.1371/journal.pone.0289912 (PMC10686470; doi:10.1371/journal.pone.0289912)
Supplement: S5 Table — (XLSX) [file pone.0289912.s007.xlsx]

## Sheet: _x0009_Epimrdii Herba淫羊藿
Nodes (Molecule or Target)	Degree
5-hydroxytryptamine 1A receptor	1
5-hydroxytryptamine 1B receptor	1
5-hydroxytryptamine 2C receptor	1
78 kDa glucose-regulated protein	1
ATP-binding cassette sub-family G member 2	1
Actin, aortic smooth muscle	1
Adenomatous polyposis coli protein	1
Adenylate cyclase type 2	1
Aldose reductase	1
Alpha- and gamma-adaptin-binding protein p34	1
Amyloid beta A4 protein	1
Antileukoproteinase	1
Bcl2 antagonist of cell death	1
Beta-secretase	1
C-C motif chemokine 2	1
C-X-C motif chemokine 10	1
C-X-C motif chemokine 11	1
C-X-C motif chemokine 2	1
C-reactive protein	1
CASP8 and FADD-like apoptosis regulator	1
Calponin-3	1
Caspase-7	1
Caspase-8	1
Cathepsin D	1
Caveolin-1	1
Cell division protein kinase 6	1
Claudin-4	1
Collagen alpha-1(I) chain	1
Collagen alpha-1(III) chain	1
Cytochrome P450 19A1	1
Cytochrome c	1
D(1B) dopamine receptor	1
D(2) dopamine receptor	1
DDB1- and CUL4-associated factor 5	1
DNA gyrase subunit B	1
Dolichyl-phosphate beta-glucosyltransferase	1
ETS domain-containing protein Elk-1	1
Eukaryotic translation elongation factor 1 epsilon-1	1
G1/S-specific cyclin-D2	1
Gamma-aminobutyric acid receptor subunit epsilon	1
Gamma-aminobutyric acid receptor subunit gamma-3	1
Gamma-aminobutyric acid type B receptor subunit 1	1
Gap junction alpha-1 protein	1
Glucocorticoid receptor	1
Glucose-6-phosphatase	1
Glycogen phosphorylase, muscle form	1
Granulocyte-macrophage colony-stimulating factor	1
Heat shock factor protein 1	1
Heat shock protein beta-1	1
Hepatocyte growth factor receptor	1
Hexokinase-2	1
High affinity immunoglobulin epsilon receptor subunit beta	1
Histamine H1 receptor	1
Homeobox protein Nkx-3.1	1
Inhibitor of nuclear factor kappa-B kinase subunit alpha	1
Inhibitor of nuclear factor kappa-B kinase subunit beta	1
Insulin	1
Insulin-like growth factor 1 receptor	1
Insulin-like growth factor II	1
Insulin-like growth factor-binding protein 3	1
Interferon regulatory factor 1	1
Interleukin-1 alpha	1
Interleukin-13	1
Intestinal-type alkaline phosphatase	1
Junctional adhesion molecule A	1
Kinetochore protein Nuf2	1
Low affinity immunoglobulin epsilon Fc receptor	1
Maltase-glucoamylase, intestinal	1
Metallothionein-2	1
Mineralocorticoid receptor	1
Mitogen-activated protein kinase 8	1
Muscarinic acetylcholine receptor M4	1
Myeloperoxidase	1
NADPH--cytochrome P450 reductase	1
NF-kappa-B essential modulator	1
Neuronal acetylcholine receptor protein, alpha-7 chain	1
Neutrophil cytosol factor 1	1
Nitric oxide synthase, endothelial	1
Nuclear factor erythroid 2-related factor 2	1
Osteopontin	1
Pancreatic alpha-amylase	1
Peroxisome proliferator activated receptor delta	1
Peroxisome proliferator-activated receptor alpha	1
Peroxisome proliferator-activated receptor delta	1
Phosphatidylinositol-3,4,5-trisphosphate 3-phosphatase and dual-specificity protein phosphatase PTEN	1
Phospholipase B1, membrane-associated	1
Poly [ADP-ribose] polymerase 1	1
Pregnane X receptor	1
Procollagen C-endopeptidase enhancer 1	1
Proliferating cell nuclear antigen	1
Prostaglandin E synthase	1
Prostaglandin E2 receptor EP3 subtype	1
Prostatic acid phosphatase	1
Proteasome activator complex subunit 3	1
Protein kinase C alpha type	1
Protein kinase C beta type	1
Protein kinase C delta type	1
Protein kinase C epsilon type	1
Puromycin-sensitive aminopeptidase	1
Putative glycerophosphodiester phosphodiesterase 5	1
RAF proto-oncogene serine/threonine-protein kinase	1
Ras GTPase-activating protein 1	1
Ras association domain-containing protein 1	1
Receptor tyrosine-protein kinase erbB-3	1
Renin, renal	1
Retinoic acid receptor RXR-beta	1
Rhinovirus coat protein	1
Runt-related transcription factor 2	1
Serine/threonine-protein kinase Chk2	1
Serine/threonine-protein phosphatase 2B catalytic subunit alpha isoform	1
Serum paraoxonase/arylesterase 1	1
Sodium/iodide cotransporter	1
Sodium/potassium-transporting ATPase subunit gamma	1
Stromelysin-1	1
Superoxide dismutase [Cu-Zn]	1
T-lymphocyte activation antigen CD80	1
T-lymphocyte activation antigen CD86	1
Thrombomodulin	1
Tissue factor	1
Tissue-type plasminogen activator	1
Transcription factor E2F1	1
Transcription factor E2F2	1
Transient receptor potential cation channel subfamily M member 2	1
Tumor necrosis factor receptor superfamily member 5	1
Tyrosine-protein kinase BTK	1
Tyrosine-protein kinase JAK2	1
Vascular endothelial growth factor receptor 1	1
Vascular endothelial growth factor receptor 3	1
3-oxoacyl-[acyl-carrier-protein] synthase 1	2
5-hydroxytryptamine 2A receptor	2
5-hydroxytryptamine receptor 3A	2
72 kDa type IV collagenase	2
Acetyl-CoA carboxylase 1	2
Aldo-keto reductase family 1 member C3	2
Arachidonate 5-lipoxygenase	2
Aryl hydrocarbon receptor	2
Baculoviral IAP repeat-containing protein 4	2
Baculoviral IAP repeat-containing protein 5	2
Cell division protein kinase 4	2
Cholinesterase	2
Chymotrypsinogen B	2
Cyclin-dependent kinase inhibitor 2A, isoforms 1/2/3	2
Cytochrome P450 1A2	2
Cytochrome P450 1B1	2
Cytochrome P450 3A4	2
DNA topoisomerase 1	2
DNA topoisomerase 2-alpha	2
Delta-type opioid receptor	2
Dual oxidase 2	2
E3 ubiquitin-protein ligase Mdm2	2
Epidermal growth factor receptor	2
Estrogen sulfotransferase	2
Eukaryotic translation initiation factor 6	2
Glutamate receptor 2	2
Glutathione S-transferase Mu 1	2
Glutathione S-transferase Mu 2	2
Hyaluronan synthase 2	2
Hypoxia-inducible factor 1-alpha	2
Induced myeloid leukemia cell differentiation protein Mcl-1	2
Interleukin-1 beta	2
Interleukin-10	2
Interleukin-4	2
Interleukin-8	2
Mitogen-activated protein kinase 1	2
Mu-type opioid receptor	2
Myc proto-oncogene protein	2
NAD(P)H dehydrogenase [quinone] 1	2
Nuclear receptor subfamily 1 group I member 2	2
Nuclear receptor subfamily 1 group I member 3	2
Ornithine decarboxylase	2
Peroxidase C1A	2
Plasminogen activator inhibitor 1	2
Pro-epidermal growth factor	2
Probable E3 ubiquitin-protein ligase HERC5	2
Protein CBFA2T1	2
Receptor tyrosine-protein kinase erbB-2	2
Signal transducer and activator of transcription 1-alpha/beta	2
Solute carrier family 2, facilitated glucose transporter member 1	2
Transforming growth factor beta-1	2
Type I iodothyronine deiodinase	2
Tyrosinase	2
26S proteasome non-ATPase regulatory subunit 3	3
Activator of 90 kDa heat shock protein ATPase homolog 1	3
Alpha-2B adrenergic receptor	3
Apoptosis regulator Bcl-2	3
Bacillolysin	3
Bcl-2-like protein 1	3
CD40 ligand	3
Cell division control protein 2 homolog	3
Cytochrome P450 1A1	3
E-selectin	3
Ferrichrome-iron receptor	3
G1/S-specific cyclin-D1	3
G2/mitotic-specific cyclin-B1	3
Glutathione S-transferase P	3
Interferon gamma	3
Interleukin-2	3
Interleukin-6	3
Muscarinic acetylcholine receptor M5	3
NF-kappa-B inhibitor alpha	3
Nicotinate-nucleotide--dimethylbenzimidazole phosphoribosyltransferase	3
Phospholipase A2	3
Proto-oncogene c-Fos	3
Retinoblastoma-associated protein	3
Urokinase-type plasminogen activator	3
Vascular cell adhesion protein 1	3
Vascular endothelial growth factor A	3
Xanthine dehydrogenase/oxidase	3
Alcohol dehydrogenase 1B	4
Amine oxidase [flavin-containing] A	4
Apoptosis regulator BAX	4
Carbonic anhydrase II	4
Caspase-9	4
Cellular tumor antigen p53	4
Cyclin-dependent kinase inhibitor 1	4
Dopamine D1 receptor	4
Insulin receptor	4
Leukotriene A-4 hydrolase	4
Matrix metalloproteinase-9	4
Neuronal acetylcholine receptor subunit alpha-2	4
Peroxisome proliferator-activated receptor gamma	4
Transcription factor AP-1	4
Trypsin-3	4
cAMP-dependent protein kinase inhibitor alpha	4
globulol	4
Beta-lactamase	5
Heme oxygenase 1	5
Intercellular adhesion molecule 1	5
Interstitial collagenase	5
Lysozyme	5
RAC-alpha serine/threonine-protein kinase	5
Solute carrier family 2, facilitated glucose transporter member 4	5
Transcription factor p65	5
(1S,4R)-fenchone	6
(6R)-6-isopropyl-3-methyl-1-cyclohex-2-enone	6
Alpha-2A adrenergic receptor	6
Alpha-2C adrenergic receptor	6
Caspase-3	6
DOB	6
Gamma-aminobutyric-acid receptor alpha-3 subunit	6
Progesterone receptor	6
Sodium-dependent serotonin transporter	6
Tumor necrosis factor	6
alpha-Cubebene	6
junipene	6
mRNA of Protein-tyrosine phosphatase, non-receptor type 1	6
oleanolic acid	6
Alcohol dehydrogenase 1C	7
CGMP-inhibited 3',5'-cyclic phosphodiesterase A	7
Gamma-aminobutyric-acid receptor alpha-5 subunit	7
Beta-1 adrenergic receptor	8
Serine/threonine-protein kinase Chk1	8
Alpha-1A adrenergic receptor	9
Cytochrome P450-cam	9
Gamma-aminobutyric-acid receptor subunit alpha-6	9
Nitric-oxide synthase, endothelial	9
(2S,3S)-3,5-dihydroxy-2-(4-hydroxyphenyl)-8-(3-methylbut-2-enyl)-7-[(2S,3R,4S,5S,6R)-3,4,5-trihydroxy-6-methylol-tetrahydropyran-2-yl]oxy-chroman-4-one	10
3,4,5-Trimethoxytoluene	10
Alpha-1D adrenergic receptor	10
Amine oxidase [flavin-containing] B	10
Estrogen receptor beta	10
Icaride A2	10
Nuclear receptor coactivator 1	10
Acetylcholinesterase	11
Hentriacontanol-6	11
Ig gamma-1 chain C region	11
Mitogen-activated protein kinase 14	11
Phosphatidylinositol-4,5-bisphosphate 3-kinase catalytic subunit, gamma isoform	11
mRNA of PKA Catalytic Subunit C-alpha	12
()-Borneol	13
Cyclin-A2	13
Sodium-dependent dopamine transporter	13
epimedoside C	13
Glycogen synthase kinase-3 beta	14
Retinoic acid receptor RXR-alpha	14
epimedoside D	14
Gamma-aminobutyric-acid receptor alpha-2 subunit	15
Sodium-dependent noradrenaline transporter	16
Calcium-activated potassium channel subunit alpha 1	17
Muscarinic acetylcholine receptor M3	17
hexandraside D	17
Beta-2 adrenergic receptor	18
epimedokoreanone A	18
tricin	18
Hexandraside E	19
Terragon	20
Muscarinic acetylcholine receptor M2	21
Proto-oncogene serine/threonine-protein kinase Pim-1	21
Alpha-1B adrenergic receptor	22
Cell division protein kinase 2	22
Gamma-aminobutyric acid receptor subunit alpha-1	22
Muscarinic acetylcholine receptor M1	22
Potassium voltage-gated channel subfamily H member 2	22
magnoflorine	24
Estrogen receptor	25
Methyleugenol	25
Peroxisome proliferator activated receptor gamma	26
Nitric oxide synthase, inducible	28
Thrombin	31
Vascular endothelial growth factor receptor 2	32
Coagulation factor VII	33
Prostaglandin G/H synthase 1	34
Dipeptidyl peptidase IV	37
Sodium channel protein type 5 subunit alpha	37
Androgen receptor	41
Calmodulin	45
Trypsin-1	45
Coagulation factor Xa	47
Heat shock protein HSP 90	50
DNA topoisomerase II	52
Nuclear receptor coactivator 2	58
Prostaglandin G/H synthase 2	74

## Sheet: mapping
Name	Gene symble
Alpha- and gamma-adaptin-binding protein p34	AAGAB
Dementia	AATF
4-aminobutyrate aminotransferase, mitochondrial	ABAT
ATP-binding cassette sub-family G member 2	ABCG2
Cancer (multidrug resistant)	ABCG2
Acetyl-CoA acetyltransferase	ACAA2
Acetyl-CoA carboxylase 1	ACACA
Angiotensin-converting enzyme	ACE
Acetylcholinesterase	ACHE
Prostatic acid phosphatase	ACPP
Long-chain-fatty-acid--CoA ligase 1	ACSL1
Long-chain-fatty-acid--CoA ligase 4	ACSL4
Actin, aortic smooth muscle	ACTA2
Actin, cytoplasmic 1	ACTB
Cachexia	ADAMTS1
Adenylate cyclase type 2	ADCY2
Drug dependence	ADCY8
Alcohol dehydrogenase 1A	ADH1A
Alcohol dehydrogenase 1B	ADH1B
Alcohol dehydrogenase 1C	ADH1C
Alcohol dehydrogenase class 4 mu/sigma chain	ADH7
Alpha-1B adrenergic receptor	ADRA1B
Alpha-1A adrenergic receptor	ADRA1D
Alpha-1D adrenergic receptor	ADRA1D
Alpha-2A adrenergic receptor	ADRA2A
Alpha-2B adrenergic receptor	ADRA2B
Alpha-2C adrenergic receptor	ADRA2C
Beta-1 adrenergic receptor	ADRB1
Beta-2 adrenergic receptor	ADRB2
Adenylosuccinate synthetase	ADSSL1
Adenylosuccinate synthetase isozyme 1	ADSSL1
Diabetic complications	AGER
Serine--pyruvate aminotransferase	AGXT
Alanine--glyoxylate aminotransferase 2, mitochondrial	AGXT2
Adenosylhomocysteinase	AHCY
Aryl hydrocarbon receptor	AHR
Activator of 90 kDa heat shock protein ATPase homolog 1	AHSA1
Aldose reductase	AKR1B1
Aldo-keto reductase family 1 member C1	AKR1C1
Aldo-keto reductase family 1 member C3	AKR1C3
RAC-alpha serine/threonine-protein kinase	AKT1
Delta-aminolevulinic acid dehydratase	ALAD
5-aminolevulinate synthase, nonspecific, mitochondrial	ALAS1
5-aminolevulinate synthase, erythroid-specific, mitochondrial	ALAS2
Serum albumin	ALB
Retinal dehydrogenase 1	ALDH1A1
Aldehyde dehydrogenase, mitochondrial	ALDH2
Succinate semialdehyde dehydrogenase, mitochondrial	ALDH5A1
Gamma-aminobutyraldehyde dehydrogenase	ALDH9A1
Dolichyl-phosphate beta-glucosyltransferase	ALG5
Arachidonate 5-lipoxygenase	ALOX5
Intestinal-type alkaline phosphatase	ALPI
S-adenosylmethionine decarboxylase proenzyme	AMD1
Alpha-amylase 1	AMY1B
Pancreatic alpha-amylase	AMY2A
Angiogenesis	ANGPT1
Insulin resistance	ANGPTL6
Apoptotic protease-activating factor 1	APAF1
Adenomatous polyposis coli protein	APC
Adenomatous polyposis	APC2
Heart Failure	APLNR
Apolipoprotein B-100	APOB
Amyloid beta A4 protein	APP
Androgen receptor	AR
Spinal and bulbar muscular atrophy	AR
Arginase-1	ARG1
Tumor angiogenesis	ARHGEF4
Arylsulfatase	ARSI
Asparagine synthetase [glutamine-hydrolyzing]	ASNS
Cyclic AMP-dependent transcription factor ATF-2	ATF2
Parkinson Disease	ATP13A2
Calcium-transporting ATPase type 2C member 1	ATP2C1
ATP synthase subunit beta, mitochondrial	ATP5B
Alcoholism	AWAT1
Antizyme inhibitor 1	AZIN1
Beta-1,4-galactosyltransferase 4	B4GALT4
Bcl2 antagonist of cell death	BAD
Ubiquitin carboxyl-terminal hydrolase BAP1	BAP1
BRCA1-associated RING domain protein 1	BARD1
Apoptosis regulator BAX	BAX
Branched-chain-amino-acid aminotransferase, cytosolic	BCAT1
Cholinesterase	BCHE
Apoptosis regulator Bcl-2	BCL2
Bcl-2-like protein 1	BCL2L1
Brain-derived neurotrophic factor	BDNF
Breast cancer	BEX2
Baculoviral IAP repeat-containing protein 5	BIRC5
Drug Toxicity	BLMH
Tyrosine-protein kinase BTK	BTK
Myocardial Infarction	C19orf10
Myocardial infarction (MI)	C19orf10
Multiple Myeloma	C1orf35
C5a anaphylatoxin chemotactic receptor	C5AR1
Carbonic anhydrase II	CA2
Dihydroorotase	CAD
Calcitonin receptor	CALCR
Calmodulin	CALM2
Caspase-1	CASP1
Caspase-3	CASP3
Caspase-7	CASP7
Caspase-8	CASP8
Caspase-9	CASP9
Catalase	CAT
Caveolin-1	CAV1
Carbonyl reductase [NADPH] 1	CBR1
Cystathionine beta-synthase	CBSL
Cholecystokinin	CCK
C-C motif chemokine 2	CCL2
Arthritis	CCL2
Arthritis, Rheumatoid	CCL2
Atherosclerosis	CCL2
Psoriasis	CCL2
Rheumatoid arthritis	CCL2
Cyclin-A2	CCNA2
G2/mitotic-specific cyclin-B1	CCNB1
G1/S-specific cyclin-D1	CCND1
G1/S-specific cyclin-D2	CCND2
Tumor necrosis factor receptor superfamily member 5	CD40
CD40 ligand	CD40LG
Tumor necrosis factor	CD40LG
CD5 antigen-like	CD5L
T-lymphocyte activation antigen CD80	CD80
T-lymphocyte activation antigen CD86	CD86
M-phase inducer phosphatase 2	CDC25B
M-phase inducer phosphatase 3	CDC25C
Cell division control protein 2 homolog	CDK1
Cell division protein kinase 2	CDK2
Cell division protein kinase 4	CDK4
Cell division protein kinase 6	CDK6
Cyclin-dependent kinase inhibitor 1	CDKN1A
Elastase 1	CELA3B
Carboxylesterase 2	CES2
Cholesteryl ester transfer protein	CETP
CASP8 and FADD-like apoptosis regulator	CFLAR
Serine/threonine-protein kinase Chk1	CHEK1
Serine/threonine-protein kinase Chk2	CHEK2
Chitinase-3-like protein 1	CHI3L1
Muscarinic acetylcholine receptor M1	CHRM1
Muscarinic acetylcholine receptor M2	CHRM2
Muscarinic acetylcholine receptor M3	CHRM3
Muscarinic acetylcholine receptor M4	CHRM4
Muscarinic acetylcholine receptor M5	CHRM5
Neuronal acetylcholine receptor subunit alpha-2	CHRNA2
Inhibitor of nuclear factor kappa-B kinase subunit alpha	CHUK
Cbp/p300-interacting transactivator 1	CITED1
Creatine kinase M-type	CKM
Claudin-4	CLDN4
Chronic lymphocytic leukemia	CLLU1
Cardiomyopathies	CMYA5
Calponin-3	CNN3
Collagen alpha-1(I) chain	COL1A1
Collagen alpha-1(III) chain	COL3A1
Collagen alpha-1(VII) chain	COL7A1
Osteoarthritis	COMP
Carnitine O-palmitoyltransferase 1, liver isoform	CPT1A
Carnitine O-palmitoyltransferase 2, mitochondrial	CPT2
Carnitine O-acetyltransferase	CRAT
Cyclic AMP-responsive element-binding protein 1	CREB1
C-reactive protein	CRP
Chondrosarcoma	CSAG1
Granulocyte-macrophage colony-stimulating factor	CSF2
Cystathionine gamma-lyase	CTH
Beta-catenin	CTNNB1
Chymotrypsinogen B	CTRB1
Cathepsin B	CTSB
Neuraminidase	CTSC
Cathepsin D	CTSD
C-X-C motif chemokine 10	CXCL10
C-X-C motif chemokine 11	CXCL11
C-X-C motif chemokine 2	CXCL2
Interleukin-8	CXCL8
Cytochrome c	CYCS
Cytochrome P450 19A1	CYP19A1
Cytochrome P450 1A1	CYP1A1
Cytochrome P450 1A2	CYP1A2
Cytochrome P450 1B1	CYP1B1
Steroid 21-hydroxylase	CYP21A2
Cytochrome P450 2A6	CYP2A6
Cytochrome P450 3A4	CYP3A4
D-amino-acid oxidase	DAO
DDB1- and CUL4-associated factor 5	DCAF5
Dihydroorotate dehydrogenase, mitochondrial	DHODH
Type I iodothyronine deiodinase	DIO1
Alzheimer's Disease	DKK4
Gastrointestinal Cancers	DMBT1
Stroke	DNAH3
Aspartyl aminopeptidase	DNPEP
Lung Cancer	DPH1
Dipeptidyl peptidase IV	DPP4
Dopamine D1 receptor	DRD1
D(2) dopamine receptor	DRD2
D(1B) dopamine receptor	DRD5
Dual oxidase 2	DUOX2
Transcription factor E2F1	E2F1
Transcription factor E2F2	E2F2
T-cell proliferation	EBI3
Endothelin-converting enzyme 1	ECE1
Endothelin-1	EDN1
Endothelin-1 receptor	EDNRA
Eukaryotic translation elongation factor 1 epsilon-1	EEF1E1
Pro-epidermal growth factor	EGF
Epidermal growth factor receptor	EGFR
Eukaryotic translation initiation factor 6	EIF6
ETS domain-containing protein Elk-1	ELK1
Glutamyl aminopeptidase	ENPEP
Histone acetyltransferase p300	EP300
Receptor tyrosine-protein kinase erbB-2	ERBB2
Receptor tyrosine-protein kinase erbB-3	ERBB3
Estrogen receptor	ESR1
Estrogen receptor beta	ESR2
Junctional adhesion molecule A	F11R
Coagulation factor XIII A chain	F13A1
Tissue factor	F3
Coagulation factor VII	F7
Coagulation factor Xa	F7
Fatty acid-binding protein, liver	FABP1
Hemorrhage	FAM132B
Anemia	FANCE
Tumor necrosis factor ligand superfamily member 6	FASLG
Fatty acid synthase	FASN
Thrombosis	FBLN1
Low affinity immunoglobulin epsilon Fc receptor	FCER2
Heparin-binding growth factor 2	FGF2
Fumarate hydratase class II	FH
Vascular endothelial growth factor receptor 1	FLT1
Vascular endothelial growth factor receptor 3	FLT4
Pca	FLVCR1
Glutamate carboxypeptidase II	FOLH1
Proto-oncogene c-Fos	FOS
Fos-related antigen 2	FOSL2
Glucose-6-phosphatase	G6PC
Glucose-6-phosphate 1-dehydrogenase	G6PD
Gamma-aminobutyric acid type B receptor subunit 1	GABBR1
Gamma-aminobutyric acid receptor subunit alpha-1	GABRA1
Gamma-aminobutyric acid receptor subunit epsilon	GABRE
Gamma-aminobutyric acid receptor subunit gamma-3	GABRG3
Growth arrest and DNA damage-inducible protein GADD45 alpha	GADD45A
UDP-glucose 4-epimerase	GALE
Neuromodulin	GAP43
Glycyl-tRNA synthetase	GARS
Glycine amidinotransferase, mitochondrial	GATM
2-amino-3-ketobutyrate coenzyme A ligase, mitochondrial	GCAT
Glucagon	GCG
GTP cyclohydrolase I	GCH1
Glutamate--cysteine ligase catalytic subunit	GCLC
Glutamate--cysteine ligase regulatory subunit	GCLM
Glial fibrillary acidic protein	GFAP
Glucose--fructose oxidoreductase	GFOD2
Gamma-glutamyltransferase 5	GGT5
Somatotropin	GH1
Growth hormone receptor	GHR
Gap junction alpha-1 protein	GJA1
Alpha-galactosidase A	GLA
Beta-galactosidase	GLB1
Glycine dehydrogenase [decarboxylating], mitochondrial	GLDC
Glycine receptor subunit alpha-2	GLRA2
Glycine receptor subunit alpha-3	GLRA3
Glutamate dehydrogenase 1, mitochondrial	GLUD1
Glutamate dehydrogenase 2, mitochondrial	GLUD2
Glutamine synthetase	GLUL
Glycine N-acyltransferase	GLYAT
Glycine N-acyltransferase-like protein 1	GLYATL1
Glycine N-methyltransferase	GNMT
Aspartate aminotransferase	GOT1
Aspartate aminotransferase, cytoplasmic	GOT1
Aspartate aminotransferase, mitochondrial	GOT2
Gephyrin	GPHN
Glucose-6-phosphate isomerase	GPI
Neuropathic pain	GPR55
lauric acid	GPR84
Alanine aminotransferase 1	GPT
Alanine aminotransferase 2	GPT2
Glutamate receptor 1	GRIA1
Glutamate receptor 2	GRIA2
Glutamate receptor, ionotropic kainate 2	GRIK2
Glutamate [NMDA] receptor subunit epsilon 1	GRIN1
Glutamate [NMDA] receptor subunit zeta-1	GRIN1
Glutamate [NMDA] receptor subunit epsilon-3	GRIN2C
Glutamate [NMDA] receptor subunit epsilon 2	GRIN2D
Glycogen synthase kinase-3 beta	GSK3B
Glutathione reductase, mitochondrial	GSR
Glutathione S-transferase A1	GSTA1
Glutathione S-transferase A2	GSTA2
Glutathione S-transferase Mu 1	GSTM1
Glutathione S-transferase Mu 2	GSTM2
Glutathione S-transferase P	GSTP1
Maleylacetoacetate isomerase	GSTZ1
Glycogen synthase 1	GYS1
Hyaluronan synthase 2	HAS2
Allergic diseases	HAVCR1
Asthma	HAVCR1
Histidine decarboxylase	HDC
Amyotrophic lateral sclerosis	HECW1
Hypoxia-inducible factor 1-alpha	HIF1A
Hexokinase-1	HK1
Hexokinase-2	HK2
DOB	HLA-DOB
3-hydroxy-3-methylglutaryl-coenzyme A reductase	HMGCR
Heme oxygenase 1	HMOX1
Hepatocyte nuclear factor 1-alpha	HNF1A
Hepatocyte nuclear factor 4-alpha	HNF4A
Haptoglobin	HP
Lesch-Nyhan syndrome	HPRT1
Histamine H1 receptor	HRH1
Estradiol 17 beta-dehydrogenase 1	HSD17B1
Cutaneous T-Cell Lymphoma	HSD17B11
Oxidoreductase	HSD17B6
Heat shock factor protein 1	HSF1
Heat shock protein HSP 90	HSP90AA1
78 kDa glucose-regulated protein	HSPA5
Heat shock protein beta-1	HSPB1
5-hydroxytryptamine 1A receptor	HTR1A
5-hydroxytryptamine 1B receptor	HTR1B
5-hydroxytryptamine 2A receptor	HTR2A
5-hydroxytryptamine 2C receptor	HTR2C
5-hydroxytryptamine receptor 3A	HTR3A
Intercellular adhesion molecule 1	ICAM1
Interferon beta	IFNB1
Interferon gamma	IFNG
Insulin-like growth factor 1 receptor	IGF1R
Insulin-like growth factor II	IGF2
Insulin-like growth factor-binding protein 3	IGFBP3
Inhibitor of nuclear factor kappa-B kinase subunit beta	IKBKB
Inhibitor of nuclear factor kappa B kinase beta subunit	IKBKB
NF-kappa-B essential modulator	IKBKG
Interleukin-10	IL10
Interleukin-13	IL13
Interleukin-1 alpha	IL1A
Interleukin-1 beta	IL1B
Interleukin-2	IL2
Gliomas	IL2
Autoimmune Diseases	IL23A
Inflammatory diseases	IL23A
Inflammatory Bowel Disease	IL26
Interleukin-4	IL4
Interleukin-6	IL6
Inositol-1(or 4)-monophosphatase	IMPA1
Insulin	INS
Insulin receptor	INSR
Interferon regulatory factor 1	IRF1
Fever	ISG20
Integrin beta-2	ITGB2
Integrin beta-3	ITGB3
Beta-secretase	ITM2C
Tyrosine-protein kinase JAK2	JAK2
Transcription factor AP-1	JUN
Potassium voltage-gated channel subfamily H member 2	KCNH2
Vascular endothelial growth factor receptor 2	KDR
Cerebral ischemia	KIAA1147
Coronary Artery Disease	KIAA1462
Malignancies	KISS1R
Kynureninase	KYNU
Beta-lactamase	LACTBL1
Lactase-phlorizin hydrolase	LCT
L-lactate dehydrogenase A chain	LDHA
L-lactate dehydrogenase B chain	LDHB
Low-density lipoprotein receptor	LDLR
Prolyl 3-hydroxylase 1	LEPRE1
Prolyl 3-hydroxylase 3	LEPREL2
Leukemia, Myeloid, Acute	LIF
Lipopolysaccharide-induced tumor necrosis factor-alpha factor	LITAF
Lipoprotein lipase	LPL
Depression	LRRC7
Leukotriene A-4 hydrolase	LTA4H
Lactotransferrin	LTF
Lysozyme	LYZ
Melanoma	MAGEA3
Alpha-mannosidase 2	MAN2A1
Amine oxidase [flavin-containing] A	MAOA
Amine oxidase [flavin-containing] B	MAOB
Mitogen-activated protein kinase 1	MAPK1
Mitogen-activated protein kinase 14	MAPK14
Mitogen-activated protein kinase 8	MAPK8
C-Jun-amino-terminal kinase-interacting protein 2	MAPK8IP2
Methionyl-tRNA synthetase	MARS
Multiple Sclerosis	MBP
Not Available	MC3R
Colorectal cancer	MCC
Induced myeloid leukemia cell differentiation protein Mcl-1	MCL1
E3 ubiquitin-protein ligase Mdm2	MDM2
NADP-dependent malic enzyme	ME1
Malate dehydrogenase	ME2
NAD-dependent malic enzyme, mitochondrial	ME2
NADP-dependent malic enzyme, mitochondrial	ME3
Hepatocyte growth factor receptor	MET
Methionine aminopeptidase 2	METAP2
Maltase-glucoamylase, intestinal	MGAM
Methylated-DNA--protein-cysteine methyltransferase	MGMT
Antigen KI-67	MKI67
Leukemia, Myeloid	MLF1
Homocystinuria	MMACHC
Thermolysin	MME
Interstitial collagenase	MMP1
Stromelysin-2	MMP10
Macrophage metalloelastase	MMP12
72 kDa type IV collagenase	MMP2
Stromelysin-1	MMP3
Neutrophil collagenase	MMP8
Matrix metalloproteinase-9	MMP9
2-acylglycerol O-acyltransferase 2	MOGAT2
Obesity	MOGAT2
Myeloperoxidase	MPO
Allergic airway inflammation	MRGPRX2
High affinity immunoglobulin epsilon receptor subunit beta	MS4A2
Formate acetyltransferase 1	MSL1
Metallothionein-2	MT2A
NADH-ubiquinone oxidoreductase chain 6	MT-ND6
Methionine synthase	MTR
Microsomal triglyceride transfer protein large subunit	MTTP
Methylmalonyl-CoA mutase	MUT
Immunodeficiency	MX2
Myc proto-oncogene protein	MYC
Airway hyperreactivity	MYLK
N-acetylglutamate synthase, mitochondrial	NAGS
Neutrophil cytosol factor 1	NCF1
Nuclear receptor coactivator 1	NCOA1
Nuclear receptor coactivator 2	NCOA2
Neurofibromin	NF1
Nuclear factor erythroid 2-related factor 2	NFE2L2
NF-kappa-B inhibitor alpha	NFKBIA
Cysteine desulfurase, mitochondrial	NFS1
Homeobox protein Nkx-3.1	NKX3-1
Herpes virus infection	NLRC3
Nitric oxide synthase, inducible	NOS2
Nitric oxide synthase, endothelial	NOS3
Schizophrenia	NPAS3
Puromycin-sensitive aminopeptidase	NPEPPS
Nucleophosmin	NPM1
Atrial natriuretic factor	NPPA
NAD(P)H dehydrogenase [quinone] 1	NQO1
Pregnane X receptor	NR1I2
Nuclear receptor subfamily 1 group I member 2	NR1I2
Nuclear receptor subfamily 1 group I member 3	NR1I3
Glucocorticoid receptor	NR3C1
Mineralocorticoid receptor	NR3C2
Ischemia	NT5C1A
BDNF/NT-3 growth factors receptor	NTRK2
Kinetochore protein Nuf2	NUF2
Ornithine aminotransferase, mitochondrial	OAT
Ovarian cancer	OCIAD1
Ornithine decarboxylase	ODC1
Pancreatic Cancer	OLFM4
Oxidized low-density lipoprotein receptor 1	OLR1
5-oxoprolinase	OPLAH
Delta-type opioid receptor	OPRD1
Mu-type opioid receptor	OPRM1
Ornithine carbamoyltransferase, mitochondrial	OTC
Prolyl 4-hydroxylase subunit alpha-1	P4HA1
Prolyl 4-hydroxylase subunit alpha-2	P4HA2
Protein disulfide-isomerase	P4HB
Peptidyl-glycine alpha-amidating monooxygenase	PAM
Poly [ADP-ribose] polymerase 1	PARP1
Poly [ADP-ribose] polymerase 4	PARP4
Pyruvate carboxylase, mitochondrial	PC
Proliferating cell nuclear antigen	PCNA
Procollagen C-endopeptidase enhancer 1	PCOLCE
Choline-phosphate cytidylyltransferase A	PCYT1A
CGMP-inhibited 3',5'-cyclic phosphodiesterase A	PDE3A
Glomerulonephritis	PDGFD
Pyruvate dehydrogenase E1 component subunit beta, mitochondrial	PDHB
Pyruvate dehydrogenase protein X component, mitochondrial	PDHX
Fractures, Bone	PDLIM7
Pancreas/duodenum homeobox protein 1	PDX1
Pyridoxal phosphate phosphatase	PDXP
Platelet endothelial cell adhesion molecule	PECAM1
Phosphoribosylformylglycinamidine synthase	PFAS
6-phosphogluconate dehydrogenase, decarboxylating	PGD
Progesterone receptor	PGR
Alanine--glyoxylate aminotransferase 2-like 2	PHYKPL
Peroxisomal sarcosine oxidase	PIPOX
cAMP-dependent protein kinase inhibitor alpha	PKIA
Phospholipase A2	PLA2G1B
Phospholipase A2, membrane associated	PLA2G2A
Group IIE secretory phospholipase A2	PLA2G2E
Tissue-type plasminogen activator	PLAT
Urokinase-type plasminogen activator	PLAU
Phospholipase B1, membrane-associated	PLB1
Plasminogen	PLG
Serine/threonine-protein kinase PLK1	PLK1
Purine nucleoside phosphorylase	PNP
Serum paraoxonase/arylesterase 1	PON1
NADPH--cytochrome P450 reductase	POR
Peroxisome proliferator-activated receptor alpha	PPARA
Peroxisome proliferator activated receptor delta	PPARD
Peroxisome proliferator-activated receptor delta	PPARD
Peroxisome proliferator-activated receptor gamma	PPARG
Peroxisome proliferator activated receptor gamma	PPARG
Peroxisome proliferator-activated receptor gamma coactivator 1-alpha	PPARGC1A
Peroxisome proliferator-activated receptor gamma coactivator 1-beta	PPARGC1B
Peptidyl-prolyl cis-trans isomerase A	PPIA
Peptidyl-prolyl cis-trans isomerase, mitochondrial	PPIF
Protein kinase C alpha type	PRKCA
Protein kinase C beta type	PRKCB
Protein kinase C delta type	PRKCD
Protein kinase C epsilon type	PRKCE
Protein kinase C gamma type	PRKCG
Protein kinase C zeta type	PRKCZ
Analgesics	PROL1
Trypsin-1	PRSS1
Trypsin-3	PRSS3
26S proteasome non-ATPase regulatory subunit 3	PSMD3
Proteasome activator complex subunit 3	PSME3
Phosphotriesterase	PTER
Prostaglandin E2 receptor EP3 subtype	PTGER3
Prostaglandin E synthase	PTGES
Prostacyclin synthase	PTGIS
Prostaglandin G/H synthase 1	PTGS1
Prostaglandin G/H synthase 2	PTGS2
Kidney Cancer	PTGS2
Tyrosine-protein phosphatase non-receptor type 1	PTPN1
Tyrosine-protein phosphatase non-receptor type 6	PTPN6
Glycogen phosphorylase, liver form	PYGL
Glycogen phosphorylase, muscle form	PYGM
Peptide YY	PYY
Ras-related C3 botulinum toxin substrate 1	RAC1
DNA repair protein RAD51 homolog 1	RAD51
Ras GTPase-activating protein 1	RASA1
Ras association domain-containing protein 1	RASSF1
Retinoblastoma-associated protein	RB1
RNA-binding protein 45	RBM45
Retinol-binding protein 2	RBP2
Transcription factor p65	RELA
Microbial infections	RFPL3
Renal fibrosis	RGCC
Rhodopsin	RHO
Transforming protein RhoA	RHOA
Inflammation	RNF31
Ribonucleoside-diphosphate reductase large subunit	RRM1
Protein CBFA2T1	RUNX1T1
Runt-related transcription factor 2	RUNX2
Retinoic acid receptor RXR-alpha	RXRA
Retinoic acid receptor RXR-beta	RXRB
Retinoic acid receptor RXR-gamma	RXRG
Cardiac arrhythmias	RYR2
Acyl-CoA desaturase	SCD
Sodium channel protein type 5 subunit alpha	SCN5A
Succinate dehydrogenase [ubiquinone] flavoprotein subunit, mitochondrial	SDHA
Succinate dehydrogenase flavoprotein subunit	SDHA
E-selectin	SELE
P-selectin	SELP
viral infections	SERINC3
Alpha-1-antitrypsin	SERPINA1
Plasminogen activator inhibitor-1	SERPINB2
Hearing Loss	SERPINB6
Thrombin	SERPIND1
Plasminogen activator inhibitor 1	SERPINE1
14-3-3 protein sigma	SFN
Pathological angiogenesis	SH2D2A
Gag-Pol polyprotein	SH3RF1
Serine hydroxymethyltransferase 1	SHMT1
Serine hydroxymethyltransferase, cytosolic	SHMT1
Serine hydroxymethyltransferase 2	SHMT2
Serine hydroxymethyltransferase, mitochondrial	SHMT2
Sucrase-isomaltase, intestinal	SI
NAD-dependent deacetylase sirtuin-1	SIRT1
Solute carrier family 12 member 2	SLC12A2
Solute carrier family 22 member 5	SLC22A5
Mitochondrial dicarboxylate carrier	SLC25A10
Calcium-binding mitochondrial carrier protein Aralar1	SLC25A12
Calcium-binding mitochondrial carrier protein Aralar2	SLC25A13
Mitochondrial Diseases	SLC25A16
Solute carrier family 2, facilitated glucose transporter member 1	SLC2A1
Solute carrier family 2, facilitated glucose transporter member 2	SLC2A2
Solute carrier family 2, facilitated glucose transporter member 4	SLC2A4
Proton-coupled amino acid transporter 1	SLC36A1
System N amino acid transporter 1	SLC38A1
Prostate cancer	SLC43A1
Sodium/iodide cotransporter	SLC5A5
Sodium- and chloride-dependent GABA transporter 1	SLC6A1
Sodium-dependent noradrenaline transporter	SLC6A2
Sodium-dependent dopamine transporter	SLC6A3
Sodium-dependent serotonin transporter	SLC6A4
Sodium- and chloride-dependent glycine transporter 1	SLC6A9
Cationic amino acid transporter 4	SLC7A4
Antileukoproteinase	SLPI
Bacterial Infections	SLPI
Infections	SLPI
Parkinson's disease	SNCB
Sterol O-acyltransferase 1	SOAT1
Superoxide dismutase [Cu-Zn]	SOD1
Superoxide dismutase [Mn], mitochondrial	SOD2
Transcription factor Sp1	SP1
Acute promyelocytic leukemia	SP140
Osteopontin	SPP1
Proto-oncogene tyrosine-protein kinase SRC	SRC
Sterol regulatory element-binding protein 1	SREBF1
Sterol regulatory element-binding protein 2	SREBF2
L-serine dehydratase	SRR
Signal transducer and activator of transcription 1-alpha/beta	STAT1
Signal transducer and activator of transcription 3	STAT3
Estrogen sulfotransferase	SULT1E1
Sulfotransferase family cytosolic 2B member 1	SULT2B1
Brain injury	SYNGAP1
Threonyl-tRNA synthetase, cytoplasmic	TARSL2
Thromboxane A2 receptor	TBXA2R
Telomerase protein component 1	TEP1
Trefoil factor 1	TFF1
Transforming growth factor beta-1	TGFB1
Transforming growth factor beta-1-induced transcript 1 protein	TGFB1I1
Thrombomodulin	THBD
Metalloproteinase inhibitor 1	TIMP1
Colon cancer	TM9SF4
Brain Cancer	TMEFF1
Tumor necrosis factor ligand superfamily member 13B	TNFSF13B
DNA topoisomerase 1	TOP1
DNA topoisomerase 2-alpha	TOP2A
DNA topoisomerase II	TOP2B
Cellular tumor antigen p53	TP53
Tumors	TP53
Triosephosphate isomerase	TPI1
Thyroid peroxidase	TPO
Tripartite motif-containing protein 26	TRIM26
Pain	TRPA1
Transient receptor potential cation channel subfamily M member 2	TRPM2
Transient receptor potential cation channel subfamily V member 1	TRPV1
Thioredoxin reductase, cytoplasmic	TXNRD1
Tyrosinase	TYR
5,6-dihydroxyindole-2-carboxylic acid oxidase	TYRP1
Mitochondrial uncoupling protein 2	UCP2
Mitochondrial uncoupling protein 3	UCP3
Hepatocellular carcinoma	URGCP
Vascular cell adhesion protein 1	VCAM1
Transitional endoplasmic reticulum ATPase	VCP
Vascular endothelial growth factor A	VEGFA
Xanthine dehydrogenase/oxidase	XDH
Baculoviral IAP repeat-containing protein 4	XIAP
Vascular disease	ZNF202
Bladder cancer	ZNF224

## Sheet: Radix Salviae丹参
Nodes (Molecule or Target)	Degree
1-aminocyclopropane-1-carboxylate deaminase	8
2-amino-3-ketobutyrate coenzyme A ligase, mitochondrial	2
2-hydroxy-6-oxo-7-methylocta-2,4-dienoate hydrolase	3
2-isopropylmalate synthase	5
26S proteasome non-ATPase regulatory subunit 3	1
3-hydroxy-3-methylglutaryl-coenzyme A reductase	1
4-aminobutyrate aminotransferase, mitochondrial	10
4-chlorobenzoyl CoA ligase	1
5-aminolevulinate synthase, erythroid-specific, mitochondrial	1
5-aminolevulinate synthase, nonspecific, mitochondrial	1
5-hydroxytryptamine 1A receptor	1
5-hydroxytryptamine 1B receptor	1
5-hydroxytryptamine 2A receptor	14
5-hydroxytryptamine 2C receptor	1
5-hydroxytryptamine receptor 3A	11
5-oxoprolinase	1
72 kDa type IV collagenase	2
Acetolactate synthase, catabolic	1
Acetyl-CoA acetyltransferase	2
Acetyl-CoA carboxylase 1	1
Acetylcholinesterase	43
Actin, cytoplasmic 1	1
Activator of 90 kDa heat shock protein ATPase homolog 1	2
Acyl-CoA desaturase	1
Adenomatous polyposis coli protein	1
Adenylate cyclase type 2	1
Adenylosuccinate synthetase	6
Adenylosuccinate synthetase isozyme 1	2
Alanine aminotransferase 1	4
Alanine aminotransferase 2	1
Alanine racemase	3
Alanine--glyoxylate aminotransferase 2, mitochondrial	3
Alanine--glyoxylate aminotransferase 2-like 2	2
Alanyl-tRNA synthetase, cytoplasmic	2
Alcohol dehydrogenase 1A	7
Alcohol dehydrogenase 1B	11
Alcohol dehydrogenase 1C	16
Aldehyde dehydrogenase, mitochondrial	1
Aldo-keto reductase family 1 member C3	1
Aldose reductase	10
Alpha- and gamma-adaptin-binding protein p34	1
Alpha-1A adrenergic receptor	42
Alpha-1B adrenergic receptor	36
Alpha-1D adrenergic receptor	24
Alpha-2A adrenergic receptor	11
Alpha-2B adrenergic receptor	7
Alpha-2C adrenergic receptor	9
Alpha-ketoglutarate-dependent taurine dioxygenase	1
Amine oxidase [flavin-containing] A	5
Amine oxidase [flavin-containing] B	12
Amyloid beta A4 protein	2
Androgen receptor	33
Apoptosis regulator BAX	2
Apoptosis regulator Bcl-2	5
Arachidonate 5-lipoxygenase	2
Arginase II, mitochondrial	1
Arginase-1	3
Aromatic-amino-acid aminotransferase	2
Arylsulfatase	1
Asparagine synthetase [glutamine-hydrolyzing]	1
Aspartate aminotransferase	8
Aspartate aminotransferase, cytoplasmic	8
Aspartate aminotransferase, mitochondrial	7
Aspartyl aminopeptidase	1
Atrial natriuretic factor	1
BDNF/NT-3 growth factors receptor	1
Bacillolysin	12
Baculoviral IAP repeat-containing protein 4	2
Baculoviral IAP repeat-containing protein 5	3
Bcl-2-like protein 1	4
Bcl2 antagonist of cell death	1
Benzoylformate decarboxylase	1
Beta-1 adrenergic receptor	6
Beta-2 adrenergic receptor	53
Beta-amylase	1
Beta-catenin	1
Beta-galactosidase	4
Beta-lactamase	9
Beta-lactamase SHV-1	1
Beta-lactamase SHV-1 precursor	1
Beta-lactamase SHV-2 precursor	1
Bifunctional polymyxin resistance protein arnA	1
Biphenyl-2,3-diol 1,2-dioxygenase	1
Brain-derived neurotrophic factor	1
Branched chain amino acid-dependent aminotransferase	5
Branched-chain-amino-acid aminotransferase, cytosolic	1
C-Jun-amino-terminal kinase-interacting protein 2	1
C-reactive protein	1
CASP8 and FADD-like apoptosis regulator	1
CD40 ligand	2
CGMP-inhibited 3',5'-cyclic phosphodiesterase A	8
Calcitonin receptor	1
Calcium-activated potassium channel subunit alpha 1	4
Calcium-binding mitochondrial carrier protein Aralar1	1
Calcium-binding mitochondrial carrier protein Aralar2	2
Calcium-transporting ATPase type 2C member 1	2
Calmodulin	13
Carbonic anhydrase II	37
Carnitine O-palmitoyltransferase 2, mitochondrial	1
Caspase-1	1
Caspase-3	7
Caspase-7	1
Caspase-8	1
Caspase-9	4
Catalase	3
Cathepsin B	1
Cathepsin D	13
Cationic amino acid transporter 4	1
Cbp/p300-interacting transactivator 1	1
Cell division control protein 2 homolog	1
Cell division protein kinase 2	14
Cell division protein kinase 4	3
Cell division protein kinase 6	2
Cell-death-related nuclease 7	1
Cellular tumor antigen p53	4
Cholecystokinin	1
Cholesteryl ester transfer protein	1
Choline-phosphate cytidylyltransferase A	1
Choline/ethanolamine kinase [Includes: Choline kinase beta	1
Cholinesterase	10
Chymotrypsinogen B	5
Clavaminate synthase 1	1
Coagulation factor VII	7
Coagulation factor XIII A chain	2
Coagulation factor Xa	20
Collagen alpha-1(I) chain	2
Collagen alpha-1(III) chain	1
Collagen alpha-1(VII) chain	1
Creatine kinase M-type	1
Cyclic AMP-dependent transcription factor ATF-2	1
Cyclic AMP-responsive element-binding protein 1	1
Cyclin-A2	14
Cyclin-dependent kinase inhibitor 1	5
Cyclin-dependent kinase inhibitor 2A, isoforms 1/2/3	1
Cystathionine gamma-lyase	5
Cysteine desulfurase, mitochondrial	3
Cytochrome P450 19A1	1
Cytochrome P450 1A1	2
Cytochrome P450 1A2	1
Cytochrome P450 3A4	1
Cytochrome P450-cam	21
Cytochrome c	1
D(1B) dopamine receptor	4
D(2) dopamine receptor	6
D-alanyl-D-alanine carboxypeptidase	6
D-amino-acid oxidase	1
DNA polymerase (HSV)	2
DNA topoisomerase 1	1
DNA topoisomerase 2-alpha	1
DNA topoisomerase II	19
Deacetoxycephalosporin C synthetase	3
Delta-type opioid receptor	33
Dihydroorotase	1
Dihydroorotate dehydrogenase, mitochondrial	1
Dihydroxyacetone kinase	3
Dipeptidyl peptidase IV	41
Dolichyl-phosphate beta-glucosyltransferase	1
Dopamine D1 receptor	30
Dual oxidase 2	1
E-selectin	1
E3 ubiquitin-protein ligase Mdm2	2
Ectonucleotide pyrophosphatase/phosphodiesterase family member 7	2
Elastase 1	2
Endoglucanase G	1
Endothelin-1	3
Endothelin-1 receptor	1
Endothelin-converting enzyme 1	1
Epidermal growth factor receptor	1
Estrogen receptor	30
Estrogen receptor beta	5
Eukaryotic translation elongation factor 1 epsilon-1	1
Eukaryotic translation initiation factor 6	2
Fatty acid synthase	2
Fatty acid-binding protein, liver	1
Ferredoxin-dependent glutamate synthase 2	1
Ferrichrome-iron receptor	12
Formate acetyltransferase 1	6
Formate dehydrogenase H	3
Fumarate hydratase class II	1
Fumarate reductase flavoprotein subunit	1
G1/S-specific cyclin-D1	5
G1/S-specific cyclin-D2	2
G2/mitotic-specific cyclin-B1	2
Gag-Pol polyprotein	4
Gamma-aminobutyraldehyde dehydrogenase	1
Gamma-aminobutyric acid receptor subunit alpha-1	55
Gamma-aminobutyric acid receptor subunit epsilon	1
Gamma-aminobutyric acid receptor subunit gamma-3	1
Gamma-aminobutyric-acid receptor alpha-2 subunit	16
Gamma-aminobutyric-acid receptor alpha-3 subunit	9
Gamma-aminobutyric-acid receptor alpha-5 subunit	8
Gamma-aminobutyric-acid receptor subunit alpha-4	2
Gamma-aminobutyric-acid receptor subunit alpha-6	16
Gephyrin	1
Glial fibrillary acidic protein	1
Glucagon	1
Glucarate dehydratase	2
Glucocorticoid receptor	9
Glucose--fructose oxidoreductase	3
Glucose-6-phosphatase	1
Glucose-6-phosphate isomerase	2
Glutamate [NMDA] receptor subunit 3A	2
Glutamate [NMDA] receptor subunit epsilon 1	2
Glutamate [NMDA] receptor subunit epsilon 2	1
Glutamate [NMDA] receptor subunit epsilon-3	1
Glutamate [NMDA] receptor subunit zeta-1	4
Glutamate dehydrogenase 1, mitochondrial	4
Glutamate dehydrogenase 2, mitochondrial	2
Glutamate receptor 1	2
Glutamate receptor 2	3
Glutamate receptor, ionotropic kainate 2	3
Glutamyl aminopeptidase	1
Glutathione S-transferase P	1
Glycine N-acyltransferase	1
Glycine N-acyltransferase-like protein 1	1
Glycine N-methyltransferase	1
Glycine amidinotransferase, mitochondrial	8
Glycine dehydrogenase [decarboxylating], mitochondrial	1
Glycine oxidase	1
Glycine receptor alpha-1 chain	6
Glycine receptor subunit alpha-2	1
Glycine receptor subunit alpha-3	1
Glycogen phosphorylase, liver form	1
Glycogen phosphorylase, muscle form	5
Glycogen synthase 1	1
Glycogen synthase kinase-3 beta	12
Glycyl-tRNA synthetase	1
Granulocyte-macrophage colony-stimulating factor	1
Group IIE secretory phospholipase A2	1
Growth-inhibiting protein 18	7
HCMV DNA polymerase	1
Haloalkane dehalogenase	4
Heat shock protein HSP 90	38
Heme oxygenase 1	3
Heparin-binding growth factor 2	1
Hepatocyte growth factor receptor	1
High affinity immunoglobulin epsilon receptor subunit beta	1
High-affinity cationic amino acid transporter-1	1
Histidinol dehydrogenase	3
Hydroxylamine reductase	1
Hypothetical protein DKFZp686P09201	1
Hypoxia-inducible factor 1-alpha	1
Ig gamma-1 chain C region	27
Induced myeloid leukemia cell differentiation protein Mcl-1	3
Inhibitor of nuclear factor kappa B kinase beta subunit	1
Insulin	2
Insulin receptor	2
Insulin-like growth factor 1 receptor	1
Insulin-like growth factor II	1
Integrin beta-3	1
Intercellular adhesion molecule 1	5
Interferon gamma	2
Interleukin-1 beta	1
Interleukin-10	2
Interleukin-13	1
Interleukin-2	2
Interleukin-4	2
Interleukin-6	3
Interstitial collagenase	3
Intestinal-type alkaline phosphatase	1
Kinetochore protein Nuf2	1
Kynureninase	3
L-lactate dehydrogenase A chain	2
L-lactate dehydrogenase B chain	2
L-serine dehydratase	1
Lactotransferrin	1
Leukotriene A-4 hydrolase	4
Lipopolysaccharide-induced tumor necrosis factor-alpha factor	1
Lipoprotein lipase	2
Low affinity immunoglobulin epsilon Fc receptor	1
Lysozyme	8
M-phase inducer phosphatase 2	4
Macrophage metalloelastase	2
Malate dehydrogenase	1
Malonamidase E2	3
Maltase-glucoamylase, intestinal	1
Matrix metalloproteinase-9	4
Metalloproteinase inhibitor 1	1
Methionine synthase	1
Methionyl-tRNA synthetase	2
Methylmalonyl-CoA carboxyltransferase 5S subunit	3
Migration-inducing protein 4	1
Mineralocorticoid receptor	5
Mitochondrial aspartate-glutamate carrier protein	1
Mitochondrial dicarboxylate carrier	2
Mitochondrial uncoupling protein 2	1
Mitochondrial uncoupling protein 3	1
Mitogen-activated protein kinase 1	1
Mitogen-activated protein kinase 14	6
Mitogen-activated protein kinase 8	1
Monomeric sarcosine oxidase	5
Mu-type opioid receptor	42
Muscarinic acetylcholine receptor M1	52
Muscarinic acetylcholine receptor M2	35
Muscarinic acetylcholine receptor M3	42
Muscarinic acetylcholine receptor M4	20
Muscarinic acetylcholine receptor M5	30
Myc proto-oncogene protein	1
Myeloperoxidase	1
N-acetylglutamate synthase, mitochondrial	1
NAD(P)H dehydrogenase [quinone] 1	1
NAD-dependent malic enzyme, mitochondrial	8
NADP-dependent malic enzyme	2
NADP-dependent malic enzyme, mitochondrial	5
NF-kappa-B essential modulator	1
NF-kappa-B inhibitor alpha	4
Neurofibromin	1
Neuromodulin	2
Neuronal acetylcholine receptor protein, alpha-7 chain	42
Neuronal acetylcholine receptor subunit alpha-2	9
Neutrophil collagenase	2
Nicotinate-nucleotide--dimethylbenzimidazole phosphoribosyltransferase	9
Nitric oxide synthase, endothelial	1
Nitric oxide synthase, inducible	13
Nitric-oxide synthase, brain	9
Nitric-oxide synthase, endothelial	17
Nuclear receptor coactivator 1	46
Nuclear receptor coactivator 2	42
Nuclear receptor subfamily 1 group I member 2	1
Nucleophosmin	1
Oligopeptide ABC transporter, periplasmic oligopeptide-binding protein	1
Ornithine aminotransferase, mitochondrial	4
Ornithine carbamoyltransferase, mitochondrial	4
Ornithine decarboxylase	2
Oxidoreductase	1
P-selectin	1
Pancreas/duodenum homeobox protein 1	1
Pancreatic alpha-amylase	2
Parathion hydrolase	1
Peptide YY	1
Peptidyl-glycine alpha-amidating monooxygenase	1
Peptidyl-prolyl cis-trans isomerase A	1
Peptidyl-prolyl cis-trans isomerase, mitochondrial	1
Peroxidase/catalase T	1
Peroxisomal sarcosine oxidase	1
Peroxisome proliferator activated receptor gamma	16
Peroxisome proliferator-activated receptor alpha	1
Peroxisome proliferator-activated receptor delta	1
Peroxisome proliferator-activated receptor gamma	2
Phosphatidylinositol-3,4,5-trisphosphate 3-phosphatase and dual-specificity protein phosphatase PTEN	1
Phosphatidylinositol-3,4,5-trisphosphate 5-phosphatase 2	1
Phosphatidylinositol-4,5-bisphosphate 3-kinase catalytic subunit, gamma isoform	18
Phospholipase A2	1
Phosphonoacetaldehyde hydrolase	3
Phosphoribosylformylglycinamidine synthase	1
Phosphotriesterase	3
Plasminogen	1
Plasminogen activator inhibitor 1	2
Platelet endothelial cell adhesion molecule	1
Poly [ADP-ribose] polymerase 4	1
Potassium voltage-gated channel subfamily H member 2	7
Probable E3 ubiquitin-protein ligase HERC5	3
Probable alanyl-tRNA synthetase, mitochondrial	1
Probable pyruvate-flavodoxin oxidoreductase	1
Progesterone receptor	10
Proliferating cell nuclear antigen	1
Prolyl 3-hydroxylase 1	1
Prolyl 3-hydroxylase 3	2
Prolyl 4-hydroxylase subunit alpha-1	1
Prolyl 4-hydroxylase subunit alpha-2	1
Prostaglandin E synthase	1
Prostaglandin E2 receptor EP3 subtype	1
Prostaglandin G/H synthase 1	63
Prostaglandin G/H synthase 2	115
Proteasome activator complex subunit 3	1
Protein CBFA2T1	1
Protein kinase C alpha type	1
Protein kinase C beta type	2
Protein kinase C gamma type	2
Protein kinase C zeta type	1
Proto-oncogene c-Fos	3
Proto-oncogene serine/threonine-protein kinase Pim-1	16
Proto-oncogene tyrosine-protein kinase SRC	5
Proton-coupled amino acid transporter 1	3
Putative beta-glucuronidase-like protein SMA3	1
Pyruvate carboxylase, mitochondrial	1
Pyruvate dehydrogenase E1 component subunit beta, mitochondrial	1
Pyruvate dehydrogenase [cytochrome]	1
Pyruvate kinase isozymes M1/M2	5
Pyruvate kinase isozymes R/L	2
Pyruvate-ferredoxin oxidoreductase	1
RAC-alpha serine/threonine-protein kinase	3
Ras-related C3 botulinum toxin substrate 1	1
Receptor tyrosine-protein kinase erbB-2	2
Renin, renal	2
Retinal dehydrogenase 1	1
Retinoblastoma-associated protein	2
Retinoic acid receptor RXR-alpha	43
Retinol-binding protein 2	1
Rhodopsin	1
Ribonucleoside-diphosphate reductase large subunit	2
S-adenosylmethionine decarboxylase proenzyme	1
S-adenosylmethionine synthetase isoform type-1	4
S-adenosylmethionine synthetase isoform type-2	3
SHMT2 protein	2
Sensor protein fixL	1
Serine hydroxymethyltransferase 1	1
Serine hydroxymethyltransferase 2	1
Serine hydroxymethyltransferase, cytosolic	1
Serine hydroxymethyltransferase, mitochondrial	1
Serine--pyruvate aminotransferase	6
Serine/threonine-protein kinase Chk1	5
Serum paraoxonase/arylesterase 1	1
Seryl-tRNA synthetase, cytoplasmic	1
Sigma factor sigB regulation protein rsbQ	1
Signal transducer and activator of transcription 3	2
Siroheme synthase	1
Sodium channel protein type 5 subunit alpha	51
Sodium- and chloride-dependent glycine transporter 1	1
Sodium-dependent dopamine transporter	17
Sodium-dependent noradrenaline transporter	14
Sodium-dependent serotonin transporter	14
Sodium/iodide cotransporter	1
Sodium/potassium-transporting ATPase subunit gamma	1
Solute carrier family 2, facilitated glucose transporter member 2	1
Solute carrier family 2, facilitated glucose transporter member 4	2
Solute carrier family 22 member 5	1
Sterol O-acyltransferase 1	1
Stromelysin-1	1
Stromelysin-2	1
Succinate dehydrogenase [ubiquinone] flavoprotein subunit, mitochondrial	3
Succinate dehydrogenase flavoprotein subunit	1
Succinate semialdehyde dehydrogenase, mitochondrial	3
Succinyl-CoA ligase [ADP-forming] beta-chain, mitochondrial	1
Succinyl-CoA:3-ketoacid-coenzyme A transferase 2, mitochondrial	1
Superoxide dismutase [Cu-Zn]	2
Telomerase protein component 1	1
Thermolysin	1
Thioredoxin reductase, cytoplasmic	2
Threonyl-tRNA synthetase, cytoplasmic	1
Thrombin	45
Transcription factor AP-1	4
Transcription factor Sp1	1
Transcription factor p65	6
Transforming growth factor beta-1	1
Transient receptor potential cation channel subfamily M member 2	1
Transient receptor potential cation channel subfamily V member 1	1
Triosephosphate isomerase	6
Trypsin-1	39
Trypsin-3	7
Tumor necrosis factor	6
Tumor necrosis factor ligand superfamily member 6	1
Tyrosinase	1
Tyrosine-protein kinase BTK	1
Tyrosine-protein phosphatase non-receptor type 1	1
Tyrosine-protein phosphatase non-receptor type 6	1
Tyrosyl-tRNA synthetase, mitochondrial	1
UDP-glucose 4-epimerase	2
Urease	1
Urokinase-type plasminogen activator	4
Vacuolar ATP synthase catalytic subunit A	1
Vascular cell adhesion protein 1	1
Vascular endothelial growth factor A	4
Vascular endothelial growth factor receptor 2	1
Xanthine dehydrogenase/oxidase	5
cAMP-dependent protein kinase inhibitor alpha	2
mRNA of PKA Catalytic Subunit C-alpha	18
mRNA of Protein-tyrosine phosphatase, non-receptor type 1	18

## Sheet: Hedysarum Multijugum Maxim.黄芪
Nodes (Molecule or Target)	Degree
1-aminocyclopropane-1-carboxylate deaminase	3
14-3-3 protein sigma	1
2-acylglycerol O-acyltransferase 2	1
2-hydroxy-6-oxo-7-methylocta-2,4-dienoate hydrolase	1
26S proteasome non-ATPase regulatory subunit 3	2
3 beta-hydroxysteroid dehydrogenase/Delta 5-->4-isomerase type 1	2
3 beta-hydroxysteroid dehydrogenase/Delta 5-->4-isomerase type 2	2
3-hydroxy-3-methylglutaryl-coenzyme A reductase	1
4-aminobutyrate aminotransferase, mitochondrial	3
5,6-dihydroxyindole-2-carboxylic acid oxidase	1
5-hydroxytryptamine 2A receptor	1
5-hydroxytryptamine receptor 3A	2
72 kDa type IV collagenase	1
78 kDa glucose-regulated protein	1
ATP synthase subunit beta, mitochondrial	3
ATP-binding cassette sub-family G member 2	1
Acetyl-CoA carboxylase 1	1
Acetylcholinesterase	7
Actin, cytoplasmic 1	1
Activator of 90 kDa heat shock protein ATPase homolog 1	2
Alcohol dehydrogenase 1A	4
Alcohol dehydrogenase 1B	8
Alcohol dehydrogenase 1C	9
Aldo-keto reductase family 1 member C1	1
Aldo-keto reductase family 1 member C3	1
Aldose reductase	6
Alpha-1A adrenergic receptor	3
Alpha-1B adrenergic receptor	7
Alpha-1D adrenergic receptor	4
Alpha-2A adrenergic receptor	4
Alpha-2B adrenergic receptor	1
Alpha-2C adrenergic receptor	4
Alpha-mannosidase 2	1
Amine oxidase [flavin-containing] A	6
Amine oxidase [flavin-containing] B	11
Androgen receptor	11
Antigen KI-67	1
Antileukoproteinase	1
Antizyme inhibitor 1	1
Apolipoprotein B-100	2
Apoptosis regulator BAX	5
Apoptosis regulator Bcl-2	4
Apoptotic protease-activating factor 1	1
Arachidonate 5-lipoxygenase	4
Aryl hydrocarbon receptor	3
Aspartate aminotransferase	3
Aspartate aminotransferase, cytoplasmic	2
Aspartate aminotransferase, mitochondrial	2
BRCA1-associated RING domain protein 1	1
Bacillolysin	8
Baculoviral IAP repeat-containing protein 5	1
Bcl-2-like protein 1	1
Beta-1 adrenergic receptor	4
Beta-1,4-galactosyltransferase 4	1
Beta-2 adrenergic receptor	12
Beta-lactamase	2
C-C motif chemokine 2	1
C-X-C motif chemokine 10	1
C-X-C motif chemokine 11	1
C-X-C motif chemokine 2	1
C-reactive protein	1
C5a anaphylatoxin chemotactic receptor	1
CD40 ligand	1
CD5 antigen-like	1
CGMP-inhibited 3',5'-cyclic phosphodiesterase A	7
Calcium-activated potassium channel subunit alpha 1	2
Calmodulin	15
Carbonic anhydrase II	1
Carnitine O-acetyltransferase	1
Carnitine O-palmitoyltransferase 1, liver isoform	1
Caspase-3	5
Caspase-8	1
Caspase-9	2
Catalase	2
Cathepsin D	7
Caveolin-1	2
Cell division control protein 2 homolog	3
Cell division protein kinase 2	10
Cellular tumor antigen p53	2
Choline-phosphate cytidylyltransferase A	1
Cholinesterase	5
Chymotrypsinogen B	3
Claudin-4	1
Coagulation factor VII	5
Coagulation factor Xa	7
Collagen alpha-1(I) chain	2
Collagen alpha-1(III) chain	1
Cyclin-A2	6
Cyclin-dependent kinase inhibitor 1	2
Cyclin-dependent kinase inhibitor 2A, isoforms 1/2/3	1
Cyclomaltodextrin glucanotransferase	1
Cytochrome P450 1A1	2
Cytochrome P450 1A2	2
Cytochrome P450 1B1	2
Cytochrome P450 2A6	1
Cytochrome P450 3A4	4
Cytochrome P450-cam	7
D-alanyl-D-alanine carboxypeptidase	1
D-amino-acid oxidase	1
DDB1- and CUL4-associated factor 5	1
DNA gyrase subunit B	1
DNA repair protein RAD51 homolog 1	1
DNA topoisomerase 1	1
DNA topoisomerase 2-alpha	1
DNA topoisomerase II	14
Delta-type opioid receptor	1
Dipeptidyl peptidase IV	10
Dopamine D1 receptor	1
Dual oxidase 2	1
E-selectin	2
ETS domain-containing protein Elk-1	1
Endoglucanase G	1
Endothelin-converting enzyme 1	1
Epidermal growth factor receptor	1
Estrogen receptor	11
Estrogen receptor beta	7
Estrogen sulfotransferase	1
Eukaryotic translation initiation factor 6	2
Ferrichrome-iron receptor	9
G1/S-specific cyclin-D1	1
G2/mitotic-specific cyclin-B1	2
Gag-Pol polyprotein	1
Gamma-aminobutyric acid receptor subunit alpha-1	14
Gamma-aminobutyric acid type B receptor subunit 1	1
Gamma-aminobutyric-acid receptor alpha-2 subunit	6
Gamma-aminobutyric-acid receptor alpha-3 subunit	3
Gamma-aminobutyric-acid receptor alpha-5 subunit	1
Gamma-aminobutyric-acid receptor subunit alpha-6	5
Gamma-glutamyltransferase 5	1
Gap junction alpha-1 protein	1
Glutamate [NMDA] receptor subunit epsilon 1	1
Glutamate receptor 1	1
Glutamate receptor 2	2
Glutamate receptor, ionotropic kainate 2	1
Glutamate--cysteine ligase catalytic subunit	1
Glutathione S-transferase A2	1
Glutathione S-transferase Mu 1	2
Glutathione S-transferase Mu 2	2
Glutathione S-transferase P	4
Glycine amidinotransferase, mitochondrial	4
Glycine betaine-binding periplasmic protein precursor	1
Glycine receptor alpha-1 chain	1
Glycogen phosphorylase, muscle form	2
Glycogen synthase kinase-3 beta	8
Growth arrest and DNA damage-inducible protein GADD45 alpha	1
Growth hormone receptor	1
Growth-inhibiting protein 18	1
Haloalkane dehalogenase	2
Haptoglobin	1
Heat shock factor protein 1	1
Heat shock protein HSP 90	17
Heat shock protein beta-1	1
Heme oxygenase 1	2
Hepatocyte growth factor receptor	1
Hepatocyte nuclear factor 1-alpha	1
Hepatocyte nuclear factor 4-alpha	1
Hexokinase-2	1
Histone acetyltransferase p300	1
Homeobox protein Nkx-3.1	1
Hyaluronan synthase 2	3
Hypoxia-inducible factor 1-alpha	1
Ig gamma-1 chain C region	4
Inhibitor of nuclear factor kappa-B kinase subunit alpha	1
Inhibitor of nuclear factor kappa-B kinase subunit beta	1
Insulin	1
Insulin receptor	2
Insulin-like growth factor 1 receptor	1
Insulin-like growth factor IA	1
Insulin-like growth factor II	1
Insulin-like growth factor-binding protein 3	1
Integrin beta-2	1
Intercellular adhesion molecule 1	3
Interferon gamma	1
Interferon regulatory factor 1	1
Interleukin-1 alpha	1
Interleukin-1 beta	2
Interleukin-10	2
Interleukin-2	1
Interleukin-4	2
Interleukin-6	4
Interleukin-8	2
Interstitial collagenase	2
Mitochondrial uncoupling protein 2	1
Mitogen-activated protein kinase 1	1
Mitogen-activated protein kinase 14	8
Mitogen-activated protein kinase 8	1
Mu-type opioid receptor	1
Muscarinic acetylcholine receptor M1	8
Muscarinic acetylcholine receptor M2	6
Muscarinic acetylcholine receptor M3	5
Muscarinic acetylcholine receptor M4	2
Muscarinic acetylcholine receptor M5	1
Myc proto-oncogene protein	2
Myeloperoxidase	1
NAD(P)H dehydrogenase [quinone] 1	1
NAD-dependent deacetylase sirtuin-1	1
Leucyl-tRNA synthetase, cytoplasmic	1
Leukotriene A-4 hydrolase	2
Lipoprotein lipase	1
Low affinity immunoglobulin epsilon Fc receptor	2
Low-density lipoprotein receptor	1
Lysozyme	7
M-phase inducer phosphatase 2	1
M-phase inducer phosphatase 3	1
Maltase-glucoamylase, intestinal	1
Matrix metalloproteinase-9	1
Metallothionein-2	1
Microsomal triglyceride transfer protein large subunit	1
Mineralocorticoid receptor	1
NAD-dependent malic enzyme, mitochondrial	2
NADH-ubiquinone oxidoreductase chain 6	2
NADPH--cytochrome P450 reductase	2
NF-kappa-B inhibitor alpha	1
Neuraminidase	1
Neuronal acetylcholine receptor protein, alpha-7 chain	2
Neutrophil cytosol factor 1	2
Nicotinate-nucleotide--dimethylbenzimidazole phosphoribosyltransferase	6
Nitric oxide synthase, endothelial	4
Nitric oxide synthase, inducible	13
Nitric-oxide synthase, brain	3
Nitric-oxide synthase, endothelial	8
Nuclear factor erythroid 2-related factor 2	1
Nuclear receptor coactivator 1	3
Nuclear receptor coactivator 2	21
Nuclear receptor subfamily 1 group I member 2	2
Nuclear receptor subfamily 1 group I member 3	2
Ornithine decarboxylase	1
Osteopontin	1
Oxidized low-density lipoprotein receptor 1	1
Peptidyl-prolyl cis-trans isomerase A	1
Peptidyl-prolyl cis-trans isomerase, mitochondrial	1
Peroxidase C1A	2
Peroxisome proliferator activated receptor delta	1
Peroxisome proliferator activated receptor gamma	11
Peroxisome proliferator-activated receptor alpha	2
Peroxisome proliferator-activated receptor delta	1
Peroxisome proliferator-activated receptor gamma	4
Peroxisome proliferator-activated receptor gamma coactivator 1-alpha	1
Peroxisome proliferator-activated receptor gamma coactivator 1-beta	1
Phosphatidylinositol-3,4,5-trisphosphate 3-phosphatase and dual-specificity protein phosphatase PTEN	2
Phosphatidylinositol-4,5-bisphosphate 3-kinase catalytic subunit, gamma isoform	6
Plasminogen activator inhibitor 1	1
Poly [ADP-ribose] polymerase 1	1
Potassium voltage-gated channel subfamily H member 2	4
Pro-epidermal growth factor	1
Probable E3 ubiquitin-protein ligase HERC5	1
Procollagen C-endopeptidase enhancer 1	1
Progesterone receptor	6
Proliferating cell nuclear antigen	1
Prolyl 4-hydroxylase subunit alpha-1	1
Prostaglandin E2 receptor EP3 subtype	1
Prostaglandin G/H synthase 1	28
Prostaglandin G/H synthase 2	39
Prostatic acid phosphatase	1
Protein CBFA2T1	1
Protein disulfide-isomerase	1
Protein kinase C alpha type	1
Protein kinase C beta type	2
Proto-oncogene c-Fos	2
Proto-oncogene serine/threonine-protein kinase Pim-1	6
Puromycin-sensitive aminopeptidase	1
Putative beta-glucuronidase-like protein SMA3	1
Pyruvate dehydrogenase protein X component, mitochondrial	1
RAC-alpha serine/threonine-protein kinase	2
RAF proto-oncogene serine/threonine-protein kinase	1
RNA-binding protein 45	1
Ras GTPase-activating protein 1	1
Ras association domain-containing protein 1	1
Receptor tyrosine-protein kinase erbB-2	1
Receptor tyrosine-protein kinase erbB-3	1
Retinoblastoma-associated protein	1
Retinoic acid receptor RXR-alpha	12
Retinoic acid receptor RXR-beta	1
Retinoic acid receptor RXR-gamma	1
Rhodopsin	1
Runt-related transcription factor 2	1
Serine/threonine-protein kinase Chk1	9
Serine/threonine-protein kinase Chk2	1
Serine/threonine-protein kinase PLK1	1
Serine/threonine-protein phosphatase 2B catalytic subunit alpha isoform	1
Serum albumin	1
Serum paraoxonase/arylesterase 1	1
Signal transducer and activator of transcription 1-alpha/beta	3
Sodium channel protein type 5 subunit alpha	9
Sodium- and chloride-dependent GABA transporter 1	1
Sodium-dependent dopamine transporter	5
Sodium-dependent noradrenaline transporter	4
Sodium-dependent serotonin transporter	2
Solute carrier family 2, facilitated glucose transporter member 4	2
Solute carrier family 22 member 5	1
Somatotropin	1
Steroid 21-hydroxylase	1
Stromelysin-1	1
Subtilisin BPN'	1
Superoxide dismutase [Cu-Zn]	3
Superoxide dismutase [Mn], mitochondrial	1
System N amino acid transporter 1	1
Thermolysin	1
Thrombin	12
Thrombomodulin	1
Thromboxane A2 receptor	1
Tissue factor	1
Tissue-type plasminogen activator	1
Transcription factor AP-1	4
Transcription factor E2F1	1
Transcription factor E2F2	1
Transcription factor p65	6
Transforming growth factor beta-1	1
Transforming growth factor beta-1-induced transcript 1 protein	1
Transforming protein RhoA	1
Transient receptor potential cation channel subfamily M member 2	1
Transient receptor potential cation channel subfamily V member 1	2
Transitional endoplasmic reticulum ATPase	1
Trefoil factor 1	1
Triosephosphate isomerase	2
Tripartite motif-containing protein 26	1
Trypsin-1	13
Trypsin-3	4
Tumor necrosis factor	5
Type I iodothyronine deiodinase	3
Ubiquitin carboxyl-terminal hydrolase BAP1	1
Urokinase-type plasminogen activator	1
Vascular cell adhesion protein 1	3
Vascular endothelial growth factor A	2
Vascular endothelial growth factor receptor 2	2
Xanthine dehydrogenase/oxidase	4
cAMP-dependent protein kinase inhibitor alpha	2
mRNA of PKA Catalytic Subunit C-alpha	13
mRNA of Protein-tyrosine phosphatase, non-receptor type 1	4

## Sheet: Rehmanniae Radix Praeparata熟地
Nodes (Molecule or Target)	Degree
1-aminocyclopropane-1-carboxylate deaminase	1
2-isopropylmalate synthase	1
3-oxoacyl-[acyl-carrier-protein] synthase 1	1
4-aminobutyrate aminotransferase, mitochondrial	1
5-hydroxytryptamine 2A receptor	1
5-hydroxytryptamine receptor 3A	1
Acetyl-CoA acetyltransferase	1
Acetylcholinesterase	2
Adenylosuccinate synthetase	1
Alcohol dehydrogenase 1A	1
Alcohol dehydrogenase 1B	4
Alcohol dehydrogenase 1C	6
Aldose reductase	3
Alpha-1A adrenergic receptor	2
Alpha-1B adrenergic receptor	2
Alpha-1D adrenergic receptor	1
Alpha-2A adrenergic receptor	3
Alpha-2B adrenergic receptor	1
Alpha-2C adrenergic receptor	1
Alpha-amylase 1	1
Alpha-galactosidase A	1
Amine oxidase [flavin-containing] A	3
Amine oxidase [flavin-containing] B	3
Androgen receptor	1
Apoptosis regulator BAX	1
Apoptosis regulator Bcl-2	2
Arachic acid	8
Aromatic-amino-acid aminotransferase	1
Aspartate aminotransferase	1
Aspartate aminotransferase, cytoplasmic	1
Aspartate aminotransferase, mitochondrial	1
Bacillolysin	2
Beta-1 adrenergic receptor	2
Beta-2 adrenergic receptor	4
Branched chain amino acid-dependent aminotransferase	1
CGMP-inhibited 3',5'-cyclic phosphodiesterase A	1
Calmodulin	1
Carbonic anhydrase II	9
Caspase-3	2
Cathepsin D	1
Chitinase-3-like protein 1	1
Cholinesterase	2
Chymotrypsinogen B	3
Coagulation factor VII	1
Coagulation factor Xa	2
Collagen alpha-1(I) chain	1
Collagen alpha-1(VII) chain	1
Cytochrome P450 1A2	1
Cytochrome P450-cam	5
D-alanyl-D-alanine carboxypeptidase	1
Daturic acid	3
Deacetoxycephalosporin C synthetase	1
Delta-aminolevulinic acid dehydratase	1
Dipeptidyl peptidase IV	10
Dual oxidase 2	1
EIC	15
Estrogen receptor	2
Ferrichrome-iron receptor	4
Formate acetyltransferase 1	1
Fos-related antigen 2	1
Fumarate reductase flavoprotein subunit	1
Gamma-aminobutyric acid receptor subunit alpha-1	12
Gamma-aminobutyric-acid receptor alpha-2 subunit	5
Gamma-aminobutyric-acid receptor alpha-3 subunit	3
Gamma-aminobutyric-acid receptor alpha-5 subunit	3
Gamma-aminobutyric-acid receptor subunit alpha-6	6
Glucarate dehydratase	1
Glucocorticoid receptor	1
Glucose--fructose oxidoreductase	1
Glucose-6-phosphatase	1
Glutamate dehydrogenase 1, mitochondrial	1
Glutamate receptor 2	9
Glutamine synthetase	1
Glycine receptor alpha-1 chain	1
Growth-inhibiting protein 18	1
Haloalkane dehalogenase	1
Heat shock protein HSP 90	3
Hexokinase-1	1
Ig gamma-1 chain C region	8
Intercellular adhesion molecule 1	2
Interleukin-6	2
Interleukin-8	1
Lactase-phlorizin hydrolase	1
Leukotriene A-4 hydrolase	2
Long-chain-fatty-acid--CoA ligase 1	1
Long-chain-fatty-acid--CoA ligase 4	1
Lysozyme	2
M-phase inducer phosphatase 2	1
MTL	2
Malate dehydrogenase	1
Malonamidase E2	1
Mineralocorticoid receptor	2
Mitochondrial dicarboxylate carrier	1
Mitogen-activated protein kinase 8	1
Monomeric sarcosine oxidase	1
Muscarinic acetylcholine receptor M1	4
Muscarinic acetylcholine receptor M2	3
Muscarinic acetylcholine receptor M3	3
NAD-dependent malic enzyme, mitochondrial	1
NADP-dependent malic enzyme, mitochondrial	1
NF-kappa-B inhibitor alpha	1
Neuronal acetylcholine receptor protein, alpha-7 chain	1
Nicotinate-nucleotide--dimethylbenzimidazole phosphoribosyltransferase	4
Nitric-oxide synthase, brain	1
Nitric-oxide synthase, endothelial	2
Nuclear receptor coactivator 1	1
Nuclear receptor coactivator 2	10
Nuclear receptor subfamily 1 group I member 3	1
Ornithine aminotransferase, mitochondrial	1
Ornithine carbamoyltransferase, mitochondrial	1
Oxidoreductase	1
PENTADECYLIC ACID	6
Pancreatic alpha-amylase	1
Pca	9
Peroxisome proliferator-activated receptor gamma	1
Phosphatidylinositol-4,5-bisphosphate 3-kinase catalytic subunit, gamma isoform	1
Phospholipase A2	1
Potassium voltage-gated channel subfamily H member 2	1
Progesterone receptor	4
Prolyl 3-hydroxylase 1	1
Prolyl 3-hydroxylase 3	1
Prolyl 4-hydroxylase subunit alpha-2	1
Prostaglandin G/H synthase 1	12
Prostaglandin G/H synthase 2	21
Proto-oncogene c-Fos	1
Proto-oncogene tyrosine-protein kinase SRC	1
Pyruvate kinase isozymes M1/M2	1
RAC-alpha serine/threonine-protein kinase	1
Retinoic acid receptor RXR-alpha	4
Rhinovirus coat protein	1
Rhodopsin	1
S-adenosylmethionine synthetase isoform type-1	1
S-adenosylmethionine synthetase isoform type-2	1
Serine--pyruvate aminotransferase	1
Sodium channel protein type 5 subunit alpha	2
Sodium-dependent dopamine transporter	2
Sodium-dependent noradrenaline transporter	3
Solute carrier family 12 member 2	1
Sterol regulatory element-binding protein 1	1
Sterol regulatory element-binding protein 2	1
Succinate dehydrogenase [ubiquinone] flavoprotein subunit, mitochondrial	1
Succinate semialdehyde dehydrogenase, mitochondrial	1
Succinyl-CoA ligase [ADP-forming] beta-chain, mitochondrial	1
Succinyl-CoA:3-ketoacid-coenzyme A transferase 2, mitochondrial	1
Sucrase-isomaltase, intestinal	1
Sumiki's acid	1
Superoxide dismutase [Cu-Zn]	1
T-lymphocyte activation antigen CD80	1
T-lymphocyte activation antigen CD86	1
Thioredoxin reductase, cytoplasmic	1
Thrombin	6
Transcription factor p65	2
Transient receptor potential cation channel subfamily V member 1	1
Triosephosphate isomerase	1
Trypsin-1	2
Trypsin-3	1
Tumor necrosis factor	1
Tumor necrosis factor receptor superfamily member 5	1
Urokinase-type plasminogen activator	2
acteoside	1
catalpol	4
catapol_qt	4
lauric acid	18
leonuride	7
mRNA of PKA Catalytic Subunit C-alpha	3
mRNA of Protein-tyrosine phosphatase, non-receptor type 1	2
zoomaric acid	3

## Sheet: _x0009_Paeoniae Radix Alba白芍
Nodes (Target or Disease)	Degree
4-aminobutyrate aminotransferase, mitochondrial	4
5-hydroxytryptamine 2A receptor	10
5-hydroxytryptamine receptor 3A	4
6-phosphofructo-2-kinase/fructose-2,6-biphosphatase 4	1
6-phosphogluconate dehydrogenase, decarboxylating	2
AIDS related dementia	1
Abdominal aortic aneurysm	1
Abortion, Spontaneous	1
Acetylcholinesterase	7
Acute nasopharyngitis [common cold]	1
Acute otitis media	1
Acute promyelocytic leukemia	1
Acute ureteric colic	1
Adenomatous polyposis	1
Adenosylhomocysteinase	1
Adrenocorticotrophic hormone-secreting pituitary tumors	1
Adult respiratory distress syndrome	1
Age-related macular degeneration	1
Airway hyperreactivity	1
Alcohol dehydrogenase 1A	2
Alcohol dehydrogenase 1B	1
Alcohol dehydrogenase 1C	1
Alcohol dehydrogenase class 4 mu/sigma chain	1
Alcoholism	5
Aldehyde dehydrogenase, mitochondrial	1
Aldo-keto reductase family 1 member C3	2
Aldose reductase	6
Allergic airway inflammation	1
Allergic diseases	1
Allergic rhinitis, unspecified	1
Alpha-1-antitrypsin	1
Alpha-1A adrenergic receptor	2
Alpha-1B adrenergic receptor	1
Alpha-1D adrenergic receptor	1
Alpha-2A adrenergic receptor	3
Alpha-2B adrenergic receptor	3
Alpha-2C adrenergic receptor	2
Alzheimer's Disease	12
Amebiasis	1
Amine oxidase [flavin-containing] A	3
Amine oxidase [flavin-containing] B	3
Amyotrophic lateral sclerosis	1
Analgesics	9
Anaplastic Large Cell Lymphomas	1
Androgen insensitivity	1
Androgen receptor	7
Anemia	1
Anemia due to disorders of glutathione metabolism	1
Anesthesia	1
Angina	1
Angioedema	1
Angiogenesis	1
Angiotensin-converting enzyme	4
Antiapoptotic protein BCL-XL	3
Antigen-induced decrease in coronary flow and cardiac anaphylaxis	1
Anxiety Disorders	1
Anxiety disorder, unspecified	6
Apoptosis regulator Bcl-2	3
Arachidonate 5-lipoxygenase	26
Arginase II, mitochondrial	2
Arginase-1	1
Arterial embolism and thrombosis	1
Arthritis	5
Arthritis, Rheumatoid	2
Asthma	10
Atherosclerosis	5
Atopic Dermatitis	2
Atopy, susceptibility to	1
Atrial fibrillation and flutter	1
Autoimmune Diseases	4
Autoimmune and sudden sensorineural hearing loss	1
Autoimmune cardiomyopathy	1
B cell acute lymphoblastic leukemia (B-ALL)	1
B12 deficiency	1
Bacillus subtilis infections	1
Bacterial Infections	8
Behcet's disease	1
Benign prostate hyperplasia	1
Beta-1 adrenergic receptor	8
Beta-2 adrenergic receptor	13
Beta-catenin	1
Beta-lactamase	1
Bipolar Affective Disorder	2
Bladder cancer	3
Blood group, Yt system	1
Bone Diseases, Metabolic	1
Brain Cancer	1
Brain injury	3
Branched chain amino acid-dependent aminotransferase	4
Breast Neoplasms	4
Breast cancer	7
Breast cancer (hormone-sensitive)	1
Bronchial asthma	1
Bronchiolar carcinoma	1
Bronchoconstriction (cold air-induced)	1
Bronchospasm (histamine induced)	1
CGMP-inhibited 3',5'-cyclic phosphodiesterase A	3
Cachexia	1
Cancer (multidrug resistant)	1
Cancer, unspecific	23
Carbonic anhydrase II	3
Carbonyl reductase [NADPH] 1	2
Carboxylesterase 2	4
Carcinoma in situ, unspecified	1
Carcinoma, Non-Small-Cell Lung	1
Cardiac arrhythmias	3
Cardiac dysrhythmias	1
Cardiomyopathies	1
Cardiovascular disease	2
Cardiovascular disease, unspecified	6
Carpal tunnel syndrome	1
Catalase	2
Cathepsin B	4
Cathepsin D	2
Cell division control protein 2 homolog	2
Cellular tumor antigen p53	5
Central nervous system diseases	1
Cerebral Infarction	1
Cerebral ischemia	1
Cerebral vasospasm	1
Cervical cancer	1
Chemotherapy-induced nausea and vomiting	1
Cholinesterase	2
Chondrosarcoma	1
Chronic Myelogenous Leukemia (CML)	1
Chronic Obstructive Pulmonary Disease (COPD)	1
Chronic inflammatory diseases	3
Chronic lymphocytic leukemia	1
Chronic myeloid leukemia	2
Chronic obstructive pulmonary disease, unspecified	3
Coagulation factor VII	1
Coagulation factor Xa	7
Coagulative disorders	4
Cocaine dependence	1
Cognitive deficits	3
Collagen alpha-1(I) chain	5
Colon cancer	1
Colorectal Neoplasms	2
Colorectal cancer	3
Conformational diseases (polymer formation associated liver disease)	1
Congestive Heart Failure	1
Convulsions	2
Coronary Artery Disease	2
Coronary atherosclerosis	2
Coronary heart disease	1
Cough	1
Crohns's Disease, unspecified	4
Cutaneous T-Cell Lymphoma	1
Cystathionine beta-synthase	3
Cytochrome P450 1A2	16
Cytochrome P450 3A4	1
Cytomegalovirus retinitis	1
DNA polymerase (HSV)	2
DNA topoisomerase II	8
Delirium	1
Dementia	1
Depression	5
Depressive Disorder, Major	1
Dermatological disorders	1
Diabetes Mellitus Type 2	1
Diabetes mellitus	4
Diabetic complications	1
Diabetic nephropathy	1
Diabetic neuropathy	2
Diabetic retinopathy	2
Diarrhea	2
Dihydroorotase	1
Dihydroorotate dehydrogenase, mitochondrial	1
Dilated cardiomyopathy	1
Dipeptidyl peptidase IV	5
Disorders of initiating and maintaining sleep [insomnias]	2
Dopamine D1 receptor	1
Drug Toxicity	2
Drug dependence	1
Dysmenorrhea, unspecified	1
Dyspnea	1
E-selectin	6
Eicosanoid-mediated disorders	1
Elastase 1	2
Emphysema	3
Endocrine independent cancer	1
Endometrial carcinoma	1
Endometriosis	1
Endotoxin-induced myocardial neutrophil accumulation and contractile dysfunction	1
Enoyl-ACP reductase	2
Epilepsy	1
Epileptic seizures	1
Erectile dysfunction	1
Essential (primary) hypertension	1
Estradiol 17 beta-dehydrogenase 1	1
Estrogen receptor	12
Excessive postoperative bleeding	1
Fatigue	1
Fatty acid synthase	8
Fever	1
Fibrosing alveolitis	1
Fractures, Bone	1
Fungal diseases	1
GCV-resistant HCMV	1
GTP cyclohydrolase I	3
Gamma-aminobutyric acid receptor subunit alpha-1	2
Gamma-aminobutyric-acid receptor alpha-2 subunit	2
Gamma-aminobutyric-acid receptor alpha-3 subunit	2
Gamma-aminobutyric-acid receptor alpha-5 subunit	5
Gastro-intestinal ulcers	1
Gastrointestinal Cancers	1
Gastrointestinal Neoplasms	1
Gastrointestinal Stromal Tumors (GIST)	1
Genitourinary tumors	1
Gestational hypertension	1
Glaucoma	3
Glioblastoma multiforme	1
Gliomas	1
Glomerulonephritis	1
Glucose-6-phosphate 1-dehydrogenase	2
Glutamate [NMDA] receptor subunit epsilon 1	2
Glutamate [NMDA] receptor subunit zeta-1	2
Glutamate carboxypeptidase II	3
Glutamate--cysteine ligase regulatory subunit	4
Glutathione S-transferase A1	2
Glutathione S-transferase P	13
Glutathione reductase, mitochondrial	2
Glycine dehydrogenase [decarboxylating], mitochondrial	1
Glycine receptor alpha-1 chain	2
Glycogen phosphorylase, muscle form	2
Glycogen synthase kinase-3 beta	6
Gout	1
HCMV DNA polymerase	2
HER2-positive Metastatic Breast Cancer	1
Head and Neck Cancer	1
Head and Neck Neoplasms	1
Hearing Loss	1
Heart Failure	6
Heat shock protein HSP 90	12
Helminth infection	2
Hematological Malignancies	1
Hemorrhage	1
Heparin-induced thrombocytopenia type II	1
Hepatocellular carcinoma	1
Herpes virus infection	2
Histidine decarboxylase	1
Holliday junction ATP-dependent DNA helicase ruvB	1
Homocysteine-related vascular disease	1
Homocystinuria	1
Hormone-refractory Prostate cancer	1
Human immunodeficiency virus [HIV] disease	2
Huntington's disease	2
Hyperammonemia	1
Hypercholesterolaemia	1
Hyperimmunoglobulinemia D	1
Hyperinflammatory provoked organ injury	1
Hyperkalemic distal renal tubular acidosis (RTA type 4)	1
Hypertension	8
Hypertension, Angina	1
Hypertension, early-onset, autosomal dominant, with exacerbation in pregnancy	1
Hypertrophic vascular disease	1
Hypoglycemia	2
Hypospadias 1, X-linked	1
Hypothalamic-pituitary ACTH function	1
Hypothermia	1
Hypoxic-ischemic encephalopathy	1
Immunodeficiency	1
Infections	1
Inflammation	8
Inflammatory Bowel Disease	2
Inflammatory Disorders, Unspecified	2
Inflammatory diseases	2
Inflammatory lung disease	2
Inflammatory skin disorder	2
Inhibitor of nuclear factor kappa B kinase beta subunit	7
Inositol-1(or 4)-monophosphatase	1
Insomnia	1
Insulin receptor	1
Insulin resistance	2
Interferon beta	1
Interleukin-6	7
Interstitial collagenase	10
Irritable bowel syndrome	1
Ischemia	2
Ischemia reperfusion injuries	1
Ischemic Stroke	1
Ischemic heart disease	3
Ischemic injury of the liver	1
Kaposi's Sarcoma	1
Kidney Cancer	1
Korsakov's alcoholic psychosis	1
Kynureninase	3
Lactase-phlorizin hydrolase	1
Lactotransferrin	1
Leishmania Infections	1
Leprosy, unspecified	1
Lesch-Nyhan syndrome	1
Leukemia, Myeloid	1
Leukemia, Myeloid, Acute	2
Leukemia, Unspecified	1
Leukotriene A-4 hydrolase	5
Lung Cancer	5
M-phase inducer phosphatase 2	1
Macrophage metalloelastase	8
Magnesium deficiency dermatitis	1
Major Depressive Disorder	1
Malaria	12
Maleylacetoacetate isomerase	1
Malignancies	2
Malignant mesothelioma	1
Maltase-glucoamylase, intestinal	1
Manic disorder	1
Melanoma	2
Meningioma	1
Mesothelioma	4
Metastatic osteosarcoma in the lung	1
Methionine aminopeptidase 2	3
Methylated-DNA--protein-cysteine methyltransferase	1
Methylmalonyl-CoA mutase	1
Microbial infections	1
Migraine	2
Migraine and Cluster Headaches	1
Mineralocorticoid receptor	5
Mitochondrial Diseases	1
Mitogen-activated protein kinase 1	2
Mitogen-activated protein kinase 8	6
Moderate to Severe Plaque Psoriasis	1
Mood [affective] disorders	1
Motor neurone disease	1
Mu-type opioid receptor	6
Multiple Myeloma	3
Multiple Sclerosis	4
Multiple organ failure	1
Muscarinic acetylcholine receptor M1	4
Muscarinic acetylcholine receptor M2	9
Muscarinic acetylcholine receptor M3	2
Muscarinic acetylcholine receptor M4	5
Myeloma disease	1
Myeloperoxidase	4
Myocardial Infarction	6
Myocardial infarction (MI)	2
NAD(P)H dehydrogenase [quinone] 1	2
NH(3)-dependent NAD(+) synthetase	2
Neoplasms	5
Nephrosis	1
Neural Tube Defects	1
Neurodegenerative diseases	2
Neurogenic bladder	1
Neurologic and psychiatric diseases	1
Neurological diseases	1
Neuronal acetylcholine receptor protein, alpha-7 chain	6
Neuronal acetylcholine receptor subunit alpha-2	2
Neuropathic pain	1
Neuropsychiatric disorders	2
Neurotoxicity Syndromes	1
Neutropenia	2
Neutrophil collagenase	5
Nitric oxide synthase, inducible	1
Nitric-oxide synthase, brain	3
Nitric-oxide synthase, endothelial	9
Non-small Cell Lung Cancer	3
Non-small Cell Lung Cancer (NSCLC)	1
Noninsulin-dependent diabetes mellitus	6
Not Available	2
Obesity	5
Obstructive airway disease	1
Oesophageal cancer	1
Opioid-induced bowel dysfunction	1
Ornithine aminotransferase, mitochondrial	1
Oropharyngeal squamous cell carcinoma	1
Osteoarthritis	5
Osteonecrosis	1
Osteoporosis	3
Osteoporosis and other bone-related diseases	2
Osteoporosis, Postmenopausal	1
Osteoporosis, unspecified	4
Other phagocyte defects	1
Ovarian Neoplasms	3
Ovarian cancer	2
Oxidative and free radical damage	1
P-selectin	3
P. aeruginosa infections	1
Pain	2
Pain (anesthesia, neuropathic)	1
Pain, unspecific	1
Pain, unspecified	4
Pancreatic Cancer	5
Pancreatic Neoplasms	1
Pancreatic alpha-amylase	2
Pancreatic disease	1
Parasitic diseases	4
Parkinson Disease	2
Parkinson's disease	5
Parkinsonian symptoms	1
Pathological angiogenesis	1
Peptidyl-prolyl cis-trans isomerase A	1
Periodic fever syndrome	1
Peripheral Nervous System Diseases	1
Peripheral Vascular Disease	1
Peroxisome proliferator activated receptor gamma	21
Peutz-Jeghers syndrome	1
Phosphatidylinositol-4,5-bisphosphate 3-kinase catalytic subunit, gamma isoform	5
Phospholipase A2	3
Phospholipase A2, membrane associated	2
Phosphomannomutase/phosphoglucomutase	1
Plasminogen	2
Plasminogen activator inhibitor-1	8
Pneumocystis infections	1
Polyarthritis, unspecified	1
Postmenopausal symptoms	1
Postoperative nausea and vomiting	1
Postoperative residual curarisation	1
Potassium voltage-gated channel subfamily H member 2	1
Precursor Cell Lymphoblastic Leukemia-Lymphoma	2
Prion diseases	1
Progesterone receptor	1
Proliferative diseases	2
Prostacyclin synthase	3
Prostaglandin E2 receptor EP3 subtype	1
Prostaglandin G/H synthase 1	2
Prostaglandin G/H synthase 2	32
Prostate cancer	9
Prostate cancer (hormone refractory)	1
Proto-oncogene tyrosine-protein kinase SRC	4
Pseudohypoaldosteronism type I, autosomal dominant	1
Psoriasis	3
Psoriasis and Psoriatic Disorders	1
Pulmonary Disease, Chronic Obstructive	1
Pulmonary fibrosis	1
Purine nucleoside phosphorylase	10
Pyresis	1
Pyridoxal phosphate phosphatase	2
Pyruvate kinase isozymes R/L	2
Raynaud's syndrome	1
Rectal Neoplasms	1
Refractory Cutaneous T-cell Lymphoma (CTCL)	1
Refractory Hematological Malignancies	1
Refractory partial epilepsy	1
Renal Cell Carcinoma	3
Renal failure	1
Renal fibrosis	1
Renin, renal	2
Respiratory distress syndrome	1
Retinal dehydrogenase 1	3
Retinoic acid receptor RXR-alpha	1
Rheumatic diseases	2
Rheumatoid arthritis	1
Rheumatoid arthritis, unspecified	5
Rhinovirus coat protein	1
Rhodopsin	1
Riboflavin deficiency	1
Riboflavin synthase alpha chain	2
Ribonucleoside-diphosphate reductase large subunit	4
S-adenosylmethionine decarboxylase proenzyme	3
Schistosomiasis [bilharziasis]	1
Schizophrenia	8
Sepsis	1
Serine hydroxymethyltransferase, mitochondrial	2
Serum paraoxonase/arylesterase 1	1
Sexual arousal disorders	1
Shy-Drager syndrome	1
Sjogren's syndrome	1
Sjogren-Larsson syndrome	1
Skeletal muscle wasting	1
Skeletal muscle weakness	1
Skin Infections/Disorders	1
Social phobias	1
Sodium channel protein type 5 subunit alpha	6
Sodium-dependent dopamine transporter	1
Sodium-dependent noradrenaline transporter	1
Sodium-dependent serotonin transporter	1
Solid Tumor	1
Solid tumors	3
Spinal and bulbar muscular atrophy	1
Spinal and bulbar muscular atrophy of Kennedy	1
Streptavidin	1
Stroke	4
Stromelysin-1	8
Succinate semialdehyde dehydrogenase, mitochondrial	1
Sulfotransferase family cytosolic 2B member 1	3
Superoxide dismutase [Cu-Zn]	2
Sustained ventricular tachycardia	1
Systemic Lupus Erythematosus	1
Systemic-onset juvenile idiopathic arthritis	1
T-cell proliferation	1
Tardive dyskinesia	2
Testicular cancer	1
Thioredoxin reductase, cytoplasmic	12
Thrombin	8
Thromboembolic disorders	2
Thromboembolism	1
Thrombosis	2
Thrombotic disease	3
Thyroid follicular carcinoma	1
Thyroid peroxidase	1
Thyrotoxicosis [hyperthyroidism]	1
Tobacco Use Disorder	1
Transcription factor AP-1	7
Transplant failure or rejection	1
Tremor, unspecified	1
Trichomoniasis	2
Triosephosphate isomerase (bacterial)	2
Trypanolytic infections	1
Trypanosomatid infections	1
Trypanosomiasis	3
Tumor angiogenesis	1
Tumor necrosis factor	12
Tumor necrosis factor ligand superfamily member 13B	3
Tumors	3
UDP-glucose 4-epimerase	1
Ulcerative colitis	3
Urease	1
Urge incontinence	1
Urinary Bladder Neoplasms	1
Urinary tract infections	1
Urological cancers	1
Vascular cell adhesion protein 1	1
Vascular disease	3
Vascular endothelial growth factor receptor 2	2
Vascular lesion regression	1
Vasospasm	1
Viral infection, unspecified	2
Vitamin A deficiency	1
Vitamin B6 deficiency	1
Waldenstrom's macroglobulinemia	1
XY disorders of sex development (Disorders in androgen synthesis or action)	1
XY disorders of sex development (Other)	1
Xanthine dehydrogenase/oxidase	1
mRNA of H-ras	1
mRNA of PKA Catalytic Subunit C-alpha	1
mRNA of Protein-tyrosine phosphatase, non-receptor type 1	3
viral infections	1
