# Supplementary material for: BushenHuoxue formula promotes osteogenic differentiation via affecting Hedgehog signaling pathway in bone marrow stem cells to improve osteoporosis symptoms
Source: PLoS One. 2023 Nov 29;18(11):e0289912. doi: 10.1371/journal.pone.0289912 (PMC10686470; doi:10.1371/journal.pone.0289912)
Supplement: S6 Table — (XLSX) [file pone.0289912.s008.xlsx]

## Sheet: Cellular component
#term ID	term description	observed gene count	background gene count	strength	false discovery rate	matching proteins in your network (IDs)	matching proteins in your network (labels)
GO:0005615	Extracellular space	226	3195	0.36	5.58e-32	9606.ENSP00000164139,9606.ENSP00000200676,9606.ENSP00000201586,9606.ENSP00000215727,9606.ENSP00000216117,9606.ENSP00000216392,9606.ENSP00000216479,9606.ENSP00000217426,9606.ENSP00000218388,9606.ENSP00000218516,9606.ENSP00000219022,9606.ENSP00000219070,9606.ENSP00000220809,9606.ENSP00000220812,9606.ENSP00000221130,9606.ENSP00000221476,9606.ENSP00000221847,9606.ENSP00000221930,9606.ENSP00000222248,…	PYGM,CETP,SULT2B1,SERPIND1,HMOX1,PYGL,AHSA1,AHCY,TIMP1,GLA,OLFM4,MMP2,PLAT,DKK4,GSR,CKM,EBI3,TGFB1,SLC5A5,COMP,PON1,PCOLCE,SERPINE1,MPO,CCL2,COL1A1,IL2,CTSC,IL23A,LTA4H,IL26,IFNG,TPI1,IL4,LTF,APOB,LEPRE1,CTSD,MMP8,CAT,GSTM2,PTGIS,GOT2,SLC22A5,HSPB1,LIF,ANGPTL6,CRP,CHI3L1,FOLH1,LYZ,MAN2A1,BLMH,ALDH2,MARS,ATP5B,SLC12A2,C19orf10,IL1A,IL1B,SELP,FCER2,BCHE,SI,FGF2,PSMD3,CAD,ICAM1,F13A1,ENPEP,EGF,ERBB3…
GO:0005737	Cytoplasm	487	11428	0.14	1.43e-29	9606.ENSP00000035383,9606.ENSP00000039007,9606.ENSP00000164139,9606.ENSP00000175506,9606.ENSP00000198801,9606.ENSP00000201586,9606.ENSP00000209668,9606.ENSP00000212015,9606.ENSP00000215727,9606.ENSP00000215832,9606.ENSP00000215904,9606.ENSP00000216117,9606.ENSP00000216392,9606.ENSP00000216465,9606.ENSP00000216479,9606.ENSP00000216797,9606.ENSP00000217426,9606.ENSP00000218388,9606.ENSP00000218516,…	LRRC7,OTC,PYGM,ASNS,MOGAT2,SULT2B1,ADH1A,SIRT1,SERPIND1,MAPK1,PDXP,HMOX1,PYGL,GSTZ1,AHSA1,NFKBIA,AHCY,TIMP1,GLA,OLFM4,MMP2,DHODH,PLAT,GSR,CKM,EBI3,TGFB1,SERPINE1,PPIF,MPO,COL1A1,SULT1E1,CTSC,CCND1,PDHX,DAO,IL23A,LTA4H,IL26,TPI1,GCLC,MAPK14,AGXT2,NR3C1,LTF,RBP2,APOB,ODC1,OPRD1,NT5C1A,LEPRE1,CTSD,MMP8,ABCG2,CAT,GSTM2,AHR,SLC36A1,MC3R,PTGIS,MT2A,GOT2,IRF1,CDC25B,HSPB1,RFPL3,LIF,ANGPTL6,CHI3L1,CCNB1,…
GO:0005576	Extracellular region	246	4166	0.29	2.8e-24	9606.ENSP00000035383,9606.ENSP00000164139,9606.ENSP00000200676,9606.ENSP00000201586,9606.ENSP00000215727,9606.ENSP00000215832,9606.ENSP00000216117,9606.ENSP00000216392,9606.ENSP00000216479,9606.ENSP00000217426,9606.ENSP00000218388,9606.ENSP00000218516,9606.ENSP00000219022,9606.ENSP00000219070,9606.ENSP00000220809,9606.ENSP00000220812,9606.ENSP00000221130,9606.ENSP00000221476,9606.ENSP00000221847,…	LRRC7,PYGM,CETP,SULT2B1,SERPIND1,MAPK1,HMOX1,PYGL,AHSA1,AHCY,TIMP1,GLA,OLFM4,MMP2,PLAT,DKK4,GSR,CKM,EBI3,TGFB1,SLC5A5,COMP,PON1,PCOLCE,SERPINE1,MPO,CCL2,COL1A1,IL2,CTSC,IL23A,LTA4H,IL26,IFNG,TPI1,MAPK14,IL4,LTF,APOB,LEPRE1,CTSD,MMP8,CAT,GSTM2,PTGIS,GOT2,SLC22A5,HSPB1,LIF,ANGPTL6,CRP,CHI3L1,FOLH1,LYZ,MAN2A1,BLMH,ALDH2,FLT4,MARS,ATP5B,SLC12A2,C19orf10,IL1A,IL1B,SELP,KDR,FCER2,BCHE,SI,FGF2,PSMD3,CAD…
GO:0031982	Vesicle	224	3879	0.28	3.87e-20	9606.ENSP00000035383,9606.ENSP00000164139,9606.ENSP00000200676,9606.ENSP00000201586,9606.ENSP00000215727,9606.ENSP00000215832,9606.ENSP00000216392,9606.ENSP00000216479,9606.ENSP00000217426,9606.ENSP00000218388,9606.ENSP00000218516,9606.ENSP00000219022,9606.ENSP00000220809,9606.ENSP00000221130,9606.ENSP00000221930,9606.ENSP00000222248,9606.ENSP00000222271,9606.ENSP00000222381,9606.ENSP00000223061,…	LRRC7,PYGM,CETP,SULT2B1,SERPIND1,MAPK1,PYGL,AHSA1,AHCY,TIMP1,GLA,OLFM4,PLAT,GSR,TGFB1,SLC5A5,COMP,PON1,PCOLCE,SERPINE1,MPO,COL1A1,CTSC,LTA4H,TPI1,MAPK14,LTF,APOB,OPRD1,LEPRE1,CTSD,MMP8,CAT,GSTM2,GOT2,SLC22A5,HSPB1,ANGPTL6,CHI3L1,FOLH1,MDM2,LYZ,MAN2A1,SLC6A4,BLMH,ALDH2,MARS,ATP5B,SLC12A2,TYR,IL1B,SELP,KDR,FCER2,SI,PSMD3,CAD,ICAM1,F13A1,ENPEP,EGF,CDK2,ERBB2,SOD1,PGD,C1orf35,CALM2,EGFR,NTRK2,FLT1,GJ…
GO:0070062	Extracellular exosome	146	2099	0.36	3.94e-18	9606.ENSP00000164139,9606.ENSP00000200676,9606.ENSP00000201586,9606.ENSP00000215727,9606.ENSP00000216392,9606.ENSP00000216479,9606.ENSP00000217426,9606.ENSP00000218388,9606.ENSP00000218516,9606.ENSP00000219022,9606.ENSP00000220809,9606.ENSP00000221130,9606.ENSP00000222248,9606.ENSP00000222271,9606.ENSP00000222381,9606.ENSP00000223061,9606.ENSP00000223095,9606.ENSP00000225275,9606.ENSP00000227266,…	PYGM,CETP,SULT2B1,SERPIND1,PYGL,AHSA1,AHCY,TIMP1,GLA,OLFM4,PLAT,GSR,SLC5A5,COMP,PON1,PCOLCE,SERPINE1,MPO,CTSC,LTA4H,TPI1,LTF,APOB,LEPRE1,CTSD,CAT,GSTM2,GOT2,SLC22A5,HSPB1,ANGPTL6,CHI3L1,FOLH1,LYZ,MAN2A1,BLMH,ALDH2,MARS,ATP5B,SLC12A2,FCER2,SI,PSMD3,CAD,ICAM1,ENPEP,EGF,SOD1,PGD,APP,CA2,AKR1B1,CBR1,ACE,BAX,VCAM1,FABP1,ALB,ALDH1A1,HPRT1,INSR,FASN,PRKCB,PAM,GLB1,GLUL,PLG,PFAS,SHMT1,NPEPPS,SLC2A4,ITM2C…
GO:0110165	Cellular anatomical entity	595	17788	0.04	4.25e-18	9606.ENSP00000035383,9606.ENSP00000039007,9606.ENSP00000164139,9606.ENSP00000175506,9606.ENSP00000198801,9606.ENSP00000200676,9606.ENSP00000201586,9606.ENSP00000209668,9606.ENSP00000212015,9606.ENSP00000215727,9606.ENSP00000215832,9606.ENSP00000215904,9606.ENSP00000216117,9606.ENSP00000216392,9606.ENSP00000216465,9606.ENSP00000216479,9606.ENSP00000216797,9606.ENSP00000217426,9606.ENSP00000218075,…	LRRC7,OTC,PYGM,ASNS,MOGAT2,CETP,SULT2B1,ADH1A,SIRT1,SERPIND1,MAPK1,PDXP,HMOX1,PYGL,GSTZ1,AHSA1,NFKBIA,AHCY,GLRA2,TIMP1,GLA,OLFM4,MMP2,DHODH,SLC6A2,PLAT,DKK4,GSR,CKM,EBI3,TGFB1,SLC5A5,COMP,PON1,PCOLCE,SERPINE1,PPIF,MPO,CCL2,COL1A1,SULT1E1,IL2,CTSC,CCND1,PDHX,DAO,IL23A,LTA4H,IL26,IFNG,TPI1,GCLC,FANCE,MAPK14,AGXT2,IL4,NR3C1,LTF,RBP2,APOB,ODC1,KISS1R,OPRD1,NT5C1A,LEPRE1,CTSD,MMP8,ABCG2,ALG5,CAT,GSTM2…
GO:0030141	Secretory granule	81	845	0.5	2.83e-16	9606.ENSP00000035383,9606.ENSP00000215832,9606.ENSP00000216392,9606.ENSP00000218388,9606.ENSP00000218516,9606.ENSP00000219022,9606.ENSP00000220809,9606.ENSP00000221930,9606.ENSP00000223095,9606.ENSP00000225275,9606.ENSP00000225964,9606.ENSP00000227266,9606.ENSP00000228740,9606.ENSP00000229795,9606.ENSP00000231751,9606.ENSP00000234961,9606.ENSP00000236671,9606.ENSP00000236826,9606.ENSP00000241052,…	LRRC7,MAPK1,PYGL,TIMP1,GLA,OLFM4,PLAT,TGFB1,SERPINE1,MPO,COL1A1,CTSC,LTA4H,MAPK14,LTF,OPRD1,CTSD,MMP8,CAT,ANGPTL6,CHI3L1,LYZ,IL1B,SELP,PSMD3,F13A1,EGF,SOD1,C1orf35,APP,ALB,PAM,GLB1,PLG,OLR1,PLA2G1B,SLC2A4,ACPP,HSP90AA1,CAV1,SLPI,CTSB,C5AR1,HP,RAC1,ARG1,VCP,PRSS3,PNP,DRD2,DMBT1,MMP9,PLAU,ALOX5,ECE1,EDN1,GARS,PRKCD,INS,ITGB2,TRPM2,GSTP1,PLA2G2A,ALAD,GCG,PTPN6,IGF2,TBXA2R,RHOA,GPI,BDNF,SERPINA1,MME,…
GO:0005739	Mitochondrion	116	1611	0.37	4.68e-15	9606.ENSP00000039007,9606.ENSP00000212015,9606.ENSP00000215832,9606.ENSP00000216465,9606.ENSP00000219022,9606.ENSP00000219070,9606.ENSP00000219240,9606.ENSP00000221130,9606.ENSP00000225174,9606.ENSP00000227868,9606.ENSP00000229416,9606.ENSP00000229795,9606.ENSP00000231420,9606.ENSP00000231509,9606.ENSP00000237612,9606.ENSP00000241052,9606.ENSP00000245206,9606.ENSP00000256442,9606.ENSP00000261733,…	OTC,SIRT1,MAPK1,GSTZ1,OLFM4,MMP2,DHODH,GSR,PPIF,PDHX,GCLC,MAPK14,AGXT2,NR3C1,ABCG2,CAT,GOT2,CCNB1,ALDH2,ATP5B,P4HA1,ATF2,KYNU,STAT3,PPARGC1A,SDHA,CPT1A,TP53,SOD1,MUT,GLUD1,GJA1,APP,ACAA2,HK2,BAX,NAGS,GLYATL1,BCL2L1,AGXT,PRKCE,PDHB,CYCS,GLUL,PHYKPL,UCP2,PPARGC1B,ALDH5A1,CRAT,ME2,UCP3,HSPA5,GSK3B,PGR,GLUD2,CASP9,ALAS2,MX2,SHMT2,HSP90AA1,ACSL4,MAOA,SFN,ESR2,GPT2,E2F1,ARG1,CASP8,MT-ND6,FH,PARP1,FLVCR…
GO:0031983	Vesicle lumen	47	330	0.67	1.13e-14	9606.ENSP00000035383,9606.ENSP00000215832,9606.ENSP00000216392,9606.ENSP00000218388,9606.ENSP00000218516,9606.ENSP00000219022,9606.ENSP00000221930,9606.ENSP00000223095,9606.ENSP00000225275,9606.ENSP00000227266,9606.ENSP00000229795,9606.ENSP00000231751,9606.ENSP00000233242,9606.ENSP00000236671,9606.ENSP00000236826,9606.ENSP00000241052,9606.ENSP00000255409,9606.ENSP00000261267,9606.ENSP00000264639,…	LRRC7,MAPK1,PYGL,TIMP1,GLA,OLFM4,TGFB1,SERPINE1,MPO,CTSC,MAPK14,LTF,APOB,CTSD,MMP8,CAT,CHI3L1,LYZ,PSMD3,F13A1,EGF,C1orf35,EGFR,APP,ALB,GLB1,PLG,HSP90AA1,SLPI,HP,ARG1,VCP,PNP,FASLG,ALOX5,PRKCD,INS,GSTP1,ALAD,GCG,PTPN6,IGF2,GPI,SERPINA1,PPIA,APAF1,VEGFA
GO:0098590	Plasma membrane region	96	1219	0.41	1.93e-14	9606.ENSP00000035383,9606.ENSP00000215832,9606.ENSP00000215904,9606.ENSP00000216117,9606.ENSP00000218075,9606.ENSP00000219833,9606.ENSP00000234961,9606.ENSP00000237612,9606.ENSP00000244043,9606.ENSP00000245407,9606.ENSP00000255380,9606.ENSP00000257430,9606.ENSP00000261707,9606.ENSP00000262461,9606.ENSP00000263269,9606.ENSP00000263431,9606.ENSP00000264162,9606.ENSP00000264382,9606.ENSP00000265162,…	LRRC7,MAPK1,PDXP,HMOX1,GLRA2,SLC6A2,OPRD1,ABCG2,PTGIS,SLC22A5,CHRM3,APC,SLC6A4,SLC12A2,GRIN2D,PRKCG,LCT,SI,ENPEP,ERBB3,ERBB2,SLC6A3,GLRA3,EGFR,ADRA2A,GJA1,APP,CA2,ADCY8,SLC6A1,GRIN2C,RHO,GRIA2,NOS3,INSR,ADRB2,DRD5,CHRM1,ADRA1B,HAS2,ARHGEF4,MET,SLC2A4,SLC2A2,PLB1,SELE,MX2,CAV1,CTNNB1,CTSB,C5AR1,HTR3A,RAC1,MYLK,DPP4,SLC6A9,DRD2,PTGS2,FASLG,HTR1B,GABRE,GRIN1,SRC,AGER,KIAA1462,GABBR1,THBD,PRKCZ,JAK2,…
GO:0045121	Membrane raft	46	324	0.67	2.3e-14	9606.ENSP00000215832,9606.ENSP00000216117,9606.ENSP00000219833,9606.ENSP00000234961,9606.ENSP00000236671,9606.ENSP00000237612,9606.ENSP00000244043,9606.ENSP00000261707,9606.ENSP00000263923,9606.ENSP00000264832,9606.ENSP00000270349,9606.ENSP00000275493,9606.ENSP00000282561,9606.ENSP00000284981,9606.ENSP00000286355,9606.ENSP00000297494,9606.ENSP00000303830,9606.ENSP00000306662,9606.ENSP00000306991,…	MAPK1,HMOX1,SLC6A2,OPRD1,CTSD,ABCG2,PTGIS,SLC6A4,KDR,ICAM1,SLC6A3,EGFR,GJA1,APP,ADCY8,NOS3,INSR,ADRA1B,HAS2,OLR1,CASP3,CFLAR,SLC2A4,SELE,CAV1,ADCY2,CTNNB1,CASP8,DPP4,PTGS2,FASLG,SRC,PRKCZ,JAK2,LDHB,ITGB2,OPRM1,HK1,SCN5A,SLC2A1,MME,ANGPT1,IKBKB,HTR2A,PECAM1,BTK
GO:0099503	Secretory vesicle	85	1010	0.44	3.17e-14	9606.ENSP00000035383,9606.ENSP00000215832,9606.ENSP00000216392,9606.ENSP00000218388,9606.ENSP00000218516,9606.ENSP00000219022,9606.ENSP00000220809,9606.ENSP00000221930,9606.ENSP00000223095,9606.ENSP00000225275,9606.ENSP00000225964,9606.ENSP00000227266,9606.ENSP00000228740,9606.ENSP00000229795,9606.ENSP00000231751,9606.ENSP00000234961,9606.ENSP00000236671,9606.ENSP00000236826,9606.ENSP00000241052,…	LRRC7,MAPK1,PYGL,TIMP1,GLA,OLFM4,PLAT,TGFB1,SERPINE1,MPO,COL1A1,CTSC,LTA4H,MAPK14,LTF,OPRD1,CTSD,MMP8,CAT,ANGPTL6,CHI3L1,LYZ,IL1B,SELP,PSMD3,F13A1,EGF,SOD1,C1orf35,APP,ALB,BCL2L1,PAM,GLB1,PLG,OLR1,PLA2G1B,SLC2A4,ACPP,HSP90AA1,CAV1,SLPI,CTSB,C5AR1,HP,RAC1,ARG1,VCP,SLC6A9,PRSS3,PNP,DRD2,DMBT1,GRIN1,MMP9,PLAU,ALOX5,ECE1,EDN1,GARS,PRKCD,INS,ITGB2,TRPM2,GSTP1,PLA2G2A,ALAD,GCG,PTPN6,IGF2,TBXA2R,RHOA,GP…
GO:0060205	Cytoplasmic vesicle lumen	45	328	0.65	1.18e-13	9606.ENSP00000035383,9606.ENSP00000215832,9606.ENSP00000216392,9606.ENSP00000218388,9606.ENSP00000218516,9606.ENSP00000219022,9606.ENSP00000221930,9606.ENSP00000223095,9606.ENSP00000225275,9606.ENSP00000227266,9606.ENSP00000229795,9606.ENSP00000231751,9606.ENSP00000236671,9606.ENSP00000236826,9606.ENSP00000241052,9606.ENSP00000255409,9606.ENSP00000261267,9606.ENSP00000264639,9606.ENSP00000264870,…	LRRC7,MAPK1,PYGL,TIMP1,GLA,OLFM4,TGFB1,SERPINE1,MPO,CTSC,MAPK14,LTF,CTSD,MMP8,CAT,CHI3L1,LYZ,PSMD3,F13A1,EGF,C1orf35,APP,ALB,GLB1,PLG,HSP90AA1,SLPI,HP,ARG1,VCP,PNP,FASLG,ALOX5,PRKCD,INS,GSTP1,ALAD,GCG,PTPN6,IGF2,GPI,SERPINA1,PPIA,APAF1,VEGFA
GO:0005829	Cytosol	250	5193	0.2	1.37e-13	9606.ENSP00000035383,9606.ENSP00000164139,9606.ENSP00000175506,9606.ENSP00000201586,9606.ENSP00000209668,9606.ENSP00000212015,9606.ENSP00000215832,9606.ENSP00000215904,9606.ENSP00000216117,9606.ENSP00000216392,9606.ENSP00000216465,9606.ENSP00000216479,9606.ENSP00000216797,9606.ENSP00000217426,9606.ENSP00000219022,9606.ENSP00000219240,9606.ENSP00000221130,9606.ENSP00000221476,9606.ENSP00000226444,…	LRRC7,PYGM,ASNS,SULT2B1,ADH1A,SIRT1,MAPK1,PDXP,HMOX1,PYGL,GSTZ1,AHSA1,NFKBIA,AHCY,OLFM4,DHODH,GSR,CKM,SULT1E1,CCND1,DAO,LTA4H,IL26,TPI1,GCLC,MAPK14,NR3C1,RBP2,APOB,ODC1,NT5C1A,CAT,GSTM2,AHR,MT2A,IRF1,CDC25B,HSPB1,LIF,CCNB1,APC,CDK4,MDM2,CCND2,BLMH,AAGAB,MARS,SLC12A2,DPH1,EP300,TYR,IL1A,IL1B,PRKCG,KYNU,PSMD3,STAT3,CAD,PPARGC1A,CDK6,CDK2,HDC,TP53,ERBB2,SOD1,PGD,NUF2,DNPEP,CCNA2,RASA1,NTRK2,SH3RF1,A…
GO:0036477	Somatodendritic compartment	75	852	0.46	2e-13	9606.ENSP00000215832,9606.ENSP00000219240,9606.ENSP00000219833,9606.ENSP00000233242,9606.ENSP00000234961,9606.ENSP00000245206,9606.ENSP00000255380,9606.ENSP00000262461,9606.ENSP00000263431,9606.ENSP00000264705,9606.ENSP00000264867,9606.ENSP00000270142,9606.ENSP00000270349,9606.ENSP00000274093,9606.ENSP00000276198,9606.ENSP00000277120,9606.ENSP00000284981,9606.ENSP00000286355,9606.ENSP00000287766,…	MAPK1,DHODH,SLC6A2,APOB,OPRD1,GOT2,CHRM3,SLC12A2,PRKCG,CAD,PPARGC1A,SOD1,SLC6A3,GLRA3,HTR2C,NTRK2,APP,ADCY8,SLC6A1,NCF1,GRIA2,RRM1,INSR,PAM,CHRM1,GLUL,CASP3,HTR1A,NQO1,GSK3B,ATP13A2,MAPK8IP2,MX2,HSP90AA1,SRR,ACSL4,ADCY2,HTR3A,RAC1,ARG1,NF1,STAT1,TOP1,DRD2,HTR1B,CNN3,GRIN1,CD40,NPPA,GABBR1,PRKCZ,CHRM5,DRD1,GAP43,MAPK8,CCK,HRH1,MBP,TRPM2,ADRA2C,OPRM1,GRIK2,CHRM2,RHOA,SYNGAP1,CHRM4,BDNF,GPHN,MME,GRI…
GO:0043227	Membrane-bounded organelle	470	12427	0.09	2.21e-13	9606.ENSP00000035383,9606.ENSP00000039007,9606.ENSP00000164139,9606.ENSP00000198801,9606.ENSP00000200676,9606.ENSP00000201586,9606.ENSP00000209668,9606.ENSP00000212015,9606.ENSP00000215727,9606.ENSP00000215832,9606.ENSP00000216117,9606.ENSP00000216392,9606.ENSP00000216465,9606.ENSP00000216479,9606.ENSP00000216797,9606.ENSP00000217426,9606.ENSP00000218388,9606.ENSP00000218516,9606.ENSP00000219022,…	LRRC7,OTC,PYGM,MOGAT2,CETP,SULT2B1,ADH1A,SIRT1,SERPIND1,MAPK1,HMOX1,PYGL,GSTZ1,AHSA1,NFKBIA,AHCY,TIMP1,GLA,OLFM4,MMP2,DHODH,PLAT,GSR,EBI3,TGFB1,SLC5A5,COMP,PON1,PCOLCE,SERPINE1,PPIF,MPO,COL1A1,SULT1E1,CTSC,CCND1,PDHX,DAO,IL23A,LTA4H,TPI1,GCLC,FANCE,MAPK14,AGXT2,NR3C1,LTF,APOB,KISS1R,OPRD1,LEPRE1,CTSD,MMP8,ABCG2,ALG5,CAT,GSTM2,AHR,SLC36A1,PTGIS,MT2A,GOT2,SLC22A5,IRF1,CDC25B,HSPB1,RFPL3,ANGPTL6,G6P…
GO:0034774	Secretory granule lumen	44	324	0.65	2.79e-13	9606.ENSP00000035383,9606.ENSP00000215832,9606.ENSP00000216392,9606.ENSP00000218388,9606.ENSP00000218516,9606.ENSP00000219022,9606.ENSP00000221930,9606.ENSP00000223095,9606.ENSP00000225275,9606.ENSP00000227266,9606.ENSP00000229795,9606.ENSP00000231751,9606.ENSP00000236671,9606.ENSP00000236826,9606.ENSP00000241052,9606.ENSP00000255409,9606.ENSP00000261267,9606.ENSP00000264639,9606.ENSP00000264870,…	LRRC7,MAPK1,PYGL,TIMP1,GLA,OLFM4,TGFB1,SERPINE1,MPO,CTSC,MAPK14,LTF,CTSD,MMP8,CAT,CHI3L1,LYZ,PSMD3,F13A1,EGF,C1orf35,APP,ALB,GLB1,PLG,HSP90AA1,SLPI,HP,ARG1,VCP,PNP,ALOX5,PRKCD,INS,GSTP1,ALAD,GCG,PTPN6,IGF2,GPI,SERPINA1,PPIA,APAF1,VEGFA
GO:0031410	Cytoplasmic vesicle	143	2386	0.29	5.05e-13	9606.ENSP00000035383,9606.ENSP00000215832,9606.ENSP00000216392,9606.ENSP00000217426,9606.ENSP00000218388,9606.ENSP00000218516,9606.ENSP00000219022,9606.ENSP00000220809,9606.ENSP00000221930,9606.ENSP00000223095,9606.ENSP00000225275,9606.ENSP00000225964,9606.ENSP00000227266,9606.ENSP00000228740,9606.ENSP00000229795,9606.ENSP00000231751,9606.ENSP00000233242,9606.ENSP00000234961,9606.ENSP00000236671,…	LRRC7,MAPK1,PYGL,AHCY,TIMP1,GLA,OLFM4,PLAT,TGFB1,SERPINE1,MPO,COL1A1,CTSC,LTA4H,MAPK14,LTF,APOB,OPRD1,CTSD,MMP8,CAT,ANGPTL6,CHI3L1,MDM2,LYZ,SLC6A4,SLC12A2,TYR,IL1B,SELP,KDR,PSMD3,F13A1,ENPEP,EGF,CDK2,ERBB2,SOD1,C1orf35,EGFR,NTRK2,FLT1,GJA1,APP,ADAMTS1,ADCY8,NCF1,ACE,VCAM1,ALB,RHO,GRIA2,NOS3,BCL2L1,INSR,FASN,ADRB2,PAM,GLB1,HAS2,PLG,OLR1,PLA2G1B,GH1,SLC2A4,ACPP,HSPA5,ATP13A2,P4HB,COL7A1,MX2,HSP90AA…
GO:0005887	Integral component of plasma membrane	110	1623	0.35	7.93e-13	9606.ENSP00000218075,9606.ENSP00000219833,9606.ENSP00000234371,9606.ENSP00000234961,9606.ENSP00000243911,9606.ENSP00000255380,9606.ENSP00000256999,9606.ENSP00000261707,9606.ENSP00000261937,9606.ENSP00000262186,9606.ENSP00000262209,9606.ENSP00000262461,9606.ENSP00000263269,9606.ENSP00000263686,9606.ENSP00000263923,9606.ENSP00000264072,9606.ENSP00000264162,9606.ENSP00000264832,9606.ENSP00000265162,…	GLRA2,SLC6A2,KISS1R,OPRD1,MC3R,CHRM3,FOLH1,SLC6A4,FLT4,KCNH2,TRPA1,SLC12A2,GRIN2D,SELP,KDR,FCER2,LCT,ICAM1,ENPEP,ERBB3,IGF1R,ERBB2,SLC6A3,GLRA3,EGFR,HTR2C,NTRK2,SLC43A1,MS4A2,ADRA2A,FLT1,GJA1,APP,ADCY8,SLC6A1,NCF1,GRIN2C,VCAM1,RHO,GRIA2,INSR,ADRB2,DRD5,CHRM1,ADRA1B,HAS2,OLR1,EDNRA,RNF31,HTR1A,MET,TPO,SLC2A4,SLC2A2,SELE,CAV1,ADCY2,C5AR1,HTR3A,PTGER3,CALCR,SLC6A9,DRD2,FLVCR1,FASLG,ADRB1,HTR1B,GABRE…
GO:0070013	Intracellular organelle lumen	268	5857	0.18	2.13e-12	9606.ENSP00000035383,9606.ENSP00000039007,9606.ENSP00000209668,9606.ENSP00000212015,9606.ENSP00000215727,9606.ENSP00000215832,9606.ENSP00000216117,9606.ENSP00000216392,9606.ENSP00000216465,9606.ENSP00000216797,9606.ENSP00000218388,9606.ENSP00000218516,9606.ENSP00000219022,9606.ENSP00000219240,9606.ENSP00000221130,9606.ENSP00000221847,9606.ENSP00000221930,9606.ENSP00000223095,9606.ENSP00000225174,…	LRRC7,OTC,ADH1A,SIRT1,SERPIND1,MAPK1,HMOX1,PYGL,GSTZ1,NFKBIA,TIMP1,GLA,OLFM4,DHODH,GSR,EBI3,TGFB1,SERPINE1,PPIF,MPO,COL1A1,CTSC,CCND1,PDHX,DAO,IL23A,LTA4H,FANCE,MAPK14,AGXT2,NR3C1,LTF,APOB,LEPRE1,CTSD,MMP8,ABCG2,CAT,AHR,GOT2,IRF1,CDC25B,RFPL3,CHI3L1,CCNB1,APC,HNF1A,CDK4,MDM2,BARD1,CCND2,LYZ,ALDH2,AAGAB,FLT4,MARS,ATP5B,TEP1,C19orf10,DPH1,EP300,P4HA1,ATF2,KYNU,BCHE,PSMD3,STAT3,CAD,FOSL2,PPARGC1A,F1…
GO:0005622	Intracellular	514	14276	0.07	2.24e-12	9606.ENSP00000035383,9606.ENSP00000039007,9606.ENSP00000164139,9606.ENSP00000175506,9606.ENSP00000198801,9606.ENSP00000201586,9606.ENSP00000209668,9606.ENSP00000212015,9606.ENSP00000215727,9606.ENSP00000215832,9606.ENSP00000215904,9606.ENSP00000216117,9606.ENSP00000216392,9606.ENSP00000216465,9606.ENSP00000216479,9606.ENSP00000216797,9606.ENSP00000217426,9606.ENSP00000218388,9606.ENSP00000218516,…	LRRC7,OTC,PYGM,ASNS,MOGAT2,SULT2B1,ADH1A,SIRT1,SERPIND1,MAPK1,PDXP,HMOX1,PYGL,GSTZ1,AHSA1,NFKBIA,AHCY,TIMP1,GLA,OLFM4,MMP2,DHODH,PLAT,GSR,CKM,EBI3,TGFB1,SLC5A5,PON1,SERPINE1,PPIF,MPO,COL1A1,SULT1E1,CTSC,CCND1,PDHX,DAO,IL23A,LTA4H,IL26,TPI1,GCLC,FANCE,MAPK14,AGXT2,NR3C1,LTF,RBP2,APOB,ODC1,KISS1R,OPRD1,NT5C1A,LEPRE1,CTSD,MMP8,ABCG2,CAT,GSTM2,AHR,SLC36A1,MC3R,PTGIS,MT2A,GOT2,IRF1,CDC25B,HSPB1,RFPL3,…
GO:0031226	Intrinsic component of plasma membrane	112	1703	0.33	2.44e-12	9606.ENSP00000218075,9606.ENSP00000219833,9606.ENSP00000234371,9606.ENSP00000234961,9606.ENSP00000243911,9606.ENSP00000255380,9606.ENSP00000256999,9606.ENSP00000261707,9606.ENSP00000261937,9606.ENSP00000262186,9606.ENSP00000262209,9606.ENSP00000262461,9606.ENSP00000263269,9606.ENSP00000263686,9606.ENSP00000263923,9606.ENSP00000264072,9606.ENSP00000264162,9606.ENSP00000264832,9606.ENSP00000265162,…	GLRA2,SLC6A2,KISS1R,OPRD1,MC3R,CHRM3,FOLH1,SLC6A4,FLT4,KCNH2,TRPA1,SLC12A2,GRIN2D,SELP,KDR,FCER2,LCT,ICAM1,ENPEP,ERBB3,IGF1R,ERBB2,SLC6A3,GLRA3,EGFR,HTR2C,NTRK2,SLC43A1,MS4A2,ADRA2A,FLT1,GJA1,APP,ADCY8,SLC6A1,NCF1,GRIN2C,VCAM1,RHO,GRIA2,INSR,ADRB2,DRD5,CHRM1,ADRA1B,HAS2,OLR1,EDNRA,RNF31,HTR1A,MET,TPO,SLC2A4,SLC2A2,SELE,F3,CAV1,ADCY2,C5AR1,HTR3A,PTGER3,CALCR,SLC6A9,DRD2,FLVCR1,FASLG,ADRB1,HTR1B,GA…
GO:0009986	Cell surface	69	824	0.44	1.66e-11	9606.ENSP00000219833,9606.ENSP00000220809,9606.ENSP00000221130,9606.ENSP00000221847,9606.ENSP00000221930,9606.ENSP00000231751,9606.ENSP00000234371,9606.ENSP00000237612,9606.ENSP00000245206,9606.ENSP00000256999,9606.ENSP00000262030,9606.ENSP00000262186,9606.ENSP00000263686,9606.ENSP00000264072,9606.ENSP00000264246,9606.ENSP00000264832,9606.ENSP00000265162,9606.ENSP00000270349,9606.ENSP00000275493,…	SLC6A2,PLAT,GSR,EBI3,TGFB1,LTF,KISS1R,ABCG2,GOT2,FOLH1,ATP5B,KCNH2,SELP,FCER2,CD80,ICAM1,ENPEP,SLC6A3,EGFR,MS4A2,APP,SLC6A1,ACE,VCAM1,GRIA2,ACHE,INSR,IL13,CXCL10,PAM,PLG,LPL,PLA2G1B,MET,TPO,SLC2A4,HSPA5,P4HB,CD86,F3,HSP90AA1,HAVCR1,CTSB,C5AR1,DPP4,FASLG,CD5L,DMBT1,CD40LG,GRIN1,CD40,PLAU,ECE1,AGER,THBD,ITGB2,MBP,SCN5A,MME,GRIA1,SLC38A1,ITGB3,LDLR,PECAM1,TRPV1,DUOX2,VEGFA,ADRA2B,GHR
GO:0012505	Endomembrane system	219	4542	0.2	1.66e-11	9606.ENSP00000035383,9606.ENSP00000198801,9606.ENSP00000201586,9606.ENSP00000212015,9606.ENSP00000215727,9606.ENSP00000215832,9606.ENSP00000216117,9606.ENSP00000216392,9606.ENSP00000216479,9606.ENSP00000218388,9606.ENSP00000218516,9606.ENSP00000219022,9606.ENSP00000220809,9606.ENSP00000221847,9606.ENSP00000221930,9606.ENSP00000223095,9606.ENSP00000225275,9606.ENSP00000225964,9606.ENSP00000226444,…	LRRC7,MOGAT2,SULT2B1,SIRT1,SERPIND1,MAPK1,HMOX1,PYGL,AHSA1,TIMP1,GLA,OLFM4,PLAT,EBI3,TGFB1,SERPINE1,MPO,COL1A1,SULT1E1,CTSC,CCND1,IL23A,LTA4H,MAPK14,LTF,APOB,OPRD1,LEPRE1,CTSD,MMP8,ALG5,CAT,GSTM2,SLC36A1,PTGIS,ANGPTL6,G6PC,CHRM3,CHI3L1,CDK4,CCND2,LYZ,MAN2A1,SLC6A4,C19orf10,IL1B,P4HA1,SELP,KDR,BCHE,SI,PSMD3,F13A1,EGF,CDK2,TP53,ERBB2,SOD1,C1orf35,EGFR,NTRK2,FLT1,GJA1,SH3RF1,APP,ADCY8,HMGCR,NCF1,HK2…
GO:0043235	Receptor complex	44	381	0.58	3.11e-11	9606.ENSP00000221847,9606.ENSP00000242057,9606.ENSP00000261937,9606.ENSP00000263269,9606.ENSP00000263923,9606.ENSP00000265171,9606.ENSP00000267101,9606.ENSP00000268035,9606.ENSP00000269571,9606.ENSP00000275493,9606.ENSP00000277120,9606.ENSP00000280155,9606.ENSP00000282397,9606.ENSP00000284981,9606.ENSP00000293190,9606.ENSP00000296526,9606.ENSP00000303830,9606.ENSP00000305372,9606.ENSP00000309124,…	EBI3,AHR,FLT4,GRIN2D,KDR,EGF,ERBB3,IGF1R,ERBB2,EGFR,NTRK2,ADRA2A,FLT1,APP,GRIN2C,GRIA2,INSR,ADRB2,OLR1,GH1,RNF31,MET,HTR3A,NR3C2,GABRE,CHUK,GRIN1,CD40,GABBR1,ITGB2,CHRNA2,IL6,PTPN6,GABRA1,GRIK2,RXRA,MTTP,GRIA1,IKBKB,GPR84,ITGB3,LDLR,GABRG3,GHR
GO:0098794	Postsynapse	56	643	0.45	7.87e-10	9606.ENSP00000035383,9606.ENSP00000215832,9606.ENSP00000218075,9606.ENSP00000234961,9606.ENSP00000255380,9606.ENSP00000261707,9606.ENSP00000263269,9606.ENSP00000263431,9606.ENSP00000264657,9606.ENSP00000270349,9606.ENSP00000274093,9606.ENSP00000277120,9606.ENSP00000284981,9606.ENSP00000286355,9606.ENSP00000287766,9606.ENSP00000293190,9606.ENSP00000296526,9606.ENSP00000306490,9606.ENSP00000324806,…	LRRC7,MAPK1,GLRA2,OPRD1,CHRM3,SLC6A4,GRIN2D,PRKCG,STAT3,SLC6A3,GLRA3,NTRK2,APP,ADCY8,SLC6A1,GRIN2C,GRIA2,CHRM1,GSK3B,MAPK8IP2,MX2,CTNNB1,HTR3A,RAC1,ACTB,SLC6A9,DRD2,CNN3,GABRE,GRIN1,SRC,AGER,GABBR1,PRKCZ,JAK2,CHRM5,DRD1,GAP43,CHRNA2,ADRA2C,GABRA1,OPRM1,GRIK2,CHRM2,RHOA,SYNGAP1,CHRM4,BDNF,GPHN,GRIA1,HTR2A,APC2,AKT1,ITGB3,TRPV1,GABRG3
GO:0043226	Organelle	486	13515	0.07	9.42e-10	9606.ENSP00000035383,9606.ENSP00000039007,9606.ENSP00000164139,9606.ENSP00000198801,9606.ENSP00000200676,9606.ENSP00000201586,9606.ENSP00000209668,9606.ENSP00000212015,9606.ENSP00000215727,9606.ENSP00000215832,9606.ENSP00000215904,9606.ENSP00000216117,9606.ENSP00000216392,9606.ENSP00000216465,9606.ENSP00000216479,9606.ENSP00000216797,9606.ENSP00000217426,9606.ENSP00000218388,9606.ENSP00000218516,…	LRRC7,OTC,PYGM,MOGAT2,CETP,SULT2B1,ADH1A,SIRT1,SERPIND1,MAPK1,PDXP,HMOX1,PYGL,GSTZ1,AHSA1,NFKBIA,AHCY,TIMP1,GLA,OLFM4,MMP2,DHODH,PLAT,GSR,EBI3,TGFB1,SLC5A5,COMP,PON1,PCOLCE,SERPINE1,PPIF,MPO,COL1A1,SULT1E1,CTSC,CCND1,PDHX,DAO,IL23A,LTA4H,TPI1,GCLC,FANCE,MAPK14,AGXT2,NR3C1,LTF,APOB,KISS1R,OPRD1,LEPRE1,CTSD,MMP8,ABCG2,ALG5,CAT,GSTM2,AHR,SLC36A1,PTGIS,MT2A,GOT2,SLC22A5,IRF1,CDC25B,HSPB1,RFPL3,ANGPTL…
GO:0043025	Neuronal cell body	49	518	0.49	1.06e-09	9606.ENSP00000215832,9606.ENSP00000219240,9606.ENSP00000219833,9606.ENSP00000233242,9606.ENSP00000245206,9606.ENSP00000262461,9606.ENSP00000264705,9606.ENSP00000264867,9606.ENSP00000270142,9606.ENSP00000270349,9606.ENSP00000274093,9606.ENSP00000284981,9606.ENSP00000286355,9606.ENSP00000287766,9606.ENSP00000289473,9606.ENSP00000296526,9606.ENSP00000300738,9606.ENSP00000303830,9606.ENSP00000306100,…	MAPK1,DHODH,SLC6A2,APOB,GOT2,SLC12A2,CAD,PPARGC1A,SOD1,SLC6A3,GLRA3,APP,ADCY8,SLC6A1,NCF1,GRIA2,RRM1,INSR,PAM,GLUL,CASP3,NQO1,ATP13A2,MAPK8IP2,HSP90AA1,SRR,ACSL4,HTR3A,ARG1,TOP1,DRD2,CNN3,CD40,NPPA,PRKCZ,GAP43,CCK,MBP,TRPM2,ADRA2C,OPRM1,GRIK2,CHRM2,MME,GRIA1,HTR2A,SLC38A1,TRPV1,ELK1
GO:0030054	Cell junction	119	2075	0.27	1.7e-09	9606.ENSP00000035383,9606.ENSP00000215832,9606.ENSP00000215904,9606.ENSP00000218075,9606.ENSP00000219833,9606.ENSP00000220809,9606.ENSP00000227507,9606.ENSP00000229795,9606.ENSP00000234961,9606.ENSP00000241052,9606.ENSP00000248553,9606.ENSP00000255380,9606.ENSP00000257430,9606.ENSP00000257904,9606.ENSP00000258149,9606.ENSP00000261707,9606.ENSP00000263083,9606.ENSP00000263269,9606.ENSP00000263431,…	LRRC7,MAPK1,PDXP,GLRA2,SLC6A2,PLAT,CCND1,MAPK14,OPRD1,CAT,HSPB1,CHRM3,APC,CDK4,MDM2,SLC6A4,DPH1,GRIN2D,PRKCG,KDR,STAT3,CAD,ICAM1,SLC6A3,GLRA3,EGFR,HTR2C,NTRK2,FLT1,GJA1,APP,AKR1B1,ADCY8,SLC6A1,GRIN2C,RHO,GRIA2,NPM1,BCL2L1,ACHE,PRKCB,DRD5,CHRM1,GLUL,SNCB,PLG,HTR1A,NQO1,SLC2A4,SLC2A2,HSPA5,GSK3B,P4HB,MAPK8IP2,MX2,CAV1,CTNNB1,HTR3A,PDLIM7,RAC1,ACTB,NF1,VCP,DPP4,SLC6A9,DRD2,F11R,ADRB1,HTR1B,CNN3,GABR…
GO:0043005	Neuron projection	89	1366	0.33	2.02e-09	9606.ENSP00000035383,9606.ENSP00000215832,9606.ENSP00000217426,9606.ENSP00000218075,9606.ENSP00000219833,9606.ENSP00000234961,9606.ENSP00000248553,9606.ENSP00000255380,9606.ENSP00000261707,9606.ENSP00000262461,9606.ENSP00000263431,9606.ENSP00000264705,9606.ENSP00000264867,9606.ENSP00000268035,9606.ENSP00000270142,9606.ENSP00000270349,9606.ENSP00000274093,9606.ENSP00000276198,9606.ENSP00000277120,…	LRRC7,MAPK1,AHCY,GLRA2,SLC6A2,OPRD1,HSPB1,CHRM3,SLC6A4,SLC12A2,PRKCG,CAD,PPARGC1A,IGF1R,SOD1,SLC6A3,GLRA3,HTR2C,NTRK2,APP,CA2,ADCY8,SLC6A1,NCF1,RHO,GRIA2,INSR,PRKCB,PAM,FOS,CHRM1,GLUL,HTR1A,NQO1,GSK3B,ATP13A2,MX2,HSP90AA1,ADCY2,HTR3A,RAC1,ARG1,ACTB,NF1,CASP8,CALCR,STAT1,PTGS1,DRD2,PTGS2,HTR1B,CNN3,GABRE,GOT1,GRIN1,CD40,SRC,GABBR1,PRKCZ,CHRM5,GARS,DRD1,GAP43,MAPK8,CCK,ABAT,HRH1,MBP,CHRNA2,NCOA1,AD…
GO:0005886	Plasma membrane	237	5314	0.16	2.45e-09	9606.ENSP00000035383,9606.ENSP00000209668,9606.ENSP00000215832,9606.ENSP00000215904,9606.ENSP00000216117,9606.ENSP00000216797,9606.ENSP00000218075,9606.ENSP00000219022,9606.ENSP00000219070,9606.ENSP00000219833,9606.ENSP00000221130,9606.ENSP00000221847,9606.ENSP00000221930,9606.ENSP00000222248,9606.ENSP00000223095,9606.ENSP00000233242,9606.ENSP00000234371,9606.ENSP00000234961,9606.ENSP00000237612,…	LRRC7,ADH1A,MAPK1,PDXP,HMOX1,NFKBIA,GLRA2,OLFM4,MMP2,SLC6A2,GSR,EBI3,TGFB1,SLC5A5,SERPINE1,APOB,KISS1R,OPRD1,ABCG2,CAT,SLC36A1,MC3R,PTGIS,GOT2,SLC22A5,HSPB1,CHRM3,FOLH1,APC,MDM2,SLC6A4,FLT4,ATP5B,KCNH2,TRPA1,SLC12A2,GRIN2D,PRKCG,SELP,KDR,FCER2,LCT,CD80,SI,STAT3,ICAM1,ENPEP,EGF,ERBB3,IGF1R,ERBB2,SLC6A3,CALM2,GLRA3,RASA1,EGFR,HTR2C,NTRK2,SLC43A1,MS4A2,ADRA2A,FLT1,GJA1,APP,CA2,ADCY8,SLC6A1,NCF1,HK2,…
GO:0045211	Postsynaptic membrane	34	281	0.6	3.81e-09	9606.ENSP00000218075,9606.ENSP00000234961,9606.ENSP00000255380,9606.ENSP00000261707,9606.ENSP00000263269,9606.ENSP00000270349,9606.ENSP00000274093,9606.ENSP00000287766,9606.ENSP00000293190,9606.ENSP00000296526,9606.ENSP00000306490,9606.ENSP00000333657,9606.ENSP00000344456,9606.ENSP00000347754,9606.ENSP00000353791,9606.ENSP00000354859,9606.ENSP00000359353,9606.ENSP00000360608,9606.ENSP00000366233,…	GLRA2,OPRD1,CHRM3,SLC6A4,GRIN2D,SLC6A3,GLRA3,SLC6A1,GRIN2C,GRIA2,CHRM1,MX2,CTNNB1,HTR3A,SLC6A9,DRD2,GABRE,GRIN1,GABBR1,CHRM5,DRD1,CHRNA2,ADRA2C,GABRA1,OPRM1,GRIK2,CHRM2,CHRM4,GPHN,GRIA1,HTR2A,ITGB3,TRPV1,GABRG3
GO:0098805	Whole membrane	103	1715	0.29	3.81e-09	9606.ENSP00000215832,9606.ENSP00000216117,9606.ENSP00000219833,9606.ENSP00000228476,9606.ENSP00000233242,9606.ENSP00000234961,9606.ENSP00000236671,9606.ENSP00000237612,9606.ENSP00000241052,9606.ENSP00000243389,9606.ENSP00000244043,9606.ENSP00000258149,9606.ENSP00000261707,9606.ENSP00000263321,9606.ENSP00000263686,9606.ENSP00000263923,9606.ENSP00000264110,9606.ENSP00000264832,9606.ENSP00000265162,…	MAPK1,HMOX1,SLC6A2,DAO,APOB,OPRD1,CTSD,ABCG2,CAT,SLC36A1,PTGIS,MDM2,SLC6A4,TYR,SELP,KDR,ATF2,ICAM1,ENPEP,EGF,CPT1A,ERBB2,SLC6A3,EGFR,NTRK2,GJA1,APP,ADCY8,HMGCR,HK2,BAX,RHO,GRIA2,NOS3,BCL2L1,INSR,ADRB2,PAM,ADRA1B,HAS2,OLR1,CASP3,CFLAR,SLC2A4,ITM2C,ACPP,PGR,ATP13A2,SELE,CAV1,ACSL4,MAOA,ADCY2,CTNNB1,C5AR1,SREBF1,RAC1,ARG1,CASP8,DPP4,SLC6A9,SREBF2,DRD2,PTGS2,FASLG,DMBT1,MCL1,PLAU,SRC,ECE1,THBD,MAOB,P…
GO:0044297	Cell body	51	588	0.45	6.18e-09	9606.ENSP00000215832,9606.ENSP00000219240,9606.ENSP00000219833,9606.ENSP00000233242,9606.ENSP00000245206,9606.ENSP00000262461,9606.ENSP00000264705,9606.ENSP00000264867,9606.ENSP00000270142,9606.ENSP00000270349,9606.ENSP00000274093,9606.ENSP00000284981,9606.ENSP00000286355,9606.ENSP00000287766,9606.ENSP00000289473,9606.ENSP00000296526,9606.ENSP00000300738,9606.ENSP00000303830,9606.ENSP00000306100,…	MAPK1,DHODH,SLC6A2,APOB,GOT2,SLC12A2,CAD,PPARGC1A,SOD1,SLC6A3,GLRA3,APP,ADCY8,SLC6A1,NCF1,GRIA2,RRM1,INSR,PAM,GLUL,CASP3,NQO1,ATP13A2,MAPK8IP2,HSP90AA1,SRR,ACSL4,HTR3A,ARG1,CASP8,TOP1,DRD2,CNN3,CD40,NPPA,PRKCZ,GAP43,CCK,MBP,TRPM2,ADRA2C,OPRM1,GRIK2,CHRM2,ACTA2,MME,GRIA1,HTR2A,SLC38A1,TRPV1,ELK1
GO:0071944	Cell periphery	238	5432	0.16	1.14e-08	9606.ENSP00000035383,9606.ENSP00000209668,9606.ENSP00000215832,9606.ENSP00000215904,9606.ENSP00000216117,9606.ENSP00000216797,9606.ENSP00000218075,9606.ENSP00000219022,9606.ENSP00000219070,9606.ENSP00000219833,9606.ENSP00000221130,9606.ENSP00000221847,9606.ENSP00000221930,9606.ENSP00000222248,9606.ENSP00000223095,9606.ENSP00000233242,9606.ENSP00000234371,9606.ENSP00000234961,9606.ENSP00000237612,…	LRRC7,ADH1A,MAPK1,PDXP,HMOX1,NFKBIA,GLRA2,OLFM4,MMP2,SLC6A2,GSR,EBI3,TGFB1,SLC5A5,SERPINE1,APOB,KISS1R,OPRD1,ABCG2,CAT,SLC36A1,MC3R,PTGIS,GOT2,SLC22A5,HSPB1,CHRM3,FOLH1,APC,MDM2,SLC6A4,FLT4,ATP5B,KCNH2,TRPA1,SLC12A2,GRIN2D,PRKCG,SELP,KDR,FCER2,LCT,CD80,SI,STAT3,ICAM1,ENPEP,EGF,ERBB3,IGF1R,ERBB2,SLC6A3,CALM2,GLRA3,RASA1,EGFR,HTR2C,NTRK2,SLC43A1,MS4A2,ADRA2A,FLT1,GJA1,APP,CA2,ADCY8,SLC6A1,NCF1,HK2,…
GO:0045202	Synapse	86	1351	0.32	1.16e-08	9606.ENSP00000035383,9606.ENSP00000215832,9606.ENSP00000218075,9606.ENSP00000219833,9606.ENSP00000220809,9606.ENSP00000229795,9606.ENSP00000234961,9606.ENSP00000255380,9606.ENSP00000258149,9606.ENSP00000261707,9606.ENSP00000263269,9606.ENSP00000263431,9606.ENSP00000264657,9606.ENSP00000264705,9606.ENSP00000270349,9606.ENSP00000274093,9606.ENSP00000275493,9606.ENSP00000276198,9606.ENSP00000277120,…	LRRC7,MAPK1,GLRA2,SLC6A2,PLAT,MAPK14,OPRD1,CHRM3,MDM2,SLC6A4,GRIN2D,PRKCG,STAT3,CAD,SLC6A3,GLRA3,EGFR,HTR2C,NTRK2,APP,ADCY8,SLC6A1,GRIN2C,GRIA2,BCL2L1,ACHE,PRKCB,DRD5,CHRM1,GLUL,SNCB,PLG,HTR1A,NQO1,SLC2A4,GSK3B,MAPK8IP2,MX2,CTNNB1,HTR3A,RAC1,ACTB,NF1,VCP,SLC6A9,DRD2,ADRB1,HTR1B,CNN3,GABRE,GOT1,GRIN1,SRC,AGER,GABBR1,PRKCZ,JAK2,CHRM5,DRD1,GAP43,MAPK8,CCK,HRH1,MBP,RELA,CHRNA2,ADRA2C,GABRA1,OPRM1,GRI…
GO:0005901	Caveola	18	78	0.88	1.5e-08	9606.ENSP00000215832,9606.ENSP00000216117,9606.ENSP00000244043,9606.ENSP00000270349,9606.ENSP00000286355,9606.ENSP00000297494,9606.ENSP00000303830,9606.ENSP00000306662,9606.ENSP00000331736,9606.ENSP00000339191,9606.ENSP00000344456,9606.ENSP00000356438,9606.ENSP00000356694,9606.ENSP00000362680,9606.ENSP00000371067,9606.ENSP00000410257,9606.ENSP00000416293,9606.ENSP00000437737	MAPK1,HMOX1,PTGIS,SLC6A3,ADCY8,NOS3,INSR,ADRA1B,SELE,CAV1,CTNNB1,PTGS2,FASLG,SRC,JAK2,SCN5A,SLC2A1,HTR2A
GO:0042995	Cell projection	123	2287	0.25	2.89e-08	9606.ENSP00000035383,9606.ENSP00000215832,9606.ENSP00000215904,9606.ENSP00000217426,9606.ENSP00000218075,9606.ENSP00000219833,9606.ENSP00000234371,9606.ENSP00000234961,9606.ENSP00000237612,9606.ENSP00000245407,9606.ENSP00000248553,9606.ENSP00000255380,9606.ENSP00000257430,9606.ENSP00000261383,9606.ENSP00000261707,9606.ENSP00000262461,9606.ENSP00000263431,9606.ENSP00000264705,9606.ENSP00000264867,…	LRRC7,MAPK1,PDXP,AHCY,GLRA2,SLC6A2,KISS1R,OPRD1,ABCG2,SLC22A5,HSPB1,CHRM3,APC,DNAH3,SLC6A4,SLC12A2,PRKCG,CAD,PPARGC1A,CDK6,IGF1R,SOD1,SLC6A3,GLRA3,RASA1,HTR2C,NTRK2,SH3RF1,APP,CA2,AKR1B1,ADCY8,SLC6A1,NCF1,VCAM1,RHO,GRIA2,RRM1,INSR,PRKCB,PAM,DRD5,FOS,CHRM1,GLUL,HTR1A,ARHGEF4,NQO1,ACPP,GSK3B,ATP13A2,P4HB,PLB1,MX2,HSP90AA1,CAV1,ADCY2,CTNNB1,HAVCR1,HTR3A,PDLIM7,RAC1,ARG1,ACTB,NF1,CASP8,CALCR,MYLK,DPP…
GO:0120025	Plasma membrane bounded cell projection	119	2193	0.25	3.48e-08	9606.ENSP00000035383,9606.ENSP00000215832,9606.ENSP00000215904,9606.ENSP00000217426,9606.ENSP00000218075,9606.ENSP00000219833,9606.ENSP00000234371,9606.ENSP00000234961,9606.ENSP00000237612,9606.ENSP00000245407,9606.ENSP00000248553,9606.ENSP00000255380,9606.ENSP00000257430,9606.ENSP00000261383,9606.ENSP00000261707,9606.ENSP00000262461,9606.ENSP00000263431,9606.ENSP00000264705,9606.ENSP00000264867,…	LRRC7,MAPK1,PDXP,AHCY,GLRA2,SLC6A2,KISS1R,OPRD1,ABCG2,SLC22A5,HSPB1,CHRM3,APC,DNAH3,SLC6A4,SLC12A2,PRKCG,CAD,PPARGC1A,CDK6,IGF1R,SOD1,SLC6A3,GLRA3,RASA1,HTR2C,NTRK2,SH3RF1,APP,CA2,AKR1B1,ADCY8,SLC6A1,NCF1,VCAM1,RHO,GRIA2,INSR,PRKCB,PAM,DRD5,FOS,CHRM1,GLUL,HTR1A,ARHGEF4,NQO1,ACPP,GSK3B,ATP13A2,P4HB,PLB1,MX2,HSP90AA1,CAV1,ADCY2,CTNNB1,HAVCR1,HTR3A,PDLIM7,RAC1,ARG1,ACTB,NF1,CASP8,CALCR,MYLK,DPP4,STA…
GO:0044853	Plasma membrane raft	20	109	0.78	5.09e-08	9606.ENSP00000215832,9606.ENSP00000216117,9606.ENSP00000244043,9606.ENSP00000270349,9606.ENSP00000286355,9606.ENSP00000297494,9606.ENSP00000303830,9606.ENSP00000306662,9606.ENSP00000306991,9606.ENSP00000331736,9606.ENSP00000339191,9606.ENSP00000344456,9606.ENSP00000356438,9606.ENSP00000356694,9606.ENSP00000362680,9606.ENSP00000371067,9606.ENSP00000380948,9606.ENSP00000410257,9606.ENSP00000416293,…	MAPK1,HMOX1,PTGIS,SLC6A3,ADCY8,NOS3,INSR,ADRA1B,HAS2,SELE,CAV1,CTNNB1,PTGS2,FASLG,SRC,JAK2,ITGB2,SCN5A,SLC2A1,HTR2A
GO:0042025	Host cell nucleus	26	190	0.65	5.15e-08	9606.ENSP00000227507,9606.ENSP00000231509,9606.ENSP00000256442,9606.ENSP00000261254,9606.ENSP00000263253,9606.ENSP00000274026,9606.ENSP00000287820,9606.ENSP00000310928,9606.ENSP00000312987,9606.ENSP00000325120,9606.ENSP00000336528,9606.ENSP00000343925,9606.ENSP00000350815,9606.ENSP00000352900,9606.ENSP00000356959,9606.ENSP00000363817,9606.ENSP00000363822,9606.ENSP00000380252,9606.ENSP00000384273,…	CCND1,NR3C1,CCNB1,CCND2,EP300,CCNA2,PPARG,PPARD,HNF4A,PGR,NR1I2,ESR2,NR3C2,RXRG,NR1I3,RXRB,AR,NFE2L2,RELA,PPARA,TOP2B,ESR1,TOP2A,RXRA,HSF1,MYC
GO:0097060	Synaptic membrane	38	387	0.51	5.64e-08	9606.ENSP00000218075,9606.ENSP00000219833,9606.ENSP00000234961,9606.ENSP00000255380,9606.ENSP00000261707,9606.ENSP00000263269,9606.ENSP00000263431,9606.ENSP00000270349,9606.ENSP00000274093,9606.ENSP00000286355,9606.ENSP00000287766,9606.ENSP00000293190,9606.ENSP00000296526,9606.ENSP00000306490,9606.ENSP00000333657,9606.ENSP00000344456,9606.ENSP00000347754,9606.ENSP00000353791,9606.ENSP00000354859,…	GLRA2,SLC6A2,OPRD1,CHRM3,SLC6A4,GRIN2D,PRKCG,SLC6A3,GLRA3,ADCY8,SLC6A1,GRIN2C,GRIA2,CHRM1,MX2,CTNNB1,HTR3A,SLC6A9,DRD2,HTR1B,GABRE,GRIN1,GABBR1,CHRM5,DRD1,CHRNA2,ADRA2C,GABRA1,OPRM1,GRIK2,CHRM2,CHRM4,GPHN,GRIA1,HTR2A,ITGB3,TRPV1,GABRG3
GO:1904813	ficolin-1-rich granule lumen	21	125	0.74	7.29e-08	9606.ENSP00000215832,9606.ENSP00000216392,9606.ENSP00000228740,9606.ENSP00000229795,9606.ENSP00000236671,9606.ENSP00000241052,9606.ENSP00000264639,9606.ENSP00000272139,9606.ENSP00000306920,9606.ENSP00000335153,9606.ENSP00000345672,9606.ENSP00000351777,9606.ENSP00000354532,9606.ENSP00000361405,9606.ENSP00000363512,9606.ENSP00000381607,9606.ENSP00000386284,9606.ENSP00000405573,9606.ENSP00000416066,…	MAPK1,PYGL,LTA4H,MAPK14,CTSD,CAT,PSMD3,C1orf35,GLB1,HSP90AA1,CTSB,VCP,PNP,MMP9,ALOX5,GSTP1,ALAD,GPI,SERPINA1,PPIA,APAF1
GO:0048471	Perinuclear region of cytoplasm	55	727	0.39	9.07e-08	9606.ENSP00000198801,9606.ENSP00000216117,9606.ENSP00000219022,9606.ENSP00000234111,9606.ENSP00000245185,9606.ENSP00000255409,9606.ENSP00000257430,9606.ENSP00000257904,9606.ENSP00000262186,9606.ENSP00000263321,9606.ENSP00000263431,9606.ENSP00000269571,9606.ENSP00000275493,9606.ENSP00000277120,9606.ENSP00000284637,9606.ENSP00000284981,9606.ENSP00000285930,9606.ENSP00000287820,9606.ENSP00000303211,…	MOGAT2,HMOX1,OLFM4,ODC1,MT2A,CHI3L1,APC,CDK4,KCNH2,TYR,PRKCG,ERBB2,EGFR,NTRK2,SH3RF1,APP,AKR1B1,PPARG,ACHE,PAM,PRKCE,GLB1,SLC2A4,ITM2C,NOS2,SELE,HSP90AA1,CAV1,SERINC3,PTGES,CTNNB1,CTSB,VCP,NLRC3,STAT1,FASLG,SRC,ALOX5,ECE1,KIAA1462,TNFSF13B,NPPA,PRKCZ,RAD51,PRKCD,SPP1,PLA2G2A,CDKN1A,CMYA5,PRKCA,SCN5A,BDNF,HSF1,APC2,BTK
GO:0005759	Mitochondrial matrix	42	479	0.46	1.54e-07	9606.ENSP00000039007,9606.ENSP00000216465,9606.ENSP00000221130,9606.ENSP00000225174,9606.ENSP00000227868,9606.ENSP00000231420,9606.ENSP00000231509,9606.ENSP00000245206,9606.ENSP00000256442,9606.ENSP00000261733,9606.ENSP00000262030,9606.ENSP00000269305,9606.ENSP00000270142,9606.ENSP00000274813,9606.ENSP00000277865,9606.ENSP00000285093,9606.ENSP00000293404,9606.ENSP00000302564,9606.ENSP00000302620,…	OTC,GSTZ1,GSR,PPIF,PDHX,AGXT2,NR3C1,GOT2,CCNB1,ALDH2,ATP5B,TP53,SOD1,MUT,GLUD1,ACAA2,NAGS,BCL2L1,AGXT,PDHB,PHYKPL,ALDH5A1,ME2,GLUD2,ALAS2,SHMT2,GPT2,FH,OAT,PTPN1,NFS1,GLDC,RAD51,GARS,PC,ALAS1,CDK1,ABAT,CREB1,ME3,SOD2,GLYAT
GO:0030424	Axon	50	646	0.4	2.28e-07	9606.ENSP00000035383,9606.ENSP00000215832,9606.ENSP00000234961,9606.ENSP00000248553,9606.ENSP00000255380,9606.ENSP00000263431,9606.ENSP00000264705,9606.ENSP00000268035,9606.ENSP00000270142,9606.ENSP00000270349,9606.ENSP00000277120,9606.ENSP00000284981,9606.ENSP00000285379,9606.ENSP00000286355,9606.ENSP00000287766,9606.ENSP00000303830,9606.ENSP00000305355,9606.ENSP00000306490,9606.ENSP00000307900,…	LRRC7,MAPK1,OPRD1,HSPB1,CHRM3,PRKCG,CAD,IGF1R,SOD1,SLC6A3,NTRK2,APP,CA2,ADCY8,SLC6A1,INSR,PRKCB,CHRM1,GLUL,GSK3B,MX2,HSP90AA1,HTR3A,ACTB,NF1,CALCR,STAT1,DRD2,HTR1B,GOT1,GRIN1,CD40,PRKCZ,GARS,GAP43,MAPK8,CCK,MBP,ADRA2C,CREB1,OPRM1,GRIK2,CHRM2,RHOA,BDNF,MME,GRIA1,HTR2A,HIF1A,ELK1
GO:0009897	External side of plasma membrane	33	331	0.51	3.97e-07	9606.ENSP00000221130,9606.ENSP00000221847,9606.ENSP00000237612,9606.ENSP00000263686,9606.ENSP00000264072,9606.ENSP00000264246,9606.ENSP00000264832,9606.ENSP00000265162,9606.ENSP00000278888,9606.ENSP00000290866,9606.ENSP00000294728,9606.ENSP00000296526,9606.ENSP00000303830,9606.ENSP00000304915,9606.ENSP00000305651,9606.ENSP00000308938,9606.ENSP00000320935,9606.ENSP00000327801,9606.ENSP00000332049,…	GSR,EBI3,ABCG2,SELP,FCER2,CD80,ICAM1,ENPEP,MS4A2,ACE,VCAM1,GRIA2,INSR,IL13,CXCL10,PLG,SLC2A4,P4HB,CD86,F3,CTSB,FASLG,DMBT1,CD40LG,CD40,ECE1,THBD,ITGB2,SLC38A1,LDLR,PECAM1,TRPV1,GHR
GO:0043231	Intracellular membrane-bounded organelle	396	10761	0.08	6.74e-07	9606.ENSP00000035383,9606.ENSP00000039007,9606.ENSP00000198801,9606.ENSP00000201586,9606.ENSP00000209668,9606.ENSP00000212015,9606.ENSP00000215727,9606.ENSP00000215832,9606.ENSP00000216117,9606.ENSP00000216465,9606.ENSP00000216479,9606.ENSP00000216797,9606.ENSP00000217426,9606.ENSP00000218388,9606.ENSP00000218516,9606.ENSP00000219022,9606.ENSP00000219070,9606.ENSP00000219240,9606.ENSP00000221130,…	LRRC7,OTC,MOGAT2,SULT2B1,ADH1A,SIRT1,SERPIND1,MAPK1,HMOX1,GSTZ1,AHSA1,NFKBIA,AHCY,TIMP1,GLA,OLFM4,MMP2,DHODH,GSR,EBI3,TGFB1,SLC5A5,PON1,PPIF,MPO,COL1A1,SULT1E1,CTSC,CCND1,PDHX,DAO,IL23A,LTA4H,TPI1,GCLC,FANCE,MAPK14,AGXT2,NR3C1,LTF,APOB,KISS1R,LEPRE1,CTSD,ABCG2,CAT,GSTM2,AHR,SLC36A1,PTGIS,MT2A,GOT2,IRF1,CDC25B,HSPB1,RFPL3,CHI3L1,CCNB1,APC,HNF1A,CDK4,MDM2,BARD1,CCND2,LYZ,MAN2A1,BLMH,ALDH2,AAGAB,FLT…
GO:0005788	Endoplasmic reticulum lumen	31	308	0.52	8.67e-07	9606.ENSP00000215727,9606.ENSP00000218388,9606.ENSP00000221847,9606.ENSP00000225964,9606.ENSP00000227266,9606.ENSP00000228534,9606.ENSP00000233242,9606.ENSP00000236040,9606.ENSP00000262947,9606.ENSP00000263556,9606.ENSP00000264381,9606.ENSP00000284981,9606.ENSP00000295897,9606.ENSP00000304408,9606.ENSP00000317842,9606.ENSP00000324173,9606.ENSP00000327801,9606.ENSP00000332371,9606.ENSP00000333395,…	SERPIND1,TIMP1,EBI3,COL1A1,CTSC,IL23A,APOB,LEPRE1,C19orf10,P4HA1,BCHE,APP,ALB,COL3A1,CES2,HSPA5,P4HB,COL7A1,ARSI,PTGS2,F7,EDN1,IGFBP3,PDGFD,SPP1,INS,P4HA2,IL6,GCG,SERPINA1,MTTP
GO:0043229	Intracellular organelle	445	12528	0.07	1.51e-06	9606.ENSP00000035383,9606.ENSP00000039007,9606.ENSP00000198801,9606.ENSP00000201586,9606.ENSP00000209668,9606.ENSP00000212015,9606.ENSP00000215727,9606.ENSP00000215832,9606.ENSP00000215904,9606.ENSP00000216117,9606.ENSP00000216392,9606.ENSP00000216465,9606.ENSP00000216479,9606.ENSP00000216797,9606.ENSP00000217426,9606.ENSP00000218388,9606.ENSP00000218516,9606.ENSP00000219022,9606.ENSP00000219070,…	LRRC7,OTC,MOGAT2,SULT2B1,ADH1A,SIRT1,SERPIND1,MAPK1,PDXP,HMOX1,PYGL,GSTZ1,AHSA1,NFKBIA,AHCY,TIMP1,GLA,OLFM4,MMP2,DHODH,PLAT,GSR,EBI3,TGFB1,SLC5A5,PON1,SERPINE1,PPIF,MPO,COL1A1,SULT1E1,CTSC,CCND1,PDHX,DAO,IL23A,LTA4H,TPI1,GCLC,FANCE,MAPK14,AGXT2,NR3C1,LTF,APOB,KISS1R,OPRD1,LEPRE1,CTSD,MMP8,ABCG2,CAT,GSTM2,AHR,SLC36A1,PTGIS,MT2A,GOT2,IRF1,CDC25B,HSPB1,RFPL3,ANGPTL6,CHI3L1,CCNB1,APC,HNF1A,CDK4,MDM2,…
GO:0030425	Dendrite	46	612	0.39	1.92e-06	9606.ENSP00000215832,9606.ENSP00000234961,9606.ENSP00000255380,9606.ENSP00000263431,9606.ENSP00000264867,9606.ENSP00000270142,9606.ENSP00000274093,9606.ENSP00000276198,9606.ENSP00000277120,9606.ENSP00000284981,9606.ENSP00000286355,9606.ENSP00000289473,9606.ENSP00000296526,9606.ENSP00000306490,9606.ENSP00000316244,9606.ENSP00000319788,9606.ENSP00000324806,9606.ENSP00000333657,9606.ENSP00000335153,…	MAPK1,OPRD1,CHRM3,PRKCG,PPARGC1A,SOD1,GLRA3,HTR2C,NTRK2,APP,ADCY8,NCF1,GRIA2,CHRM1,HTR1A,NQO1,GSK3B,MX2,HSP90AA1,ADCY2,RAC1,NF1,STAT1,DRD2,HTR1B,CNN3,GRIN1,GABBR1,CHRM5,DRD1,GAP43,MAPK8,CCK,HRH1,OPRM1,GRIK2,CHRM2,RHOA,SYNGAP1,CHRM4,BDNF,GPHN,MME,GRIA1,HTR2A,ELK1
GO:0099056	Integral component of presynaptic membrane	15	77	0.8	2.08e-06	9606.ENSP00000234961,9606.ENSP00000255380,9606.ENSP00000261707,9606.ENSP00000270349,9606.ENSP00000286355,9606.ENSP00000287766,9606.ENSP00000306490,9606.ENSP00000347754,9606.ENSP00000353791,9606.ENSP00000354859,9606.ENSP00000358963,9606.ENSP00000377353,9606.ENSP00000394624,9606.ENSP00000399745,9606.ENSP00000437737	OPRD1,CHRM3,SLC6A4,SLC6A3,ADCY8,SLC6A1,CHRM1,HTR3A,SLC6A9,DRD2,HTR1B,DRD1,OPRM1,CHRM2,HTR2A
GO:0044306	Neuron projection terminus	20	147	0.65	3.16e-06	9606.ENSP00000234961,9606.ENSP00000255380,9606.ENSP00000263431,9606.ENSP00000264705,9606.ENSP00000277120,9606.ENSP00000305355,9606.ENSP00000306490,9606.ENSP00000307900,9606.ENSP00000349960,9606.ENSP00000354859,9606.ENSP00000358963,9606.ENSP00000359539,9606.ENSP00000360608,9606.ENSP00000379472,9606.ENSP00000386069,9606.ENSP00000397026,9606.ENSP00000399745,9606.ENSP00000418525,9606.ENSP00000419045,…	OPRD1,CHRM3,PRKCG,CAD,NTRK2,PRKCB,CHRM1,GLUL,ACTB,DRD2,HTR1B,GOT1,GRIN1,CCK,ADRA2C,GRIK2,CHRM2,MME,GCH1,ELK1
GO:0005783	Endoplasmic reticulum	81	1438	0.27	4.27e-06	9606.ENSP00000198801,9606.ENSP00000201586,9606.ENSP00000215727,9606.ENSP00000216117,9606.ENSP00000216479,9606.ENSP00000218388,9606.ENSP00000221847,9606.ENSP00000225964,9606.ENSP00000227266,9606.ENSP00000228534,9606.ENSP00000233242,9606.ENSP00000236040,9606.ENSP00000241052,9606.ENSP00000241337,9606.ENSP00000243389,9606.ENSP00000244043,9606.ENSP00000255409,9606.ENSP00000262947,9606.ENSP00000263556,…	MOGAT2,SULT2B1,SERPIND1,HMOX1,AHSA1,TIMP1,EBI3,COL1A1,CTSC,IL23A,APOB,LEPRE1,CAT,GSTM2,SLC36A1,PTGIS,CHI3L1,C19orf10,P4HA1,KDR,BCHE,TP53,APP,HMGCR,NCF1,HK2,PCYT1A,BAX,VCAM1,ALB,BCL2L1,COL3A1,PRKCE,FOS,GLUL,CRAT,CES2,SLC2A4,HSPA5,P4HB,COL7A1,ARSI,CAV1,ACSL4,SREBF1,HSD17B11,VCP,SREBF2,RYR2,PTGS2,SOAT1,SCD,GRIN1,PTPN1,AWAT1,F7,EDN1,XDH,IGFBP3,PDGFD,PRKCD,SPP1,CYP19A1,INS,BCL2,PLA2G2A,P4HA2,IL6,GCG,O…
GO:0098552	Side of membrane	41	531	0.4	4.82e-06	9606.ENSP00000221130,9606.ENSP00000221847,9606.ENSP00000237612,9606.ENSP00000263686,9606.ENSP00000264072,9606.ENSP00000264246,9606.ENSP00000264832,9606.ENSP00000265162,9606.ENSP00000278888,9606.ENSP00000290866,9606.ENSP00000294728,9606.ENSP00000296526,9606.ENSP00000303830,9606.ENSP00000304915,9606.ENSP00000305651,9606.ENSP00000308938,9606.ENSP00000315112,9606.ENSP00000320935,9606.ENSP00000327801,…	GSR,EBI3,ABCG2,SELP,FCER2,CD80,ICAM1,ENPEP,MS4A2,ACE,VCAM1,GRIA2,INSR,IL13,CXCL10,PLG,RNF31,SLC2A4,P4HB,CD86,F3,CTSB,FASLG,DMBT1,CHUK,CD40LG,PTPN1,CD40,SRC,ECE1,THBD,G6PD,ITGB2,RHOA,IKBKB,SLC38A1,LDLR,PECAM1,LITAF,TRPV1,GHR
GO:0098802	Plasma membrane signaling receptor complex	21	169	0.61	5.83e-06	9606.ENSP00000263269,9606.ENSP00000267101,9606.ENSP00000268035,9606.ENSP00000269571,9606.ENSP00000293190,9606.ENSP00000296526,9606.ENSP00000303830,9606.ENSP00000315112,9606.ENSP00000347754,9606.ENSP00000359424,9606.ENSP00000360608,9606.ENSP00000361359,9606.ENSP00000366233,9606.ENSP00000380948,9606.ENSP00000385026,9606.ENSP00000385675,9606.ENSP00000391592,9606.ENSP00000397026,9606.ENSP00000428994,…	GRIN2D,ERBB3,IGF1R,ERBB2,GRIN2C,GRIA2,INSR,RNF31,HTR3A,CHUK,GRIN1,CD40,GABBR1,ITGB2,CHRNA2,IL6,PTPN6,GRIK2,GRIA1,IKBKB,ITGB3
GO:0099699	Integral component of synaptic membrane	20	157	0.62	7.65e-06	9606.ENSP00000234961,9606.ENSP00000255380,9606.ENSP00000261707,9606.ENSP00000270349,9606.ENSP00000286355,9606.ENSP00000287766,9606.ENSP00000306490,9606.ENSP00000347754,9606.ENSP00000353791,9606.ENSP00000354859,9606.ENSP00000358963,9606.ENSP00000360608,9606.ENSP00000377353,9606.ENSP00000386069,9606.ENSP00000393097,9606.ENSP00000394624,9606.ENSP00000399745,9606.ENSP00000428994,9606.ENSP00000437737,…	OPRD1,CHRM3,SLC6A4,SLC6A3,ADCY8,SLC6A1,CHRM1,HTR3A,SLC6A9,DRD2,HTR1B,GRIN1,DRD1,ADRA2C,GABRA1,OPRM1,CHRM2,GRIA1,HTR2A,GABRG3
GO:0043679	Axon terminus	18	128	0.66	7.95e-06	9606.ENSP00000234961,9606.ENSP00000255380,9606.ENSP00000263431,9606.ENSP00000264705,9606.ENSP00000277120,9606.ENSP00000305355,9606.ENSP00000306490,9606.ENSP00000307900,9606.ENSP00000349960,9606.ENSP00000354859,9606.ENSP00000358963,9606.ENSP00000359539,9606.ENSP00000360608,9606.ENSP00000379472,9606.ENSP00000386069,9606.ENSP00000397026,9606.ENSP00000399745,9606.ENSP00000483056	OPRD1,CHRM3,PRKCG,CAD,NTRK2,PRKCB,CHRM1,GLUL,ACTB,DRD2,HTR1B,GOT1,GRIN1,CCK,ADRA2C,GRIK2,CHRM2,ELK1
GO:0098793	Presynapse	40	526	0.4	8.92e-06	9606.ENSP00000219833,9606.ENSP00000234961,9606.ENSP00000255380,9606.ENSP00000261707,9606.ENSP00000263431,9606.ENSP00000264705,9606.ENSP00000270349,9606.ENSP00000277120,9606.ENSP00000284981,9606.ENSP00000286355,9606.ENSP00000287766,9606.ENSP00000302564,9606.ENSP00000305355,9606.ENSP00000306490,9606.ENSP00000307900,9606.ENSP00000308057,9606.ENSP00000320935,9606.ENSP00000333657,9606.ENSP00000344456,…	SLC6A2,OPRD1,CHRM3,SLC6A4,PRKCG,CAD,SLC6A3,NTRK2,APP,ADCY8,SLC6A1,BCL2L1,PRKCB,CHRM1,GLUL,SNCB,SLC2A4,MX2,CTNNB1,HTR3A,ACTB,NF1,SLC6A9,DRD2,HTR1B,GOT1,GRIN1,GABBR1,DRD1,CCK,ADRA2C,OPRM1,GRIK2,CHRM2,BDNF,SLC2A1,MME,GRIA1,HTR2A,ELK1
GO:0031967	Organelle envelope	70	1213	0.28	1.25e-05	9606.ENSP00000039007,9606.ENSP00000212015,9606.ENSP00000219240,9606.ENSP00000225174,9606.ENSP00000226444,9606.ENSP00000227507,9606.ENSP00000237612,9606.ENSP00000241052,9606.ENSP00000245206,9606.ENSP00000257904,9606.ENSP00000261254,9606.ENSP00000262030,9606.ENSP00000264110,9606.ENSP00000264381,9606.ENSP00000264657,9606.ENSP00000264932,9606.ENSP00000265641,9606.ENSP00000269305,9606.ENSP00000270142,…	OTC,SIRT1,DHODH,PPIF,SULT1E1,CCND1,ABCG2,CAT,GOT2,CDK4,CCND2,ATP5B,ATF2,BCHE,STAT3,SDHA,CPT1A,TP53,SOD1,EGFR,GJA1,APP,HK2,PCYT1A,BAX,RRM1,BCL2L1,ADRA1B,CYCS,UCP2,CRAT,UCP3,PGR,ALAS2,MX2,SHMT2,ZNF224,ACSL4,MAOA,PTGES,SREBF1,PTGER3,ARG1,CASP8,MT-ND6,PARP1,FLVCR1,PTGS2,MCL1,CPT2,PTPN1,SRC,ALOX5,MAOB,PRKCZ,CYP1A1,GCAT,SP140,BAD,GATM,BCL2,PLA2G2A,SLC25A12,SLC25A13,HK1,PRKCA,GCH1,ACSL1,SLC25A10,SLC25A16
GO:0099055	Integral component of postsynaptic membrane	17	119	0.67	1.27e-05	9606.ENSP00000234961,9606.ENSP00000255380,9606.ENSP00000261707,9606.ENSP00000270349,9606.ENSP00000287766,9606.ENSP00000306490,9606.ENSP00000347754,9606.ENSP00000353791,9606.ENSP00000354859,9606.ENSP00000360608,9606.ENSP00000377353,9606.ENSP00000386069,9606.ENSP00000393097,9606.ENSP00000394624,9606.ENSP00000399745,9606.ENSP00000428994,9606.ENSP00000437737	OPRD1,CHRM3,SLC6A4,SLC6A3,SLC6A1,CHRM1,HTR3A,SLC6A9,DRD2,GRIN1,DRD1,ADRA2C,GABRA1,OPRM1,CHRM2,GRIA1,HTR2A
GO:1902911	Protein kinase complex	15	95	0.71	1.88e-05	9606.ENSP00000227507,9606.ENSP00000256442,9606.ENSP00000257904,9606.ENSP00000261254,9606.ENSP00000265734,9606.ENSP00000266970,9606.ENSP00000268035,9606.ENSP00000274026,9606.ENSP00000303830,9606.ENSP00000359424,9606.ENSP00000368458,9606.ENSP00000378699,9606.ENSP00000384849,9606.ENSP00000430684,9606.ENSP00000483825	CCND1,CCNB1,CDK4,CCND2,CDK6,CDK2,IGF1R,CCNA2,INSR,CHUK,PCNA,CDK1,CDKN1A,IKBKB,IKBKG
GO:0098797	Plasma membrane protein complex	40	547	0.38	2.06e-05	9606.ENSP00000257430,9606.ENSP00000262186,9606.ENSP00000263269,9606.ENSP00000267101,9606.ENSP00000268035,9606.ENSP00000269571,9606.ENSP00000270349,9606.ENSP00000274093,9606.ENSP00000275493,9606.ENSP00000278888,9606.ENSP00000282561,9606.ENSP00000289473,9606.ENSP00000293190,9606.ENSP00000294728,9606.ENSP00000296526,9606.ENSP00000303830,9606.ENSP00000311032,9606.ENSP00000312455,9606.ENSP00000315112,…	APC,KCNH2,GRIN2D,ERBB3,IGF1R,ERBB2,SLC6A3,GLRA3,EGFR,MS4A2,GJA1,NCF1,GRIN2C,VCAM1,GRIA2,INSR,CASP3,CFLAR,RNF31,CAV1,CTNNB1,HTR3A,CASP8,CHUK,GRIN1,CD40,GABBR1,ITGB2,CHRNA2,IL6,HLA-DOB,PTPN6,GRIK2,PRKCA,SCN5A,GRIA1,IKBKB,APC2,ITGB3,DUOX2
GO:0042734	Presynaptic membrane	19	158	0.59	2.83e-05	9606.ENSP00000219833,9606.ENSP00000234961,9606.ENSP00000255380,9606.ENSP00000261707,9606.ENSP00000270349,9606.ENSP00000286355,9606.ENSP00000287766,9606.ENSP00000306490,9606.ENSP00000344456,9606.ENSP00000347754,9606.ENSP00000353791,9606.ENSP00000354859,9606.ENSP00000358963,9606.ENSP00000366233,9606.ENSP00000377353,9606.ENSP00000394624,9606.ENSP00000397026,9606.ENSP00000399745,9606.ENSP00000437737	SLC6A2,OPRD1,CHRM3,SLC6A4,SLC6A3,ADCY8,SLC6A1,CHRM1,CTNNB1,HTR3A,SLC6A9,DRD2,HTR1B,GABBR1,DRD1,OPRM1,GRIK2,CHRM2,HTR2A
GO:0032991	Protein-containing complex	208	5073	0.13	2.97e-05	9606.ENSP00000200676,9606.ENSP00000212015,9606.ENSP00000215832,9606.ENSP00000216797,9606.ENSP00000218075,9606.ENSP00000219022,9606.ENSP00000221847,9606.ENSP00000222271,9606.ENSP00000222381,9606.ENSP00000225174,9606.ENSP00000225964,9606.ENSP00000227507,9606.ENSP00000227868,9606.ENSP00000228534,9606.ENSP00000229416,9606.ENSP00000229769,9606.ENSP00000231509,9606.ENSP00000231751,9606.ENSP00000233242,…	CETP,SIRT1,MAPK1,NFKBIA,GLRA2,OLFM4,EBI3,COMP,PON1,PPIF,COL1A1,CCND1,PDHX,IL23A,GCLC,FANCE,NR3C1,LTF,APOB,LEPRE1,CAT,AHR,GOT2,HSPB1,CCNB1,APC,HNF1A,CDK4,MDM2,BARD1,CCND2,DNAH3,FLT4,MARS,ATP5B,KCNH2,TEP1,EP300,GRIN2D,P4HA1,KDR,CD80,PSMD3,STAT3,CAD,SDHA,EGF,CDK6,CDK2,ERBB3,RB1,IGF1R,TP53,ERBB2,SOD1,SLC6A3,NUF2,CALM2,CCNA2,GLRA3,EGFR,NTRK2,MS4A2,ADRA2A,FLT1,GJA1,APP,RBM45,PPARG,NCF1,GRIN2C,BAX,PSME3…
GO:0016020	Membrane	335	9072	0.08	3.89e-05	9606.ENSP00000035383,9606.ENSP00000039007,9606.ENSP00000198801,9606.ENSP00000209668,9606.ENSP00000212015,9606.ENSP00000215832,9606.ENSP00000215904,9606.ENSP00000216117,9606.ENSP00000216797,9606.ENSP00000218075,9606.ENSP00000219022,9606.ENSP00000219070,9606.ENSP00000219240,9606.ENSP00000219833,9606.ENSP00000221130,9606.ENSP00000221847,9606.ENSP00000221930,9606.ENSP00000222248,9606.ENSP00000223095,…	LRRC7,OTC,MOGAT2,ADH1A,SIRT1,MAPK1,PDXP,HMOX1,NFKBIA,GLRA2,OLFM4,MMP2,DHODH,SLC6A2,GSR,EBI3,TGFB1,SLC5A5,SERPINE1,PPIF,SULT1E1,CTSC,CCND1,DAO,APOB,KISS1R,OPRD1,LEPRE1,CTSD,ABCG2,ALG5,CAT,SLC36A1,MC3R,PTGIS,GOT2,SLC22A5,HSPB1,G6PC,CHRM3,CCNB1,FOLH1,APC,CDK4,MDM2,CCND2,MAN2A1,SLC6A4,FLT4,MARS,ATP5B,KCNH2,TRPA1,SLC12A2,GRIN2D,TYR,PRKCG,P4HA1,SELP,KDR,FCER2,ATF2,LCT,CD80,BCHE,SI,PSMD3,STAT3,CAD,ICAM1…
GO:0000307	Cyclin-dependent protein kinase holoenzyme complex	10	41	0.9	4.07e-05	9606.ENSP00000227507,9606.ENSP00000256442,9606.ENSP00000257904,9606.ENSP00000261254,9606.ENSP00000265734,9606.ENSP00000266970,9606.ENSP00000274026,9606.ENSP00000368458,9606.ENSP00000378699,9606.ENSP00000384849	CCND1,CCNB1,CDK4,CCND2,CDK6,CDK2,CCNA2,PCNA,CDK1,CDKN1A
GO:0045177	Apical part of cell	33	420	0.41	4.22e-05	9606.ENSP00000220809,9606.ENSP00000237612,9606.ENSP00000245407,9606.ENSP00000262461,9606.ENSP00000264162,9606.ENSP00000264382,9606.ENSP00000265162,9606.ENSP00000267101,9606.ENSP00000269571,9606.ENSP00000275493,9606.ENSP00000282561,9606.ENSP00000284981,9606.ENSP00000285379,9606.ENSP00000286355,9606.ENSP00000294728,9606.ENSP00000295834,9606.ENSP00000305372,9606.ENSP00000323568,9606.ENSP00000330442,…	PLAT,ABCG2,SLC22A5,SLC12A2,LCT,SI,ENPEP,ERBB3,ERBB2,EGFR,GJA1,APP,CA2,ADCY8,VCAM1,FABP1,ADRB2,SLC2A2,PLB1,CAV1,SRR,CTNNB1,CTSB,C5AR1,DPP4,AGER,PRKCZ,CLDN4,SLC2A1,MGAM,SLC38A1,LDLR,DUOX2
GO:0070820	Tertiary granule	19	164	0.58	4.41e-05	9606.ENSP00000219022,9606.ENSP00000228740,9606.ENSP00000231751,9606.ENSP00000236671,9606.ENSP00000236826,9606.ENSP00000261267,9606.ENSP00000309124,9606.ENSP00000348170,9606.ENSP00000348461,9606.ENSP00000354280,9606.ENSP00000361405,9606.ENSP00000361850,9606.ENSP00000380948,9606.ENSP00000381023,9606.ENSP00000391592,9606.ENSP00000400175,9606.ENSP00000447378,9606.ENSP00000450310,9606.ENSP00000484343	OLFM4,LTA4H,LTF,CTSD,MMP8,LYZ,OLR1,HP,RAC1,PRSS3,MMP9,PLAU,ITGB2,TRPM2,PTPN6,RHOA,MGAM,GPR84,SERPINB6
GO:0031091	Platelet alpha granule	14	91	0.7	5.06e-05	9606.ENSP00000218388,9606.ENSP00000221930,9606.ENSP00000223095,9606.ENSP00000263686,9606.ENSP00000264870,9606.ENSP00000265171,9606.ENSP00000284981,9606.ENSP00000295897,9606.ENSP00000308938,9606.ENSP00000391826,9606.ENSP00000416066,9606.ENSP00000452786,9606.ENSP00000457421,9606.ENSP00000478570	TIMP1,TGFB1,SERPINE1,SELP,F13A1,EGF,APP,ALB,PLG,IGF2,SERPINA1,ITGB3,PECAM1,VEGFA
GO:1902554	Serine/threonine protein kinase complex	13	78	0.74	5.18e-05	9606.ENSP00000227507,9606.ENSP00000256442,9606.ENSP00000257904,9606.ENSP00000261254,9606.ENSP00000265734,9606.ENSP00000266970,9606.ENSP00000274026,9606.ENSP00000359424,9606.ENSP00000368458,9606.ENSP00000378699,9606.ENSP00000384849,9606.ENSP00000430684,9606.ENSP00000483825	CCND1,CCNB1,CDK4,CCND2,CDK6,CDK2,CCNA2,CHUK,PCNA,CDK1,CDKN1A,IKBKB,IKBKG
GO:0031090	Organelle membrane	154	3548	0.15	6.3e-05	9606.ENSP00000039007,9606.ENSP00000198801,9606.ENSP00000212015,9606.ENSP00000216117,9606.ENSP00000219240,9606.ENSP00000225174,9606.ENSP00000226444,9606.ENSP00000227266,9606.ENSP00000227507,9606.ENSP00000228476,9606.ENSP00000233242,9606.ENSP00000234961,9606.ENSP00000236671,9606.ENSP00000237612,9606.ENSP00000239891,9606.ENSP00000241052,9606.ENSP00000243389,9606.ENSP00000244043,9606.ENSP00000245206,…	OTC,MOGAT2,SIRT1,HMOX1,DHODH,PPIF,SULT1E1,CTSC,CCND1,DAO,APOB,OPRD1,CTSD,ABCG2,ALG5,CAT,SLC36A1,PTGIS,GOT2,G6PC,CHRM3,CDK4,MDM2,CCND2,MAN2A1,SLC6A4,ATP5B,SLC12A2,TYR,SELP,ATF2,STAT3,SDHA,ENPEP,EGF,CPT1A,TP53,ERBB2,EGFR,NTRK2,GJA1,APP,ADCY8,HMGCR,HK2,PCYT1A,BAX,RHO,GRIA2,NOS3,CYP2A6,BCL2L1,INSR,ADRB2,PAM,DRD5,ADRA1B,CYCS,OLR1,UCP2,CRAT,SLC2A4,ITM2C,ACPP,UCP3,HSPA5,PGR,ATP13A2,NOS2,ALAS2,COL7A1,MX2…
GO:0005740	Mitochondrial envelope	48	766	0.31	9.17e-05	9606.ENSP00000039007,9606.ENSP00000219240,9606.ENSP00000225174,9606.ENSP00000237612,9606.ENSP00000241052,9606.ENSP00000245206,9606.ENSP00000262030,9606.ENSP00000264110,9606.ENSP00000264657,9606.ENSP00000264932,9606.ENSP00000265641,9606.ENSP00000270142,9606.ENSP00000282561,9606.ENSP00000290573,9606.ENSP00000293288,9606.ENSP00000302564,9606.ENSP00000307786,9606.ENSP00000312029,9606.ENSP00000315013,…	OTC,DHODH,PPIF,ABCG2,CAT,GOT2,ATP5B,ATF2,STAT3,SDHA,CPT1A,SOD1,GJA1,HK2,BAX,BCL2L1,CYCS,UCP2,CRAT,UCP3,PGR,ALAS2,MX2,SHMT2,ACSL4,MAOA,ARG1,CASP8,MT-ND6,FLVCR1,MCL1,CPT2,PTPN1,SRC,MAOB,CYP1A1,GCAT,BAD,GATM,BCL2,PLA2G2A,SLC25A12,SLC25A13,HK1,PRKCA,ACSL1,SLC25A10,SLC25A16
GO:0031253	Cell projection membrane	28	338	0.43	9.28e-05	9606.ENSP00000215904,9606.ENSP00000234961,9606.ENSP00000237612,9606.ENSP00000245407,9606.ENSP00000257430,9606.ENSP00000262461,9606.ENSP00000296271,9606.ENSP00000303830,9606.ENSP00000306129,9606.ENSP00000316845,9606.ENSP00000330442,9606.ENSP00000344456,9606.ENSP00000348461,9606.ENSP00000353731,9606.ENSP00000354859,9606.ENSP00000359353,9606.ENSP00000362680,9606.ENSP00000364526,9606.ENSP00000377353,…	PDXP,OPRD1,ABCG2,SLC22A5,APC,SLC12A2,RHO,INSR,DRD5,ARHGEF4,PLB1,CTNNB1,RAC1,DPP4,DRD2,GABRE,SRC,KIAA1462,DRD1,GAP43,GABRA1,OPRM1,RHOA,GRIA1,APC2,ITGB3,TRPV1,GABRG3
GO:0031966	Mitochondrial membrane	46	722	0.32	9.48e-05	9606.ENSP00000039007,9606.ENSP00000219240,9606.ENSP00000225174,9606.ENSP00000237612,9606.ENSP00000245206,9606.ENSP00000262030,9606.ENSP00000264110,9606.ENSP00000264657,9606.ENSP00000264932,9606.ENSP00000265641,9606.ENSP00000282561,9606.ENSP00000290573,9606.ENSP00000293288,9606.ENSP00000302564,9606.ENSP00000307786,9606.ENSP00000312029,9606.ENSP00000315013,9606.ENSP00000323740,9606.ENSP00000325120,…	OTC,DHODH,PPIF,ABCG2,GOT2,ATP5B,ATF2,STAT3,SDHA,CPT1A,GJA1,HK2,BAX,BCL2L1,CYCS,UCP2,CRAT,UCP3,PGR,ALAS2,MX2,SHMT2,ACSL4,MAOA,ARG1,CASP8,MT-ND6,FLVCR1,MCL1,CPT2,PTPN1,SRC,MAOB,CYP1A1,GCAT,BAD,GATM,BCL2,PLA2G2A,SLC25A12,SLC25A13,HK1,PRKCA,ACSL1,SLC25A10,SLC25A16
GO:0031012	Extracellular matrix	37	527	0.36	0.00011	9606.ENSP00000218388,9606.ENSP00000219070,9606.ENSP00000221930,9606.ENSP00000222271,9606.ENSP00000223095,9606.ENSP00000225964,9606.ENSP00000227266,9606.ENSP00000236671,9606.ENSP00000236826,9606.ENSP00000253109,9606.ENSP00000255409,9606.ENSP00000264832,9606.ENSP00000264870,9606.ENSP00000268797,9606.ENSP00000279441,9606.ENSP00000284984,9606.ENSP00000299855,9606.ENSP00000303211,9606.ENSP00000304408,…	TIMP1,MMP2,TGFB1,COMP,SERPINE1,COL1A1,CTSC,CTSD,MMP8,ANGPTL6,CHI3L1,ICAM1,F13A1,GFOD2,MMP10,ADAMTS1,MMP3,ACHE,COL3A1,PRSS1,PLG,MMP1,FBLN1,COL7A1,F3,SLPI,CTSB,DMBT1,MMP9,TMEFF1,F7,NPPA,SERPINA1,ANGPT1,MMP12,VEGFA,SERPINB6
GO:0032279	Asymmetric synapse	28	350	0.42	0.00016	9606.ENSP00000035383,9606.ENSP00000215832,9606.ENSP00000234961,9606.ENSP00000255380,9606.ENSP00000263269,9606.ENSP00000263431,9606.ENSP00000264657,9606.ENSP00000277120,9606.ENSP00000286355,9606.ENSP00000293190,9606.ENSP00000296526,9606.ENSP00000306490,9606.ENSP00000330572,9606.ENSP00000333657,9606.ENSP00000344456,9606.ENSP00000353791,9606.ENSP00000354859,9606.ENSP00000359225,9606.ENSP00000360608,…	LRRC7,MAPK1,OPRD1,CHRM3,GRIN2D,PRKCG,STAT3,NTRK2,ADCY8,GRIN2C,GRIA2,CHRM1,MAPK8IP2,MX2,CTNNB1,SLC6A9,DRD2,CNN3,GRIN1,SRC,PRKCZ,GAP43,ADRA2C,GRIK2,CHRM2,SYNGAP1,GPHN,GRIA1
GO:0035580	Specific granule lumen	11	62	0.76	0.00017	9606.ENSP00000035383,9606.ENSP00000219022,9606.ENSP00000231751,9606.ENSP00000236671,9606.ENSP00000236826,9606.ENSP00000255409,9606.ENSP00000261267,9606.ENSP00000342082,9606.ENSP00000348170,9606.ENSP00000349446,9606.ENSP00000391592	LRRC7,OLFM4,LTF,CTSD,MMP8,CHI3L1,LYZ,SLPI,HP,ARG1,PTPN6
GO:0070161	Anchoring junction	49	820	0.29	0.00023	9606.ENSP00000035383,9606.ENSP00000215832,9606.ENSP00000215904,9606.ENSP00000227507,9606.ENSP00000241052,9606.ENSP00000248553,9606.ENSP00000257430,9606.ENSP00000257904,9606.ENSP00000261707,9606.ENSP00000263431,9606.ENSP00000264832,9606.ENSP00000275493,9606.ENSP00000282397,9606.ENSP00000282561,9606.ENSP00000284981,9606.ENSP00000285930,9606.ENSP00000296271,9606.ENSP00000296930,9606.ENSP00000323568,…	LRRC7,MAPK1,PDXP,CCND1,CAT,HSPB1,APC,CDK4,SLC6A4,PRKCG,ICAM1,EGFR,FLT1,GJA1,APP,AKR1B1,RHO,NPM1,SLC2A2,HSPA5,P4HB,CAV1,CTNNB1,PDLIM7,RAC1,ACTB,DPP4,F11R,CNN3,PLAU,SRC,KIAA1462,PRKCZ,JAK2,PRKCD,TGFB1I1,ITGB2,PTPN6,OPRM1,RHOA,CLDN4,SCN5A,SLC2A1,MME,PPIA,AKT1,ITGB3,PECAM1,VEGFA
GO:0098978	Glutamatergic synapse	28	361	0.4	0.00027	9606.ENSP00000220809,9606.ENSP00000229795,9606.ENSP00000255380,9606.ENSP00000264657,9606.ENSP00000286355,9606.ENSP00000293190,9606.ENSP00000306490,9606.ENSP00000308938,9606.ENSP00000324806,9606.ENSP00000347754,9606.ENSP00000348461,9606.ENSP00000349960,9606.ENSP00000351777,9606.ENSP00000354859,9606.ENSP00000360608,9606.ENSP00000362680,9606.ENSP00000367830,9606.ENSP00000371067,9606.ENSP00000377353,…	PLAT,MAPK14,CHRM3,STAT3,ADCY8,GRIN2C,CHRM1,PLG,GSK3B,HTR3A,RAC1,ACTB,VCP,DRD2,GRIN1,SRC,PRKCZ,JAK2,DRD1,RELA,ADRA2C,GRIK2,CHRM2,RHOA,SYNGAP1,GRIA1,HTR2A,ITGB3
GO:0031252	Cell leading edge	31	425	0.38	0.00029	9606.ENSP00000215904,9606.ENSP00000234961,9606.ENSP00000257430,9606.ENSP00000265734,9606.ENSP00000274376,9606.ENSP00000284637,9606.ENSP00000284981,9606.ENSP00000303830,9606.ENSP00000316845,9606.ENSP00000327801,9606.ENSP00000344456,9606.ENSP00000348099,9606.ENSP00000348461,9606.ENSP00000349960,9606.ENSP00000353452,9606.ENSP00000353731,9606.ENSP00000359353,9606.ENSP00000362680,9606.ENSP00000364526,…	PDXP,OPRD1,APC,CDK6,RASA1,SH3RF1,APP,INSR,ARHGEF4,P4HB,CTNNB1,PDLIM7,RAC1,ACTB,MYLK,DPP4,GABRE,SRC,KIAA1462,PRKCZ,MCC,GABRA1,OPRM1,RHOA,ACTA2,GRIA1,APC2,ITGB3,TRPV1,DUOX2,GABRG3
GO:0031256	Leading edge membrane	18	174	0.53	0.00029	9606.ENSP00000215904,9606.ENSP00000234961,9606.ENSP00000257430,9606.ENSP00000303830,9606.ENSP00000316845,9606.ENSP00000348461,9606.ENSP00000353731,9606.ENSP00000359353,9606.ENSP00000362680,9606.ENSP00000364526,9606.ENSP00000393097,9606.ENSP00000394624,9606.ENSP00000400175,9606.ENSP00000428994,9606.ENSP00000442954,9606.ENSP00000452786,9606.ENSP00000459962,9606.ENSP00000479113	PDXP,OPRD1,APC,INSR,ARHGEF4,RAC1,DPP4,GABRE,SRC,KIAA1462,GABRA1,OPRM1,RHOA,GRIA1,APC2,ITGB3,TRPV1,GABRG3
GO:0014069	Postsynaptic density	27	344	0.41	0.00031	9606.ENSP00000035383,9606.ENSP00000215832,9606.ENSP00000234961,9606.ENSP00000255380,9606.ENSP00000263269,9606.ENSP00000263431,9606.ENSP00000264657,9606.ENSP00000277120,9606.ENSP00000286355,9606.ENSP00000293190,9606.ENSP00000296526,9606.ENSP00000306490,9606.ENSP00000330572,9606.ENSP00000333657,9606.ENSP00000344456,9606.ENSP00000353791,9606.ENSP00000354859,9606.ENSP00000359225,9606.ENSP00000360608,…	LRRC7,MAPK1,OPRD1,CHRM3,GRIN2D,PRKCG,STAT3,NTRK2,ADCY8,GRIN2C,GRIA2,CHRM1,MAPK8IP2,MX2,CTNNB1,SLC6A9,DRD2,CNN3,GRIN1,SRC,PRKCZ,GAP43,ADRA2C,GRIK2,SYNGAP1,GPHN,GRIA1
GO:0031093	Platelet alpha granule lumen	11	68	0.72	0.00033	9606.ENSP00000218388,9606.ENSP00000221930,9606.ENSP00000223095,9606.ENSP00000264870,9606.ENSP00000265171,9606.ENSP00000284981,9606.ENSP00000295897,9606.ENSP00000308938,9606.ENSP00000391826,9606.ENSP00000416066,9606.ENSP00000478570	TIMP1,TGFB1,SERPINE1,F13A1,EGF,APP,ALB,PLG,IGF2,SERPINA1,VEGFA
GO:1904724	Tertiary granule lumen	10	55	0.77	0.00033	9606.ENSP00000219022,9606.ENSP00000228740,9606.ENSP00000231751,9606.ENSP00000236671,9606.ENSP00000236826,9606.ENSP00000261267,9606.ENSP00000348170,9606.ENSP00000354280,9606.ENSP00000361405,9606.ENSP00000391592	OLFM4,LTA4H,LTF,CTSD,MMP8,LYZ,HP,PRSS3,MMP9,PTPN6
GO:0099572	Postsynaptic specialization	28	369	0.39	0.00037	9606.ENSP00000035383,9606.ENSP00000215832,9606.ENSP00000234961,9606.ENSP00000255380,9606.ENSP00000263269,9606.ENSP00000263431,9606.ENSP00000264657,9606.ENSP00000277120,9606.ENSP00000286355,9606.ENSP00000293190,9606.ENSP00000296526,9606.ENSP00000306490,9606.ENSP00000330572,9606.ENSP00000333657,9606.ENSP00000344456,9606.ENSP00000353791,9606.ENSP00000354859,9606.ENSP00000359225,9606.ENSP00000360608,…	LRRC7,MAPK1,OPRD1,CHRM3,GRIN2D,PRKCG,STAT3,NTRK2,ADCY8,GRIN2C,GRIA2,CHRM1,MAPK8IP2,MX2,CTNNB1,SLC6A9,DRD2,CNN3,GRIN1,SRC,PRKCZ,GAP43,ADRA2C,GABRA1,GRIK2,SYNGAP1,GPHN,GRIA1
GO:0090575	RNA polymerase II transcription regulator complex	17	163	0.53	0.00043	9606.ENSP00000264657,9606.ENSP00000267163,9606.ENSP00000287820,9606.ENSP00000306245,9606.ENSP00000310928,9606.ENSP00000336528,9606.ENSP00000344456,9606.ENSP00000345571,9606.ENSP00000352900,9606.ENSP00000355249,9606.ENSP00000356959,9606.ENSP00000360266,9606.ENSP00000363817,9606.ENSP00000385523,9606.ENSP00000387699,9606.ENSP00000419692,9606.ENSP00000437955	STAT3,RB1,PPARG,FOS,PPARD,NR1I2,CTNNB1,E2F1,RXRG,E2F2,NR1I3,JUN,RXRB,PPARA,CREB1,RXRA,HIF1A
GO:0062023	Collagen-containing extracellular matrix	29	396	0.38	0.00047	9606.ENSP00000218388,9606.ENSP00000219070,9606.ENSP00000221930,9606.ENSP00000222271,9606.ENSP00000223095,9606.ENSP00000225964,9606.ENSP00000227266,9606.ENSP00000236671,9606.ENSP00000236826,9606.ENSP00000253109,9606.ENSP00000264832,9606.ENSP00000264870,9606.ENSP00000284984,9606.ENSP00000303211,9606.ENSP00000304408,9606.ENSP00000308720,9606.ENSP00000308938,9606.ENSP00000331544,9606.ENSP00000332371,…	TIMP1,MMP2,TGFB1,COMP,SERPINE1,COL1A1,CTSC,CTSD,MMP8,ANGPTL6,ICAM1,F13A1,ADAMTS1,ACHE,COL3A1,PRSS1,PLG,FBLN1,COL7A1,F3,SLPI,CTSB,MMP9,TMEFF1,F7,NPPA,SERPINA1,ANGPT1,SERPINB6
GO:0005741	Mitochondrial outer membrane	18	194	0.48	0.001	9606.ENSP00000264110,9606.ENSP00000265641,9606.ENSP00000282561,9606.ENSP00000290573,9606.ENSP00000293288,9606.ENSP00000302564,9606.ENSP00000325120,9606.ENSP00000339787,9606.ENSP00000340684,9606.ENSP00000349446,9606.ENSP00000351273,9606.ENSP00000358022,9606.ENSP00000367309,9606.ENSP00000378040,9606.ENSP00000381185,9606.ENSP00000383364,9606.ENSP00000402103,9606.ENSP00000422607	ATF2,CPT1A,GJA1,HK2,BAX,BCL2L1,PGR,ACSL4,MAOA,ARG1,CASP8,MCL1,MAOB,BAD,BCL2,PLA2G2A,HK1,ACSL1
GO:0042581	Specific granule	16	159	0.52	0.0011	9606.ENSP00000035383,9606.ENSP00000219022,9606.ENSP00000231751,9606.ENSP00000236671,9606.ENSP00000236826,9606.ENSP00000255409,9606.ENSP00000261267,9606.ENSP00000309124,9606.ENSP00000342082,9606.ENSP00000348170,9606.ENSP00000349446,9606.ENSP00000361850,9606.ENSP00000380948,9606.ENSP00000381023,9606.ENSP00000391592,9606.ENSP00000450310	LRRC7,OLFM4,LTF,CTSD,MMP8,CHI3L1,LYZ,OLR1,SLPI,HP,ARG1,PLAU,ITGB2,TRPM2,PTPN6,GPR84
GO:0005764	Lysosome	41	698	0.28	0.0015	9606.ENSP00000215832,9606.ENSP00000218516,9606.ENSP00000225275,9606.ENSP00000227266,9606.ENSP00000233242,9606.ENSP00000236671,9606.ENSP00000241052,9606.ENSP00000243389,9606.ENSP00000261267,9606.ENSP00000263321,9606.ENSP00000263341,9606.ENSP00000265162,9606.ENSP00000265171,9606.ENSP00000270142,9606.ENSP00000282561,9606.ENSP00000285930,9606.ENSP00000289473,9606.ENSP00000290866,9606.ENSP00000303830,…	MAPK1,GLA,MPO,CTSC,APOB,CTSD,CAT,SLC36A1,LYZ,TYR,IL1B,ENPEP,EGF,SOD1,GJA1,AKR1B1,NCF1,ACE,INSR,ADRB2,GLB1,ITM2C,ACPP,ATP13A2,MRGPRX2,HSP90AA1,CTSB,ARG1,VCP,DPP4,FASLG,GOT1,SRC,ECE1,NPPA,PRKCD,TRPM2,HLA-DOB,LDLR,LITAF,BTK
GO:0031968	Organelle outer membrane	19	220	0.45	0.0015	9606.ENSP00000264110,9606.ENSP00000265641,9606.ENSP00000282561,9606.ENSP00000290573,9606.ENSP00000293288,9606.ENSP00000302564,9606.ENSP00000325120,9606.ENSP00000339787,9606.ENSP00000340684,9606.ENSP00000349446,9606.ENSP00000351273,9606.ENSP00000356438,9606.ENSP00000358022,9606.ENSP00000367309,9606.ENSP00000378040,9606.ENSP00000381185,9606.ENSP00000383364,9606.ENSP00000402103,9606.ENSP00000422607	ATF2,CPT1A,GJA1,HK2,BAX,BCL2L1,PGR,ACSL4,MAOA,ARG1,CASP8,PTGS2,MCL1,MAOB,BAD,BCL2,PLA2G2A,HK1,ACSL1
GO:0005925	Focal adhesion	28	405	0.35	0.0016	9606.ENSP00000215832,9606.ENSP00000241052,9606.ENSP00000248553,9606.ENSP00000261707,9606.ENSP00000264832,9606.ENSP00000275493,9606.ENSP00000282397,9606.ENSP00000282561,9606.ENSP00000296930,9606.ENSP00000324173,9606.ENSP00000327801,9606.ENSP00000339191,9606.ENSP00000344456,9606.ENSP00000348099,9606.ENSP00000348461,9606.ENSP00000349960,9606.ENSP00000353731,9606.ENSP00000359225,9606.ENSP00000361850,…	MAPK1,CAT,HSPB1,SLC6A4,ICAM1,EGFR,FLT1,GJA1,NPM1,HSPA5,P4HB,CAV1,CTNNB1,PDLIM7,RAC1,ACTB,DPP4,CNN3,PLAU,SRC,JAK2,TGFB1I1,ITGB2,OPRM1,RHOA,MME,PPIA,ITGB3
GO:0032590	Dendrite membrane	8	44	0.77	0.002	9606.ENSP00000234961,9606.ENSP00000303830,9606.ENSP00000359353,9606.ENSP00000393097,9606.ENSP00000394624,9606.ENSP00000428994,9606.ENSP00000459962,9606.ENSP00000479113	OPRD1,INSR,GABRE,GABRA1,OPRM1,GRIA1,TRPV1,GABRG3
GO:0005654	Nucleoplasm	159	3973	0.12	0.0023	9606.ENSP00000035383,9606.ENSP00000209668,9606.ENSP00000212015,9606.ENSP00000215832,9606.ENSP00000216797,9606.ENSP00000219022,9606.ENSP00000219240,9606.ENSP00000225275,9606.ENSP00000227266,9606.ENSP00000227507,9606.ENSP00000228740,9606.ENSP00000229769,9606.ENSP00000229795,9606.ENSP00000231509,9606.ENSP00000237612,9606.ENSP00000242057,9606.ENSP00000245414,9606.ENSP00000245960,9606.ENSP00000249007,…	LRRC7,ADH1A,SIRT1,MAPK1,NFKBIA,OLFM4,DHODH,MPO,CTSC,CCND1,LTA4H,FANCE,MAPK14,NR3C1,ABCG2,AHR,IRF1,CDC25B,RFPL3,CCNB1,APC,CDK4,MDM2,BARD1,CCND2,AAGAB,FLT4,DPH1,EP300,ATF2,KYNU,PSMD3,STAT3,CAD,FOSL2,PPARGC1A,CDK6,CDK2,RB1,TP53,SOD1,NUF2,CCNA2,GJA1,AKR1B1,RBM45,PPARG,PSME3,FABP1,NPM1,PLK1,BIRC5,MGMT,PRKCB,FOS,ISG20,ADH1B,PDHB,OLR1,PPARD,CASP3,PPARGC1B,HNF4A,SHMT1,CDC25C,GSK3B,PGR,SP1,HSP90AA1,NR1I2,…
GO:0042470	Melanosome	12	104	0.58	0.0024	9606.ENSP00000217426,9606.ENSP00000236671,9606.ENSP00000263321,9606.ENSP00000304592,9606.ENSP00000324173,9606.ENSP00000327801,9606.ENSP00000335153,9606.ENSP00000345672,9606.ENSP00000348461,9606.ENSP00000373570,9606.ENSP00000416293,9606.ENSP00000452786	AHCY,CTSD,TYR,FASN,HSPA5,P4HB,HSP90AA1,CTSB,RAC1,TYRP1,SLC2A1,ITGB3
GO:0043209	Myelin sheath	8	46	0.76	0.0025	9606.ENSP00000269571,9606.ENSP00000285379,9606.ENSP00000285930,9606.ENSP00000307900,9606.ENSP00000335153,9606.ENSP00000367830,9606.ENSP00000380958,9606.ENSP00000381185	ERBB2,CA2,AKR1B1,GLUL,HSP90AA1,PRKCZ,MBP,BCL2
GO:0005667	Transcription regulator complex	28	431	0.33	0.0038	9606.ENSP00000227507,9606.ENSP00000242057,9606.ENSP00000257904,9606.ENSP00000263253,9606.ENSP00000264657,9606.ENSP00000266970,9606.ENSP00000267163,9606.ENSP00000269305,9606.ENSP00000287820,9606.ENSP00000306245,9606.ENSP00000310928,9606.ENSP00000329357,9606.ENSP00000336528,9606.ENSP00000337368,9606.ENSP00000344456,9606.ENSP00000345571,9606.ENSP00000352900,9606.ENSP00000355249,9606.ENSP00000355759,…	CCND1,AHR,CDK4,EP300,STAT3,CDK2,RB1,TP53,PPARG,FOS,PPARD,SP1,NR1I2,ZNF224,CTNNB1,E2F1,RXRG,E2F2,PARP1,NR1I3,JUN,RUNX2,RXRB,RELA,PPARA,CREB1,RXRA,HIF1A
GO:0034358	Plasma lipoprotein particle	7	38	0.78	0.0045	9606.ENSP00000200676,9606.ENSP00000222381,9606.ENSP00000233242,9606.ENSP00000284981,9606.ENSP00000309757,9606.ENSP00000348170,9606.ENSP00000454071	CETP,PON1,APOB,APP,LPL,HP,LDLR
GO:0012506	Vesicle membrane	43	793	0.25	0.0046	9606.ENSP00000233242,9606.ENSP00000234961,9606.ENSP00000258149,9606.ENSP00000262461,9606.ENSP00000263321,9606.ENSP00000263686,9606.ENSP00000265171,9606.ENSP00000275493,9606.ENSP00000286355,9606.ENSP00000296526,9606.ENSP00000297494,9606.ENSP00000302564,9606.ENSP00000305372,9606.ENSP00000306100,9606.ENSP00000309124,9606.ENSP00000320935,9606.ENSP00000323036,9606.ENSP00000327214,9606.ENSP00000327251,…	APOB,OPRD1,MDM2,SLC12A2,TYR,SELP,EGF,EGFR,ADCY8,GRIA2,NOS3,BCL2L1,ADRB2,PAM,OLR1,SLC2A4,ACPP,ATP13A2,NOS2,CAV1,C5AR1,SREBF1,RAC1,SLC6A9,SREBF2,DRD2,RYR2,DMBT1,PLAU,TYRP1,ITGB2,TRPM2,GABRA1,CHRM2,RHOA,MME,GRIA1,MGAM,GPR84,ITGB3,LDLR,PECAM1,SERPINB6
GO:0016324	Apical plasma membrane	24	350	0.35	0.0048	9606.ENSP00000237612,9606.ENSP00000245407,9606.ENSP00000262461,9606.ENSP00000264162,9606.ENSP00000264382,9606.ENSP00000265162,9606.ENSP00000267101,9606.ENSP00000269571,9606.ENSP00000275493,9606.ENSP00000282561,9606.ENSP00000286355,9606.ENSP00000305372,9606.ENSP00000323568,9606.ENSP00000330442,9606.ENSP00000339191,9606.ENSP00000345672,9606.ENSP00000353731,9606.ENSP00000364210,9606.ENSP00000367830,…	ABCG2,SLC22A5,SLC12A2,LCT,SI,ENPEP,ERBB3,ERBB2,EGFR,GJA1,ADCY8,ADRB2,SLC2A2,PLB1,CAV1,CTSB,DPP4,AGER,PRKCZ,CLDN4,SLC2A1,MGAM,SLC38A1,DUOX2
GO:0000791	Euchromatin	7	39	0.77	0.0051	9606.ENSP00000212015,9606.ENSP00000264867,9606.ENSP00000329357,9606.ENSP00000344456,9606.ENSP00000360266,9606.ENSP00000387699,9606.ENSP00000431512	SIRT1,PPARGC1A,SP1,CTNNB1,JUN,CREB1,HSF1
GO:0072562	Blood microparticle	12	115	0.53	0.0053	9606.ENSP00000221930,9606.ENSP00000222381,9606.ENSP00000264381,9606.ENSP00000264870,9606.ENSP00000273075,9606.ENSP00000295897,9606.ENSP00000308720,9606.ENSP00000308938,9606.ENSP00000348170,9606.ENSP00000349960,9606.ENSP00000357156,9606.ENSP00000416293	TGFB1,PON1,BCHE,F13A1,DNPEP,ALB,PRSS1,PLG,HP,ACTB,CD5L,SLC2A1
GO:0098685	Schaffer collateral - CA1 synapse	10	84	0.59	0.0062	9606.ENSP00000220809,9606.ENSP00000264657,9606.ENSP00000286355,9606.ENSP00000306490,9606.ENSP00000308938,9606.ENSP00000344456,9606.ENSP00000349960,9606.ENSP00000358301,9606.ENSP00000366233,9606.ENSP00000367830	PLAT,STAT3,ADCY8,CHRM1,PLG,CTNNB1,ACTB,ADRB1,GABBR1,PRKCZ
GO:0005775	Vacuolar lumen	15	174	0.45	0.0069	9606.ENSP00000215832,9606.ENSP00000218516,9606.ENSP00000225275,9606.ENSP00000227266,9606.ENSP00000233242,9606.ENSP00000236671,9606.ENSP00000261267,9606.ENSP00000306920,9606.ENSP00000327214,9606.ENSP00000335153,9606.ENSP00000345672,9606.ENSP00000349446,9606.ENSP00000351777,9606.ENSP00000356694,9606.ENSP00000378217	MAPK1,GLA,MPO,CTSC,APOB,CTSD,LYZ,GLB1,ATP13A2,HSP90AA1,CTSB,ARG1,VCP,FASLG,PRKCD
GO:0043204	Perikaryon	14	157	0.47	0.0076	9606.ENSP00000215832,9606.ENSP00000245206,9606.ENSP00000274093,9606.ENSP00000284981,9606.ENSP00000306100,9606.ENSP00000307900,9606.ENSP00000354522,9606.ENSP00000354859,9606.ENSP00000365663,9606.ENSP00000377372,9606.ENSP00000379472,9606.ENSP00000381023,9606.ENSP00000394624,9606.ENSP00000397026	MAPK1,GOT2,GLRA3,APP,PAM,GLUL,TOP1,DRD2,NPPA,GAP43,CCK,TRPM2,OPRM1,GRIK2
GO:0005641	Nuclear envelope lumen	4	10	1.12	0.0077	9606.ENSP00000264381,9606.ENSP00000284981,9606.ENSP00000342385,9606.ENSP00000363512	BCHE,APP,PTGES,ALOX5
GO:0005773	Vacuole	42	792	0.24	0.0077	9606.ENSP00000215832,9606.ENSP00000218516,9606.ENSP00000225275,9606.ENSP00000227266,9606.ENSP00000233242,9606.ENSP00000236671,9606.ENSP00000241052,9606.ENSP00000243389,9606.ENSP00000261267,9606.ENSP00000263321,9606.ENSP00000263341,9606.ENSP00000265162,9606.ENSP00000265171,9606.ENSP00000270142,9606.ENSP00000282561,9606.ENSP00000285930,9606.ENSP00000289473,9606.ENSP00000290866,9606.ENSP00000303830,…	MAPK1,GLA,MPO,CTSC,APOB,CTSD,CAT,SLC36A1,LYZ,TYR,IL1B,ENPEP,EGF,SOD1,GJA1,AKR1B1,NCF1,ACE,INSR,ADRB2,GLB1,ITM2C,ACPP,ATP13A2,MRGPRX2,HSP90AA1,CTSB,ARG1,VCP,DPP4,FASLG,GOT1,SRC,ECE1,NPPA,THBD,PRKCD,TRPM2,HLA-DOB,LDLR,LITAF,BTK
GO:0030659	Cytoplasmic vesicle membrane	41	770	0.24	0.0082	9606.ENSP00000233242,9606.ENSP00000234961,9606.ENSP00000258149,9606.ENSP00000262461,9606.ENSP00000263321,9606.ENSP00000263686,9606.ENSP00000265171,9606.ENSP00000275493,9606.ENSP00000286355,9606.ENSP00000296526,9606.ENSP00000297494,9606.ENSP00000302564,9606.ENSP00000305372,9606.ENSP00000306100,9606.ENSP00000309124,9606.ENSP00000320935,9606.ENSP00000323036,9606.ENSP00000339191,9606.ENSP00000347197,…	APOB,OPRD1,MDM2,SLC12A2,TYR,SELP,EGF,EGFR,ADCY8,GRIA2,NOS3,BCL2L1,ADRB2,PAM,OLR1,SLC2A4,ACPP,CAV1,C5AR1,SREBF1,RAC1,SLC6A9,SREBF2,DRD2,RYR2,DMBT1,PLAU,TYRP1,ITGB2,TRPM2,GABRA1,CHRM2,RHOA,MME,GRIA1,MGAM,GPR84,ITGB3,LDLR,PECAM1,SERPINB6
GO:0005719	Nuclear euchromatin	6	31	0.8	0.0087	9606.ENSP00000212015,9606.ENSP00000264867,9606.ENSP00000329357,9606.ENSP00000344456,9606.ENSP00000360266,9606.ENSP00000387699	SIRT1,PPARGC1A,SP1,CTNNB1,JUN,CREB1
GO:0009925	Basal plasma membrane	7	44	0.72	0.0089	9606.ENSP00000255380,9606.ENSP00000262461,9606.ENSP00000267101,9606.ENSP00000269571,9606.ENSP00000275493,9606.ENSP00000317272,9606.ENSP00000409544	CHRM3,SLC12A2,ERBB3,ERBB2,EGFR,MET,CLDN4
GO:0071682	Endocytic vesicle lumen	5	20	0.91	0.009	9606.ENSP00000225275,9606.ENSP00000231751,9606.ENSP00000233242,9606.ENSP00000335153,9606.ENSP00000348170	MPO,LTF,APOB,HSP90AA1,HP
GO:0030877	Beta-catenin destruction complex	4	11	1.08	0.0098	9606.ENSP00000257430,9606.ENSP00000324806,9606.ENSP00000344456,9606.ENSP00000442954	APC,GSK3B,CTNNB1,APC2
GO:0035631	CD40 receptor complex	4	11	1.08	0.0098	9606.ENSP00000315112,9606.ENSP00000359424,9606.ENSP00000361359,9606.ENSP00000430684	RNF31,CHUK,CD40,IKBKB
GO:0098878	Neurotransmitter receptor complex	7	45	0.71	0.0098	9606.ENSP00000263269,9606.ENSP00000293190,9606.ENSP00000296526,9606.ENSP00000347754,9606.ENSP00000360608,9606.ENSP00000397026,9606.ENSP00000428994	GRIN2D,GRIN2C,GRIA2,HTR3A,GRIN1,GRIK2,GRIA1
GO:0099634	Postsynaptic specialization membrane	12	126	0.49	0.0101	9606.ENSP00000234961,9606.ENSP00000255380,9606.ENSP00000263269,9606.ENSP00000293190,9606.ENSP00000296526,9606.ENSP00000306490,9606.ENSP00000360608,9606.ENSP00000386069,9606.ENSP00000393097,9606.ENSP00000397026,9606.ENSP00000417901,9606.ENSP00000428994	OPRD1,CHRM3,GRIN2D,GRIN2C,GRIA2,CHRM1,GRIN1,ADRA2C,GABRA1,GRIK2,GPHN,GRIA1
GO:0005911	Cell-cell junction	29	490	0.29	0.0105	9606.ENSP00000035383,9606.ENSP00000215904,9606.ENSP00000227507,9606.ENSP00000257430,9606.ENSP00000257904,9606.ENSP00000263431,9606.ENSP00000282561,9606.ENSP00000284981,9606.ENSP00000285930,9606.ENSP00000296271,9606.ENSP00000323568,9606.ENSP00000344456,9606.ENSP00000348099,9606.ENSP00000349960,9606.ENSP00000353731,9606.ENSP00000357005,9606.ENSP00000359225,9606.ENSP00000364526,9606.ENSP00000367830,…	LRRC7,PDXP,CCND1,APC,CDK4,PRKCG,GJA1,APP,AKR1B1,RHO,SLC2A2,CTNNB1,PDLIM7,ACTB,DPP4,F11R,CNN3,KIAA1462,PRKCZ,PRKCD,PTPN6,RHOA,CLDN4,SCN5A,SLC2A1,AKT1,ITGB3,PECAM1,VEGFA
GO:0150034	Distal axon	21	310	0.35	0.0111	9606.ENSP00000234961,9606.ENSP00000255380,9606.ENSP00000263431,9606.ENSP00000264705,9606.ENSP00000277120,9606.ENSP00000284981,9606.ENSP00000305355,9606.ENSP00000306490,9606.ENSP00000307900,9606.ENSP00000335153,9606.ENSP00000349960,9606.ENSP00000354859,9606.ENSP00000358963,9606.ENSP00000359539,9606.ENSP00000360608,9606.ENSP00000377372,9606.ENSP00000379472,9606.ENSP00000386069,9606.ENSP00000397026,…	OPRD1,CHRM3,PRKCG,CAD,NTRK2,APP,PRKCB,CHRM1,GLUL,HSP90AA1,ACTB,DRD2,HTR1B,GOT1,GRIN1,GAP43,CCK,ADRA2C,GRIK2,CHRM2,ELK1
GO:0045178	Basal part of cell	8	62	0.63	0.0125	9606.ENSP00000255380,9606.ENSP00000262461,9606.ENSP00000267101,9606.ENSP00000269571,9606.ENSP00000275493,9606.ENSP00000317272,9606.ENSP00000368683,9606.ENSP00000409544	CHRM3,SLC12A2,ERBB3,ERBB2,EGFR,MET,EDN1,CLDN4
GO:0031904	Endosome lumen	6	35	0.75	0.0142	9606.ENSP00000233242,9606.ENSP00000284981,9606.ENSP00000312673,9606.ENSP00000345672,9606.ENSP00000371067,9606.ENSP00000380432	APOB,APP,GH1,CTSB,JAK2,INS
GO:0097443	Sorting endosome	3	5	1.29	0.0148	9606.ENSP00000263923,9606.ENSP00000360683,9606.ENSP00000454071	KDR,PTPN1,LDLR
GO:0098796	Membrane protein complex	54	1141	0.19	0.0156	9606.ENSP00000218075,9606.ENSP00000225174,9606.ENSP00000257430,9606.ENSP00000262030,9606.ENSP00000262186,9606.ENSP00000263269,9606.ENSP00000264932,9606.ENSP00000267101,9606.ENSP00000268035,9606.ENSP00000269571,9606.ENSP00000270349,9606.ENSP00000272298,9606.ENSP00000274093,9606.ENSP00000275493,9606.ENSP00000278888,9606.ENSP00000282561,9606.ENSP00000289473,9606.ENSP00000293190,9606.ENSP00000293288,…	GLRA2,PPIF,APC,ATP5B,KCNH2,GRIN2D,SDHA,ERBB3,IGF1R,ERBB2,SLC6A3,CALM2,GLRA3,EGFR,MS4A2,GJA1,NCF1,GRIN2C,BAX,VCAM1,GRIA2,INSR,CASP3,CFLAR,RNF31,CAV1,CTNNB1,HTR3A,CASP8,VCP,SREBF2,RYR2,GABRE,CHUK,GRIN1,CD40,GABBR1,ITGB2,BCL2,CHRNA2,IL6,HLA-DOB,PTPN6,GABRA1,GRIK2,PRKCA,CLDN4,SCN5A,GRIA1,IKBKB,APC2,ITGB3,DUOX2,GABRG3
GO:0000228	Nuclear chromosome	58	1256	0.18	0.0178	9606.ENSP00000212015,9606.ENSP00000231509,9606.ENSP00000242057,9606.ENSP00000245414,9606.ENSP00000256442,9606.ENSP00000257555,9606.ENSP00000264110,9606.ENSP00000264657,9606.ENSP00000264716,9606.ENSP00000264867,9606.ENSP00000267163,9606.ENSP00000269305,9606.ENSP00000271452,9606.ENSP00000287820,9606.ENSP00000300093,9606.ENSP00000301633,9606.ENSP00000306245,9606.ENSP00000310928,9606.ENSP00000312987,…	SIRT1,NR3C1,AHR,IRF1,CCNB1,HNF1A,ATF2,STAT3,FOSL2,PPARGC1A,RB1,TP53,NUF2,PPARG,PLK1,BIRC5,FOS,PPARD,HNF4A,PGR,SP1,NR1I2,ESR2,CTNNB1,E2F1,SREBF1,NPAS3,ACTB,NR3C2,RXRG,STAT1,SREBF2,TOP1,E2F2,PARP1,NR1I3,JUN,RUNX2,RXRB,AR,PCNA,NKX3-1,PDX1,RAD51,CDK1,NFE2L2,RELA,NCOA1,PPARA,CREB1,CHEK1,NCOA2,ESR1,RXRA,HSF1,HIF1A,MYC,ELK1
GO:0016323	Basolateral plasma membrane	17	237	0.37	0.0178	9606.ENSP00000035383,9606.ENSP00000255380,9606.ENSP00000262461,9606.ENSP00000267101,9606.ENSP00000269571,9606.ENSP00000275493,9606.ENSP00000280155,9606.ENSP00000285379,9606.ENSP00000286355,9606.ENSP00000317272,9606.ENSP00000339191,9606.ENSP00000344456,9606.ENSP00000347197,9606.ENSP00000409544,9606.ENSP00000416293,9606.ENSP00000427679,9606.ENSP00000454071	LRRC7,CHRM3,SLC12A2,ERBB3,ERBB2,EGFR,ADRA2A,CA2,ADCY8,MET,CAV1,CTNNB1,C5AR1,CLDN4,SLC2A1,MTTP,LDLR
GO:0098839	Postsynaptic density membrane	10	100	0.51	0.0178	9606.ENSP00000234961,9606.ENSP00000255380,9606.ENSP00000263269,9606.ENSP00000293190,9606.ENSP00000296526,9606.ENSP00000306490,9606.ENSP00000360608,9606.ENSP00000386069,9606.ENSP00000397026,9606.ENSP00000428994	OPRD1,CHRM3,GRIN2D,GRIN2C,GRIA2,CHRM1,GRIN1,ADRA2C,GRIK2,GRIA1
GO:0005777	Peroxisome	12	138	0.45	0.0192	9606.ENSP00000228476,9606.ENSP00000241052,9606.ENSP00000270142,9606.ENSP00000287936,9606.ENSP00000295834,9606.ENSP00000302620,9606.ENSP00000315013,9606.ENSP00000317721,9606.ENSP00000327251,9606.ENSP00000339787,9606.ENSP00000368727,9606.ENSP00000422607	DAO,CAT,SOD1,HMGCR,FABP1,AGXT,CRAT,PIPOX,NOS2,ACSL4,XDH,ACSL1
GO:0098588	Bounding membrane of organelle	88	2107	0.14	0.0221	9606.ENSP00000227266,9606.ENSP00000228476,9606.ENSP00000233242,9606.ENSP00000234961,9606.ENSP00000236671,9606.ENSP00000241052,9606.ENSP00000243389,9606.ENSP00000258149,9606.ENSP00000261483,9606.ENSP00000261707,9606.ENSP00000263321,9606.ENSP00000263686,9606.ENSP00000264110,9606.ENSP00000265162,9606.ENSP00000265171,9606.ENSP00000265641,9606.ENSP00000269571,9606.ENSP00000275493,9606.ENSP00000277120,…	CTSC,DAO,APOB,OPRD1,CTSD,CAT,SLC36A1,MDM2,MAN2A1,SLC6A4,TYR,SELP,ATF2,ENPEP,EGF,CPT1A,ERBB2,EGFR,NTRK2,GJA1,APP,ADCY8,HMGCR,HK2,BAX,RHO,GRIA2,NOS3,BCL2L1,INSR,ADRB2,PAM,DRD5,OLR1,ITM2C,ACPP,PGR,ATP13A2,COL7A1,CAV1,ACSL4,SERINC3,MAOA,C5AR1,SREBF1,RAC1,ARG1,CASP8,DPP4,SLC6A9,SREBF2,DRD2,RYR2,PTGS2,DMBT1,MCL1,PLAU,ECE1,THBD,MAOB,TYRP1,PDGFD,DRD1,BAD,INS,ITGB2,TRPM2,BCL2,PLA2G2A,HLA-DOB,CHRM2,RHOA,HK…
GO:0005782	Peroxisomal matrix	7	54	0.63	0.023	9606.ENSP00000228476,9606.ENSP00000241052,9606.ENSP00000295834,9606.ENSP00000302620,9606.ENSP00000315013,9606.ENSP00000317721,9606.ENSP00000327251	DAO,CAT,FABP1,AGXT,CRAT,PIPOX,NOS2
GO:0030027	Lamellipodium	15	202	0.39	0.023	9606.ENSP00000215904,9606.ENSP00000257430,9606.ENSP00000284637,9606.ENSP00000284981,9606.ENSP00000327801,9606.ENSP00000344456,9606.ENSP00000348461,9606.ENSP00000349960,9606.ENSP00000353452,9606.ENSP00000353731,9606.ENSP00000386227,9606.ENSP00000400175,9606.ENSP00000402373,9606.ENSP00000442954,9606.ENSP00000452786	PDXP,APC,SH3RF1,APP,P4HB,CTNNB1,RAC1,ACTB,MYLK,DPP4,MCC,RHOA,ACTA2,APC2,ITGB3
GO:0008385	IkappaB kinase complex	3	7	1.15	0.0283	9606.ENSP00000359424,9606.ENSP00000430684,9606.ENSP00000483825	CHUK,IKBKB,IKBKG
GO:0097136	Bcl-2 family protein complex	3	7	1.15	0.0283	9606.ENSP00000293288,9606.ENSP00000302564,9606.ENSP00000358022	BAX,BCL2L1,MCL1
GO:0000790	Nuclear chromatin	49	1048	0.18	0.03	9606.ENSP00000212015,9606.ENSP00000231509,9606.ENSP00000242057,9606.ENSP00000245414,9606.ENSP00000257555,9606.ENSP00000264110,9606.ENSP00000264657,9606.ENSP00000264716,9606.ENSP00000264867,9606.ENSP00000267163,9606.ENSP00000269305,9606.ENSP00000287820,9606.ENSP00000306245,9606.ENSP00000310928,9606.ENSP00000312987,9606.ENSP00000325120,9606.ENSP00000329357,9606.ENSP00000336528,9606.ENSP00000343925,…	SIRT1,NR3C1,AHR,IRF1,HNF1A,ATF2,STAT3,FOSL2,PPARGC1A,RB1,TP53,PPARG,FOS,PPARD,HNF4A,PGR,SP1,NR1I2,ESR2,CTNNB1,E2F1,SREBF1,NPAS3,ACTB,NR3C2,RXRG,STAT1,SREBF2,E2F2,NR1I3,JUN,RUNX2,RXRB,AR,NKX3-1,PDX1,RAD51,NFE2L2,RELA,NCOA1,PPARA,CREB1,NCOA2,ESR1,RXRA,HSF1,HIF1A,MYC,ELK1
GO:0031970	Organelle envelope lumen	9	91	0.51	0.0302	9606.ENSP00000241052,9606.ENSP00000264381,9606.ENSP00000270142,9606.ENSP00000284981,9606.ENSP00000307786,9606.ENSP00000333667,9606.ENSP00000342385,9606.ENSP00000363512,9606.ENSP00000379895	CAT,BCHE,SOD1,APP,CYCS,SHMT2,PTGES,ALOX5,GATM
GO:0034364	High-density lipoprotein particle	5	29	0.75	0.0319	9606.ENSP00000200676,9606.ENSP00000222381,9606.ENSP00000233242,9606.ENSP00000284981,9606.ENSP00000348170	CETP,PON1,APOB,APP,HP
GO:0035578	Azurophil granule lumen	9	92	0.51	0.0319	9606.ENSP00000215832,9606.ENSP00000218516,9606.ENSP00000225275,9606.ENSP00000227266,9606.ENSP00000261267,9606.ENSP00000306920,9606.ENSP00000349446,9606.ENSP00000351777,9606.ENSP00000378217	MAPK1,GLA,MPO,CTSC,LYZ,GLB1,ARG1,VCP,PRKCD
GO:0008328	Ionotropic glutamate receptor complex	6	43	0.66	0.0321	9606.ENSP00000263269,9606.ENSP00000293190,9606.ENSP00000296526,9606.ENSP00000360608,9606.ENSP00000397026,9606.ENSP00000428994	GRIN2D,GRIN2C,GRIA2,GRIN1,GRIK2,GRIA1
GO:0000785	Chromatin	55	1220	0.17	0.0345	9606.ENSP00000212015,9606.ENSP00000231509,9606.ENSP00000242057,9606.ENSP00000245414,9606.ENSP00000249007,9606.ENSP00000257555,9606.ENSP00000257904,9606.ENSP00000261254,9606.ENSP00000264110,9606.ENSP00000264657,9606.ENSP00000264716,9606.ENSP00000264867,9606.ENSP00000267163,9606.ENSP00000269305,9606.ENSP00000287820,9606.ENSP00000300093,9606.ENSP00000306245,9606.ENSP00000310928,9606.ENSP00000312987,…	SIRT1,NR3C1,AHR,IRF1,RFPL3,HNF1A,CDK4,CCND2,ATF2,STAT3,FOSL2,PPARGC1A,RB1,TP53,PPARG,PLK1,FOS,PPARD,HNF4A,PGR,SP1,NR1I2,ESR2,CTNNB1,E2F1,SREBF1,NPAS3,ACTB,NR3C2,RXRG,STAT1,SREBF2,E2F2,NR1I3,JUN,RUNX2,RXRB,AR,PCNA,NKX3-1,PDX1,RAD51,NFE2L2,RELA,NCOA1,PPARA,CREB1,CHEK1,NCOA2,ESR1,RXRA,HSF1,HIF1A,MYC,ELK1
GO:0043197	Dendritic spine	13	173	0.39	0.038	9606.ENSP00000234961,9606.ENSP00000277120,9606.ENSP00000284981,9606.ENSP00000296526,9606.ENSP00000333657,9606.ENSP00000348461,9606.ENSP00000354859,9606.ENSP00000359225,9606.ENSP00000360608,9606.ENSP00000377353,9606.ENSP00000394624,9606.ENSP00000400175,9606.ENSP00000428994	OPRD1,NTRK2,APP,GRIA2,MX2,RAC1,DRD2,CNN3,GRIN1,DRD1,OPRM1,RHOA,GRIA1
GO:0034399	Nuclear periphery	11	133	0.43	0.0383	9606.ENSP00000262715,9606.ENSP00000264705,9606.ENSP00000269305,9606.ENSP00000363512,9606.ENSP00000363574,9606.ENSP00000367830,9606.ENSP00000368458,9606.ENSP00000371067,9606.ENSP00000378217,9606.ENSP00000378332,9606.ENSP00000402257	TEP1,CAD,TP53,ALOX5,EIF6,PRKCZ,PCNA,JAK2,PRKCD,TGFB1I1,RUNX1T1
GO:0016328	Lateral plasma membrane	7	61	0.57	0.0395	9606.ENSP00000257430,9606.ENSP00000262461,9606.ENSP00000267101,9606.ENSP00000344456,9606.ENSP00000354859,9606.ENSP00000409544,9606.ENSP00000410257	APC,SLC12A2,ERBB3,CTNNB1,DRD2,CLDN4,SCN5A
GO:0044298	Cell body membrane	5	31	0.72	0.0395	9606.ENSP00000219833,9606.ENSP00000262461,9606.ENSP00000270349,9606.ENSP00000286355,9606.ENSP00000303830	SLC6A2,SLC12A2,SLC6A3,ADCY8,INSR
GO:0005635	Nuclear envelope	26	472	0.26	0.0397	9606.ENSP00000212015,9606.ENSP00000226444,9606.ENSP00000227507,9606.ENSP00000257904,9606.ENSP00000261254,9606.ENSP00000264381,9606.ENSP00000269305,9606.ENSP00000275493,9606.ENSP00000284981,9606.ENSP00000292823,9606.ENSP00000293288,9606.ENSP00000300738,9606.ENSP00000302564,9606.ENSP00000306662,9606.ENSP00000333657,9606.ENSP00000337368,9606.ENSP00000342385,9606.ENSP00000348069,9606.ENSP00000349003,…	SIRT1,SULT1E1,CCND1,CDK4,CCND2,BCHE,TP53,EGFR,APP,PCYT1A,BAX,RRM1,BCL2L1,ADRA1B,MX2,ZNF224,PTGES,SREBF1,PTGER3,PARP1,PTGS2,ALOX5,PRKCZ,SP140,BCL2,GCH1
GO:0031264	Death-inducing signaling complex	3	9	1.04	0.0456	9606.ENSP00000311032,9606.ENSP00000312455,9606.ENSP00000351273	CASP3,CFLAR,CASP8
GO:0034702	Ion channel complex	18	289	0.31	0.0475	9606.ENSP00000218075,9606.ENSP00000262186,9606.ENSP00000263269,9606.ENSP00000272298,9606.ENSP00000274093,9606.ENSP00000293190,9606.ENSP00000296526,9606.ENSP00000347754,9606.ENSP00000355533,9606.ENSP00000359353,9606.ENSP00000360608,9606.ENSP00000385026,9606.ENSP00000393097,9606.ENSP00000397026,9606.ENSP00000409544,9606.ENSP00000410257,9606.ENSP00000428994,9606.ENSP00000479113	GLRA2,KCNH2,GRIN2D,CALM2,GLRA3,GRIN2C,GRIA2,HTR3A,RYR2,GABRE,GRIN1,CHRNA2,GABRA1,GRIK2,CLDN4,SCN5A,GRIA1,GABRG3
GO:0016222	Procollagen-proline 4-dioxygenase complex	2	2	1.51	0.0489	9606.ENSP00000263556,9606.ENSP00000327801	P4HA1,P4HB
GO:0017109	Glutamate-cysteine ligase complex	2	2	1.51	0.0489	9606.ENSP00000229416,9606.ENSP00000359258	GCLC,GCLM
GO:0019035	Viral integration complex	2	2	1.51	0.0489	9606.ENSP00000396704,9606.ENSP00000411532	TOP2B,TOP2A
GO:0035189	Rb-E2F complex	2	2	1.51	0.0489	9606.ENSP00000267163,9606.ENSP00000345571	RB1,E2F1
GO:0038143	ERBB3:ERBB2 complex	2	2	1.51	0.0489	9606.ENSP00000267101,9606.ENSP00000269571	ERBB3,ERBB2
GO:0043293	Apoptosome	2	2	1.51	0.0489	9606.ENSP00000330237,9606.ENSP00000448165	CASP9,APAF1
GO:0070195	Growth hormone receptor complex	2	2	1.51	0.0489	9606.ENSP00000312673,9606.ENSP00000483403	GH1,GHR
GO:0070557	PCNA-p21 complex	2	2	1.51	0.0489	9606.ENSP00000368458,9606.ENSP00000384849	PCNA,CDKN1A
GO:0097125	Cyclin B1-CDK1 complex	2	2	1.51	0.0489	9606.ENSP00000256442,9606.ENSP00000378699	CCNB1,CDK1
GO:0099154	Serotonergic synapse	2	2	1.51	0.0489	9606.ENSP00000261707,9606.ENSP00000358963	SLC6A4,HTR1B
GO:0030135	Coated vesicle	18	292	0.3	0.0493	9606.ENSP00000227266,9606.ENSP00000233242,9606.ENSP00000265171,9606.ENSP00000275493,9606.ENSP00000284981,9606.ENSP00000286355,9606.ENSP00000305372,9606.ENSP00000320935,9606.ENSP00000332371,9606.ENSP00000348069,9606.ENSP00000354476,9606.ENSP00000364028,9606.ENSP00000368683,9606.ENSP00000373570,9606.ENSP00000399745,9606.ENSP00000416066,9606.ENSP00000428994,9606.ENSP00000454071	CTSC,APOB,EGF,EGFR,APP,ADCY8,ADRB2,SLC2A4,COL7A1,SREBF1,SREBF2,ECE1,EDN1,TYRP1,CHRM2,SERPINA1,GRIA1,LDLR
GO:0016605	PML body	9	101	0.46	0.0496	9606.ENSP00000212015,9606.ENSP00000264867,9606.ENSP00000267163,9606.ENSP00000269305,9606.ENSP00000306565,9606.ENSP00000372023,9606.ENSP00000372088,9606.ENSP00000375899,9606.ENSP00000431512	SIRT1,PPARGC1A,RB1,TP53,ISG20,CHEK2,RAD51,SP140,HSF1

## Sheet: Molecular function
#term ID	term description	observed gene count	background gene count	strength	false discovery rate	matching proteins in your network (IDs)	matching proteins in your network (labels)
GO:0042802	Identical protein binding	186	1896	0.51	2.48e-42	9606.ENSP00000039007,9606.ENSP00000175506,9606.ENSP00000212015,9606.ENSP00000215832,9606.ENSP00000215904,9606.ENSP00000216117,9606.ENSP00000216392,9606.ENSP00000216465,9606.ENSP00000216797,9606.ENSP00000217426,9606.ENSP00000218516,9606.ENSP00000221930,9606.ENSP00000222381,9606.ENSP00000225964,9606.ENSP00000227266,9606.ENSP00000228476,9606.ENSP00000229270,9606.ENSP00000234111,9606.ENSP00000237612,…	OTC,ASNS,SIRT1,MAPK1,PDXP,HMOX1,PYGL,GSTZ1,NFKBIA,AHCY,GLA,TGFB1,PON1,COL1A1,CTSC,DAO,TPI1,ODC1,ABCG2,CAT,GSTM2,AHR,GOT2,HSPB1,CRP,HNF1A,MDM2,BARD1,LYZ,SLC6A4,BLMH,FLT4,KCNH2,TRPA1,TYR,P4HA1,KDR,KYNU,BCHE,FGF2,STAT3,CAD,CPT1A,ERBB3,RB1,IGF1R,TP53,ERBB2,SOD1,DNPEP,MUT,EGFR,HTR2C,NTRK2,GLUD1,ADRA2A,APP,ADCY8,SLC6A1,PPARG,HMGCR,PCYT1A,BAX,PSME3,ALB,NPM1,HPRT1,PLK1,RRM1,BIRC5,BCL2L1,AGXT,ACHE,INSR,FA…
GO:0005515	Protein binding	372	7026	0.24	1.4e-34	9606.ENSP00000039007,9606.ENSP00000175506,9606.ENSP00000212015,9606.ENSP00000215832,9606.ENSP00000215904,9606.ENSP00000216117,9606.ENSP00000216392,9606.ENSP00000216465,9606.ENSP00000216479,9606.ENSP00000216797,9606.ENSP00000217426,9606.ENSP00000218388,9606.ENSP00000218516,9606.ENSP00000219022,9606.ENSP00000219833,9606.ENSP00000220809,9606.ENSP00000220812,9606.ENSP00000221847,9606.ENSP00000221930,…	OTC,ASNS,SIRT1,MAPK1,PDXP,HMOX1,PYGL,GSTZ1,AHSA1,NFKBIA,AHCY,TIMP1,GLA,OLFM4,SLC6A2,PLAT,DKK4,EBI3,TGFB1,COMP,PON1,SERPINE1,CCL2,COL1A1,IL2,CTSC,CCND1,DAO,IL23A,IL26,IFNG,TPI1,MAPK14,IL4,NR3C1,APOB,ODC1,OPRD1,ABCG2,CAT,GSTM2,AHR,GOT2,SLC22A5,CDC25B,HSPB1,LIF,ANGPTL6,CRP,CCNB1,APC,HNF1A,CDK4,MDM2,BARD1,CCND2,LYZ,DNAH3,SLC6A4,BLMH,FLT4,ATP5B,KCNH2,TRPA1,SLC12A2,TEP1,EP300,TYR,IL1A,IL1B,P4HA1,SELP,K…
GO:0003824	Catalytic activity	319	5486	0.28	2.25e-34	9606.ENSP00000039007,9606.ENSP00000164139,9606.ENSP00000175506,9606.ENSP00000198801,9606.ENSP00000201586,9606.ENSP00000209668,9606.ENSP00000212015,9606.ENSP00000215832,9606.ENSP00000215904,9606.ENSP00000216117,9606.ENSP00000216392,9606.ENSP00000216465,9606.ENSP00000217426,9606.ENSP00000218516,9606.ENSP00000219022,9606.ENSP00000219070,9606.ENSP00000219240,9606.ENSP00000220809,9606.ENSP00000221130,…	OTC,PYGM,ASNS,MOGAT2,SULT2B1,ADH1A,SIRT1,MAPK1,PDXP,HMOX1,PYGL,GSTZ1,AHCY,GLA,OLFM4,MMP2,DHODH,PLAT,GSR,CKM,PON1,PPIF,MPO,CCL2,SULT1E1,CTSC,CCND1,PDHX,DAO,LTA4H,TPI1,GCLC,MAPK14,AGXT2,LTF,ODC1,NT5C1A,LEPRE1,CTSD,MMP8,ABCG2,ALG5,CAT,GSTM2,PTGIS,GOT2,CDC25B,RFPL3,G6PC,CHRM3,CCNB1,FOLH1,CDK4,MDM2,BARD1,LYZ,DNAH3,MAN2A1,BLMH,ALDH2,FLT4,MARS,ATP5B,TEP1,DPH1,EP300,TYR,PRKCG,P4HA1,KDR,ATF2,LCT,KYNU,BCHE…
GO:0005488	Binding	518	12516	0.13	6.49e-32	9606.ENSP00000039007,9606.ENSP00000164139,9606.ENSP00000175506,9606.ENSP00000200676,9606.ENSP00000201586,9606.ENSP00000209668,9606.ENSP00000212015,9606.ENSP00000215727,9606.ENSP00000215832,9606.ENSP00000215904,9606.ENSP00000216117,9606.ENSP00000216392,9606.ENSP00000216465,9606.ENSP00000216479,9606.ENSP00000216797,9606.ENSP00000217426,9606.ENSP00000218075,9606.ENSP00000218388,9606.ENSP00000218516,…	OTC,PYGM,ASNS,CETP,SULT2B1,ADH1A,SIRT1,SERPIND1,MAPK1,PDXP,HMOX1,PYGL,GSTZ1,AHSA1,NFKBIA,AHCY,GLRA2,TIMP1,GLA,OLFM4,MMP2,DHODH,SLC6A2,PLAT,DKK4,GSR,CKM,EBI3,TGFB1,COMP,PON1,PCOLCE,SERPINE1,PPIF,MPO,CCL2,COL1A1,SULT1E1,IL2,CTSC,CCND1,DAO,IL23A,LTA4H,IL26,IFNG,TPI1,GCLC,MAPK14,AGXT2,IL4,NR3C1,LTF,RBP2,APOB,ODC1,OPRD1,NT5C1A,LEPRE1,MMP8,ABCG2,CAT,GSTM2,AHR,MC3R,PTGIS,MT2A,GOT2,SLC22A5,IRF1,CDC25B,HS…
GO:0019899	Enzyme binding	168	2239	0.39	9.2e-25	9606.ENSP00000212015,9606.ENSP00000215832,9606.ENSP00000216117,9606.ENSP00000216797,9606.ENSP00000218388,9606.ENSP00000221930,9606.ENSP00000222271,9606.ENSP00000223095,9606.ENSP00000225964,9606.ENSP00000227266,9606.ENSP00000227507,9606.ENSP00000229270,9606.ENSP00000229795,9606.ENSP00000231509,9606.ENSP00000233242,9606.ENSP00000241052,9606.ENSP00000241337,9606.ENSP00000245206,9606.ENSP00000245960,…	SIRT1,MAPK1,HMOX1,NFKBIA,TIMP1,TGFB1,COMP,SERPINE1,COL1A1,CTSC,CCND1,TPI1,MAPK14,NR3C1,APOB,CAT,GSTM2,GOT2,CDC25B,HSPB1,CCNB1,APC,MDM2,BARD1,CCND2,SLC6A4,FLT4,KCNH2,SLC12A2,TEP1,ATF2,BCHE,STAT3,CAD,PPARGC1A,EGF,ERBB3,RB1,TP53,ERBB2,SOD1,SLC6A3,CALM2,CCNA2,RASA1,EGFR,NTRK2,ADRA2A,SH3RF1,APP,ADCY8,PPARG,HMGCR,ACE,ALPI,NPM1,PLK1,CYP2A6,BIRC5,BCL2L1,COL3A1,PRKCB,ADRB2,PAM,PRKCE,PLG,CASP3,GSTM1,CFLAR,…
GO:0043167	Ion binding	319	6188	0.23	1.58e-24	9606.ENSP00000039007,9606.ENSP00000164139,9606.ENSP00000175506,9606.ENSP00000200676,9606.ENSP00000209668,9606.ENSP00000212015,9606.ENSP00000215727,9606.ENSP00000215832,9606.ENSP00000215904,9606.ENSP00000216117,9606.ENSP00000216392,9606.ENSP00000218075,9606.ENSP00000218388,9606.ENSP00000219070,9606.ENSP00000219240,9606.ENSP00000219833,9606.ENSP00000221130,9606.ENSP00000221476,9606.ENSP00000222271,…	OTC,PYGM,ASNS,CETP,ADH1A,SIRT1,SERPIND1,MAPK1,PDXP,HMOX1,PYGL,GLRA2,TIMP1,MMP2,DHODH,SLC6A2,GSR,CKM,COMP,PON1,PCOLCE,MPO,COL1A1,CTSC,DAO,LTA4H,GCLC,MAPK14,AGXT2,NR3C1,LTF,APOB,NT5C1A,LEPRE1,MMP8,ABCG2,CAT,GSTM2,PTGIS,MT2A,GOT2,SLC22A5,RFPL3,G6PC,CRP,CHRM3,FOLH1,CDK4,MDM2,BARD1,DNAH3,MAN2A1,SLC6A4,FLT4,MARS,ATP5B,TEP1,EP300,TYR,IL1A,PRKCG,P4HA1,SELP,KDR,FCER2,ATF2,KYNU,BCHE,FGF2,CAD,F13A1,SDHA,ENP…
GO:0036094	Small molecule binding	178	2516	0.36	7.02e-24	9606.ENSP00000039007,9606.ENSP00000164139,9606.ENSP00000175506,9606.ENSP00000200676,9606.ENSP00000201586,9606.ENSP00000212015,9606.ENSP00000215832,9606.ENSP00000216392,9606.ENSP00000217426,9606.ENSP00000218075,9606.ENSP00000219240,9606.ENSP00000221130,9606.ENSP00000221476,9606.ENSP00000228476,9606.ENSP00000229416,9606.ENSP00000229795,9606.ENSP00000231420,9606.ENSP00000232217,9606.ENSP00000235628,…	OTC,PYGM,ASNS,CETP,SULT2B1,SIRT1,MAPK1,PYGL,AHCY,GLRA2,DHODH,GSR,CKM,DAO,GCLC,MAPK14,AGXT2,RBP2,NT5C1A,LEPRE1,ABCG2,CAT,GSTM2,GOT2,SLC22A5,CDK4,DNAH3,ALDH2,FLT4,MARS,ATP5B,TEP1,PRKCG,P4HA1,SELP,KDR,KYNU,CAD,SDHA,CDK6,CDK2,ERBB3,HDC,IGF1R,TP53,ERBB2,PGD,GLRA3,MUT,EGFR,NTRK2,GLUD1,FLT1,ADCY8,PPARG,HMGCR,HK2,NAGS,FABP1,ALB,RHO,NOS3,ALDH1A1,HPRT1,PLK1,RRM1,AGXT,INSR,FASN,PRKCB,PAM,PRKCE,GLUL,PPARD,PH…
GO:0043168	Anion binding	189	2805	0.34	2.43e-23	9606.ENSP00000039007,9606.ENSP00000164139,9606.ENSP00000175506,9606.ENSP00000200676,9606.ENSP00000212015,9606.ENSP00000215727,9606.ENSP00000215832,9606.ENSP00000216392,9606.ENSP00000218075,9606.ENSP00000219240,9606.ENSP00000221130,9606.ENSP00000221476,9606.ENSP00000222271,9606.ENSP00000222381,9606.ENSP00000223061,9606.ENSP00000225275,9606.ENSP00000227266,9606.ENSP00000228476,9606.ENSP00000229416,…	OTC,PYGM,ASNS,CETP,SIRT1,SERPIND1,MAPK1,PYGL,GLRA2,DHODH,GSR,CKM,COMP,PON1,PCOLCE,MPO,CTSC,DAO,GCLC,MAPK14,AGXT2,LTF,APOB,LEPRE1,ABCG2,GSTM2,GOT2,SLC22A5,G6PC,FOLH1,CDK4,DNAH3,FLT4,MARS,ATP5B,TEP1,PRKCG,P4HA1,SELP,KDR,KYNU,FGF2,CAD,SDHA,CDK6,CDK2,ERBB3,HDC,IGF1R,TP53,ERBB2,GLRA3,EGFR,NTRK2,GLUD1,FLT1,APP,ADAMTS1,ADCY8,PPARG,HMGCR,NCF1,HK2,ACE,PCYT1A,NAGS,FABP1,ALB,NOS3,PLK1,RRM1,AGXT,INSR,FASN,PR…
GO:0016491	Oxidoreductase activity	83	726	0.57	7.32e-21	9606.ENSP00000209668,9606.ENSP00000216117,9606.ENSP00000216465,9606.ENSP00000219240,9606.ENSP00000221130,9606.ENSP00000225275,9606.ENSP00000228476,9606.ENSP00000236040,9606.ENSP00000241052,9606.ENSP00000241337,9606.ENSP00000244043,9606.ENSP00000261733,9606.ENSP00000263321,9606.ENSP00000263556,9606.ENSP00000264932,9606.ENSP00000268797,9606.ENSP00000270142,9606.ENSP00000270776,9606.ENSP00000277865,…	ADH1A,HMOX1,GSTZ1,DHODH,GSR,MPO,DAO,LEPRE1,CAT,GSTM2,PTGIS,ALDH2,TYR,P4HA1,SDHA,GFOD2,SOD1,PGD,GLUD1,AKR1B1,HMGCR,NCF1,CBR1,VCAM1,NOS3,ALDH1A1,RRM1,CYP2A6,FASN,PAM,ADH1B,PDHB,CYCS,ALDH5A1,CRAT,PIPOX,TPO,NQO1,ME2,NOS2,GLUD2,P4HB,GSTA1,CYP3A4,MAOA,CYP1A2,ALDH9A1,HSD17B11,PTGS1,DIO1,MT-ND6,PTGS2,ME1,SCD,ALOX5,MAOB,XDH,CYP1A1,AKR1C3,AKR1C1,GLDC,TYRP1,G6PD,LDHB,CYP19A1,CBSL,GSTP1,MMACHC,P4HA2,CYP21A2,…
GO:0019842	Vitamin binding	38	142	0.94	2.51e-19	9606.ENSP00000164139,9606.ENSP00000216392,9606.ENSP00000231420,9606.ENSP00000232217,9606.ENSP00000236040,9606.ENSP00000245206,9606.ENSP00000263556,9606.ENSP00000264170,9606.ENSP00000267845,9606.ENSP00000274813,9606.ENSP00000295897,9606.ENSP00000296271,9606.ENSP00000302620,9606.ENSP00000304592,9606.ENSP00000306100,9606.ENSP00000310978,9606.ENSP00000318868,9606.ENSP00000332369,9606.ENSP00000333667,…	PYGM,PYGL,AGXT2,RBP2,LEPRE1,GOT2,P4HA1,KYNU,HDC,MUT,ALB,RHO,AGXT,FASN,PAM,PHYKPL,SHMT1,ALAS2,SHMT2,SRR,GPT2,MTR,OAT,GOT1,CTH,GNMT,NFS1,GLDC,GCAT,PC,GPT,ALAS1,ABAT,CBSL,MMACHC,P4HA2,ADH7,LEPREL2
GO:0005102	Signaling receptor binding	123	1581	0.41	1.89e-18	9606.ENSP00000212015,9606.ENSP00000218388,9606.ENSP00000218516,9606.ENSP00000220809,9606.ENSP00000220812,9606.ENSP00000221847,9606.ENSP00000221930,9606.ENSP00000222271,9606.ENSP00000223095,9606.ENSP00000225831,9606.ENSP00000226730,9606.ENSP00000228534,9606.ENSP00000229134,9606.ENSP00000229135,9606.ENSP00000231449,9606.ENSP00000233242,9606.ENSP00000234961,9606.ENSP00000241337,9606.ENSP00000249075,…	SIRT1,TIMP1,GLA,PLAT,DKK4,EBI3,TGFB1,COMP,SERPINE1,CCL2,IL2,IL23A,IL26,IFNG,IL4,APOB,OPRD1,GSTM2,LIF,ANGPTL6,CRP,CCNB1,MDM2,ATP5B,EP300,IL1A,IL1B,KDR,FCER2,FGF2,STAT3,ICAM1,PPARGC1A,EGF,ERBB3,RB1,IGF1R,TP53,ERBB2,SLC6A3,RASA1,EGFR,ADRA2A,APP,PPARG,ACE,TFF1,VCAM1,CSF2,INSR,COL3A1,IL13,PRKCB,CXCL10,CXCL8,CXCL11,PLG,LPL,CASP3,PLA2G1B,CFLAR,PPARGC1B,GH1,HNF4A,HTR1A,PGR,P4HB,FBLN1,CAV1,ESR2,CTNNB1,CAS…
GO:0046983	Protein dimerization activity	94	1037	0.47	1.59e-17	9606.ENSP00000215904,9606.ENSP00000216117,9606.ENSP00000216465,9606.ENSP00000218516,9606.ENSP00000222381,9606.ENSP00000229270,9606.ENSP00000234111,9606.ENSP00000237612,9606.ENSP00000241052,9606.ENSP00000241337,9606.ENSP00000242057,9606.ENSP00000248553,9606.ENSP00000257555,9606.ENSP00000260947,9606.ENSP00000261937,9606.ENSP00000262186,9606.ENSP00000263321,9606.ENSP00000264170,9606.ENSP00000264657,…	PDXP,HMOX1,GSTZ1,GLA,PON1,TPI1,ODC1,ABCG2,CAT,GSTM2,AHR,HSPB1,HNF1A,BARD1,FLT4,KCNH2,TYR,KYNU,STAT3,ERBB3,TP53,ERBB2,MUT,NTRK2,ADRA2A,APP,ADCY8,PCYT1A,BAX,NPM1,BIRC5,BCL2L1,AGXT,ACHE,ADRB2,ADRA1B,GLB1,LPL,GSTM1,HNF4A,SHMT1,ACPP,NOS2,P4HB,SP1,HSP90AA1,CAV1,SRR,E2F1,SREBF1,NPAS3,DPP4,STAT1,SREBF2,E2F2,PTGS2,F11R,MCL1,ADRB1,CHUK,GADD45A,NFS1,ECE1,XDH,GLDC,CHEK2,TYRP1,GARS,G6PD,BCL2,CBSL,MMACHC,RELA,…
GO:0042803	Protein homodimerization activity	73	673	0.55	4.54e-17	9606.ENSP00000215904,9606.ENSP00000216117,9606.ENSP00000216465,9606.ENSP00000218516,9606.ENSP00000222381,9606.ENSP00000229270,9606.ENSP00000234111,9606.ENSP00000237612,9606.ENSP00000241052,9606.ENSP00000241337,9606.ENSP00000242057,9606.ENSP00000248553,9606.ENSP00000257555,9606.ENSP00000260947,9606.ENSP00000261937,9606.ENSP00000262186,9606.ENSP00000263321,9606.ENSP00000264170,9606.ENSP00000264657,…	PDXP,HMOX1,GSTZ1,GLA,PON1,TPI1,ODC1,ABCG2,CAT,GSTM2,AHR,HSPB1,HNF1A,BARD1,FLT4,KCNH2,TYR,KYNU,STAT3,MUT,NTRK2,ADRA2A,APP,ADCY8,PCYT1A,BAX,NPM1,BIRC5,BCL2L1,AGXT,ACHE,ADRB2,GLB1,LPL,GSTM1,HNF4A,SHMT1,ACPP,NOS2,SP1,HSP90AA1,SRR,DPP4,STAT1,PTGS2,F11R,MCL1,CHUK,GADD45A,NFS1,ECE1,XDH,GLDC,CHEK2,TYRP1,G6PD,BCL2,CBSL,MMACHC,RELA,ADRA2C,CITED1,IMPA1,TOP2A,MME,GCH1,IKBKB,AKT1,PECAM1,VEGFA,GALE,GHR,IKBKG
GO:0031406	Carboxylic acid binding	42	218	0.8	5.36e-17	9606.ENSP00000039007,9606.ENSP00000216392,9606.ENSP00000218075,9606.ENSP00000229416,9606.ENSP00000236040,9606.ENSP00000241337,9606.ENSP00000245206,9606.ENSP00000263556,9606.ENSP00000263686,9606.ENSP00000264705,9606.ENSP00000274093,9606.ENSP00000277865,9606.ENSP00000287820,9606.ENSP00000293404,9606.ENSP00000295834,9606.ENSP00000295897,9606.ENSP00000297494,9606.ENSP00000302620,9606.ENSP00000306100,…	OTC,PYGL,GLRA2,GCLC,LEPRE1,GSTM2,GOT2,P4HA1,SELP,CAD,GLRA3,GLUD1,PPARG,NAGS,FABP1,ALB,NOS3,AGXT,PAM,GLUL,PPARD,PLA2G1B,HNF4A,SHMT1,NOS2,GLUD2,SELE,ALAS2,SHMT2,GSTA1,SRR,GOT1,GRIN1,GNMT,AKR1C3,AKR1C1,GLDC,PC,GSTP1,P4HA2,RXRA,LEPREL2
GO:0043177	Organic acid binding	43	230	0.79	5.36e-17	9606.ENSP00000039007,9606.ENSP00000216392,9606.ENSP00000218075,9606.ENSP00000229416,9606.ENSP00000236040,9606.ENSP00000241337,9606.ENSP00000245206,9606.ENSP00000263556,9606.ENSP00000263686,9606.ENSP00000264705,9606.ENSP00000274093,9606.ENSP00000277865,9606.ENSP00000287820,9606.ENSP00000293404,9606.ENSP00000295834,9606.ENSP00000295897,9606.ENSP00000297494,9606.ENSP00000302620,9606.ENSP00000306100,…	OTC,PYGL,GLRA2,GCLC,LEPRE1,GSTM2,GOT2,P4HA1,SELP,CAD,GLRA3,GLUD1,PPARG,NAGS,FABP1,ALB,NOS3,AGXT,PAM,GLUL,PPARD,PLA2G1B,HNF4A,SHMT1,NOS2,GLUD2,SELE,ALAS2,SHMT2,GSTA1,SRR,RYR2,GOT1,GRIN1,GNMT,AKR1C3,AKR1C1,GLDC,PC,GSTP1,P4HA2,RXRA,LEPREL2
GO:0019900	Kinase binding	75	742	0.52	4.4e-16	9606.ENSP00000212015,9606.ENSP00000215832,9606.ENSP00000227507,9606.ENSP00000229795,9606.ENSP00000231509,9606.ENSP00000245960,9606.ENSP00000248553,9606.ENSP00000256442,9606.ENSP00000257430,9606.ENSP00000260947,9606.ENSP00000261254,9606.ENSP00000262461,9606.ENSP00000264110,9606.ENSP00000264657,9606.ENSP00000267163,9606.ENSP00000269305,9606.ENSP00000272298,9606.ENSP00000274026,9606.ENSP00000275493,…	SIRT1,MAPK1,CCND1,MAPK14,NR3C1,CDC25B,HSPB1,CCNB1,APC,BARD1,CCND2,SLC12A2,ATF2,STAT3,RB1,TP53,CALM2,CCNA2,EGFR,ADRA2A,SH3RF1,ACE,NPM1,PLK1,BCL2L1,PRKCB,PAM,PLG,GYS1,CDC25C,GSK3B,CASP9,MAPK8IP2,HSP90AA1,CAV1,SFN,CTNNB1,E2F1,SREBF1,RAC1,ACTB,RYR2,PARP1,GADD45A,PTPN1,SRC,PRKCZ,PCNA,RGCC,JAK2,CHEK2,BAD,PRKCD,PKIA,ITGB2,GSTP1,RELA,CDKN1A,PTPN6,TOP2B,ACTA2,ESR1,SCN5A,TOP2A,SLC2A1,GCH1,ANGPT1,IKBKB,HSF1…
GO:0030170	Pyridoxal phosphate binding	24	54	1.16	4.58e-16	9606.ENSP00000164139,9606.ENSP00000216392,9606.ENSP00000231420,9606.ENSP00000245206,9606.ENSP00000264170,9606.ENSP00000267845,9606.ENSP00000295897,9606.ENSP00000302620,9606.ENSP00000310978,9606.ENSP00000318868,9606.ENSP00000332369,9606.ENSP00000333667,9606.ENSP00000339435,9606.ENSP00000345282,9606.ENSP00000357838,9606.ENSP00000359539,9606.ENSP00000359976,9606.ENSP00000363205,9606.ENSP00000370737,…	PYGM,PYGL,AGXT2,GOT2,KYNU,HDC,ALB,AGXT,PHYKPL,SHMT1,ALAS2,SHMT2,SRR,GPT2,OAT,GOT1,CTH,NFS1,GLDC,GCAT,GPT,ALAS1,ABAT,CBSL
GO:0019901	Protein kinase binding	67	653	0.53	1.44e-14	9606.ENSP00000212015,9606.ENSP00000215832,9606.ENSP00000227507,9606.ENSP00000229795,9606.ENSP00000231509,9606.ENSP00000245960,9606.ENSP00000248553,9606.ENSP00000256442,9606.ENSP00000257430,9606.ENSP00000261254,9606.ENSP00000262461,9606.ENSP00000264110,9606.ENSP00000264657,9606.ENSP00000269305,9606.ENSP00000272298,9606.ENSP00000274026,9606.ENSP00000275493,9606.ENSP00000280155,9606.ENSP00000290866,…	SIRT1,MAPK1,CCND1,MAPK14,NR3C1,CDC25B,HSPB1,CCNB1,APC,CCND2,SLC12A2,ATF2,STAT3,TP53,CALM2,CCNA2,EGFR,ADRA2A,ACE,NPM1,PLK1,BCL2L1,PRKCB,PAM,GYS1,CDC25C,GSK3B,CASP9,MAPK8IP2,HSP90AA1,CAV1,SFN,CTNNB1,E2F1,SREBF1,RAC1,ACTB,RYR2,PARP1,PTPN1,SRC,PRKCZ,PCNA,RGCC,JAK2,CHEK2,BAD,PRKCD,PKIA,ITGB2,GSTP1,RELA,CDKN1A,PTPN6,TOP2B,ACTA2,ESR1,SCN5A,TOP2A,GCH1,ANGPT1,IKBKB,HSF1,HIF1A,AKT1,AATF,GHR
GO:0046914	Transition metal ion binding	89	1076	0.43	2.17e-14	9606.ENSP00000209668,9606.ENSP00000218388,9606.ENSP00000219070,9606.ENSP00000228740,9606.ENSP00000231509,9606.ENSP00000231751,9606.ENSP00000236040,9606.ENSP00000236826,9606.ENSP00000244043,9606.ENSP00000245185,9606.ENSP00000258149,9606.ENSP00000263253,9606.ENSP00000263321,9606.ENSP00000263339,9606.ENSP00000263431,9606.ENSP00000263556,9606.ENSP00000264705,9606.ENSP00000265162,9606.ENSP00000269305,…	ADH1A,TIMP1,MMP2,LTA4H,NR3C1,LTF,LEPRE1,MMP8,PTGIS,MT2A,MDM2,EP300,TYR,IL1A,PRKCG,P4HA1,CAD,ENPEP,TP53,SOD1,DNPEP,MMP10,APP,ADAMTS1,CA2,PPARG,ACE,ALPI,ALB,NOS3,MMP3,CYP2A6,BIRC5,PRKCB,PAM,ADH1B,GLUL,SNCB,PPARD,HNF4A,SHMT1,NPEPPS,MMP1,PGR,ATP13A2,SHMT2,NR1I2,CYP3A4,CYP1A2,ADCY2,ESR2,ARG1,RASSF1,NR3C2,RXRG,MTR,PARP1,NR1I3,ME1,SCD,PTPN1,MMP9,ALOX5,RXRB,AR,ECE1,PTER,XDH,CYP1A1,CYP19A1,P4HA2,PPARA,ALA…
GO:0030594	Neurotransmitter receptor activity	28	109	0.92	7.59e-14	9606.ENSP00000218075,9606.ENSP00000255380,9606.ENSP00000263269,9606.ENSP00000274093,9606.ENSP00000276198,9606.ENSP00000293190,9606.ENSP00000296526,9606.ENSP00000306129,9606.ENSP00000306490,9606.ENSP00000316244,9606.ENSP00000347754,9606.ENSP00000354859,9606.ENSP00000358301,9606.ENSP00000358963,9606.ENSP00000359353,9606.ENSP00000360608,9606.ENSP00000366233,9606.ENSP00000372750,9606.ENSP00000377353,…	GLRA2,CHRM3,GRIN2D,GLRA3,HTR2C,GRIN2C,GRIA2,DRD5,CHRM1,HTR1A,HTR3A,DRD2,ADRB1,HTR1B,GABRE,GRIN1,GABBR1,CHRM5,DRD1,HRH1,CHRNA2,GABRA1,GRIK2,CHRM2,CHRM4,GRIA1,HTR2A,GABRG3
GO:0043169	Cation binding	214	4242	0.22	9.81e-13	9606.ENSP00000200676,9606.ENSP00000209668,9606.ENSP00000212015,9606.ENSP00000215904,9606.ENSP00000216117,9606.ENSP00000216392,9606.ENSP00000218075,9606.ENSP00000218388,9606.ENSP00000219070,9606.ENSP00000219833,9606.ENSP00000222271,9606.ENSP00000222381,9606.ENSP00000225275,9606.ENSP00000225964,9606.ENSP00000228740,9606.ENSP00000229416,9606.ENSP00000231509,9606.ENSP00000231751,9606.ENSP00000235628,…	CETP,ADH1A,SIRT1,PDXP,HMOX1,PYGL,GLRA2,TIMP1,MMP2,SLC6A2,COMP,PON1,MPO,COL1A1,LTA4H,GCLC,NR3C1,LTF,NT5C1A,LEPRE1,MMP8,CAT,PTGIS,MT2A,RFPL3,CRP,CHRM3,FOLH1,MDM2,BARD1,MAN2A1,SLC6A4,EP300,TYR,IL1A,PRKCG,P4HA1,SELP,FCER2,ATF2,BCHE,CAD,F13A1,ENPEP,EGF,CDK2,TP53,SOD1,SLC6A3,CALM2,DNPEP,GLRA3,MUT,HTR2C,GLUD1,MMP10,SH3RF1,APP,ADAMTS1,CA2,ADCY8,SLC6A1,PPARG,ACE,PCYT1A,NAGS,ALPI,ALB,RHO,NOS3,HPRT1,MMP3,PL…
GO:0016597	Amino acid binding	20	59	1.04	1.48e-11	9606.ENSP00000039007,9606.ENSP00000218075,9606.ENSP00000229416,9606.ENSP00000245206,9606.ENSP00000264705,9606.ENSP00000274093,9606.ENSP00000277865,9606.ENSP00000293404,9606.ENSP00000297494,9606.ENSP00000302620,9606.ENSP00000307900,9606.ENSP00000318868,9606.ENSP00000327251,9606.ENSP00000327589,9606.ENSP00000332369,9606.ENSP00000333667,9606.ENSP00000339435,9606.ENSP00000360608,9606.ENSP00000361894,…	OTC,GLRA2,GCLC,GOT2,CAD,GLRA3,GLUD1,NAGS,NOS3,AGXT,GLUL,SHMT1,NOS2,GLUD2,ALAS2,SHMT2,SRR,GRIN1,GNMT,GLDC
GO:0098960	Postsynaptic neurotransmitter receptor activity	21	70	0.99	2.49e-11	9606.ENSP00000218075,9606.ENSP00000255380,9606.ENSP00000263269,9606.ENSP00000293190,9606.ENSP00000296526,9606.ENSP00000306129,9606.ENSP00000306490,9606.ENSP00000354859,9606.ENSP00000358301,9606.ENSP00000359353,9606.ENSP00000360608,9606.ENSP00000366233,9606.ENSP00000372750,9606.ENSP00000377353,9606.ENSP00000385026,9606.ENSP00000393097,9606.ENSP00000397026,9606.ENSP00000399745,9606.ENSP00000409378,…	GLRA2,CHRM3,GRIN2D,GRIN2C,GRIA2,DRD5,CHRM1,DRD2,ADRB1,GABRE,GRIN1,GABBR1,CHRM5,DRD1,CHRNA2,GABRA1,GRIK2,CHRM2,CHRM4,GRIA1,GABRG3
GO:0019904	Protein domain specific binding	63	716	0.46	6.29e-11	9606.ENSP00000212015,9606.ENSP00000245407,9606.ENSP00000258149,9606.ENSP00000262186,9606.ENSP00000263341,9606.ENSP00000266970,9606.ENSP00000267163,9606.ENSP00000269305,9606.ENSP00000272298,9606.ENSP00000274026,9606.ENSP00000282561,9606.ENSP00000284981,9606.ENSP00000287820,9606.ENSP00000289473,9606.ENSP00000293288,9606.ENSP00000300738,9606.ENSP00000302564,9606.ENSP00000303830,9606.ENSP00000308938,…	SIRT1,SLC22A5,MDM2,KCNH2,IL1B,CDK2,RB1,TP53,CALM2,CCNA2,GJA1,APP,PPARG,NCF1,BAX,RRM1,BCL2L1,INSR,PLG,PPARGC1B,ARHGEF4,CDC25C,HSPA5,SP1,CASP9,HSP90AA1,SRR,CTNNB1,CASP8,VCP,TOP1,F11R,MCL1,ADRB1,JUN,RUNX2,CD40,SRC,AR,NKX3-1,JAK2,SH2D2A,MLF1,NFE2L2,BCL2,RELA,PPARA,CHEK1,PTPN6,OPRM1,GRIK2,NCOA2,RHOA,CITED1,SYNGAP1,SCN5A,RXRA,GRIA1,CASP1,HIF1A,LITAF,AATF,IKBKG
GO:0008144	Drug binding	22	91	0.9	2.44e-10	9606.ENSP00000216392,9606.ENSP00000219240,9606.ENSP00000225174,9606.ENSP00000245185,9606.ENSP00000261707,9606.ENSP00000276198,9606.ENSP00000287820,9606.ENSP00000290866,9606.ENSP00000295834,9606.ENSP00000295897,9606.ENSP00000304592,9606.ENSP00000310928,9606.ENSP00000336528,9606.ENSP00000354532,9606.ENSP00000354859,9606.ENSP00000358963,9606.ENSP00000381607,9606.ENSP00000385523,9606.ENSP00000393097,…	PYGL,DHODH,PPIF,MT2A,SLC6A4,HTR2C,PPARG,ACE,FABP1,ALB,FASN,PPARD,NR1I2,PNP,DRD2,HTR1B,GSTP1,PPARA,GABRA1,TOP2A,PPIA,HTR2A
GO:0033218	Amide binding	42	369	0.57	3.7e-10	9606.ENSP00000216797,9606.ENSP00000225174,9606.ENSP00000234961,9606.ENSP00000241052,9606.ENSP00000241337,9606.ENSP00000243911,9606.ENSP00000256999,9606.ENSP00000264381,9606.ENSP00000265162,9606.ENSP00000268035,9606.ENSP00000284981,9606.ENSP00000287820,9606.ENSP00000296526,9606.ENSP00000303211,9606.ENSP00000303830,9606.ENSP00000304592,9606.ENSP00000305372,9606.ENSP00000311469,9606.ENSP00000320324,…	NFKBIA,PPIF,OPRD1,CAT,GSTM2,MC3R,FOLH1,BCHE,ENPEP,IGF1R,APP,PPARG,GRIA2,ACHE,INSR,FASN,ADRB2,GSTM1,NPEPPS,ITM2C,MAPK8IP2,MRGPRX2,PTGES,CALCR,RYR2,SOAT1,GRIN1,GNMT,ECE1,AGER,PC,ITGB2,GSTP1,MMACHC,RELA,OPRM1,MME,PPIA,RXRA,GRIA1,LDLR,GHR
GO:0004879	Nuclear receptor activity	17	48	1.06	4.88e-10	9606.ENSP00000231509,9606.ENSP00000242057,9606.ENSP00000264657,9606.ENSP00000287820,9606.ENSP00000310928,9606.ENSP00000325120,9606.ENSP00000336528,9606.ENSP00000343925,9606.ENSP00000348069,9606.ENSP00000352900,9606.ENSP00000356959,9606.ENSP00000363817,9606.ENSP00000363822,9606.ENSP00000370253,9606.ENSP00000385523,9606.ENSP00000405330,9606.ENSP00000419692	NR3C1,AHR,STAT3,PPARG,PPARD,PGR,NR1I2,ESR2,SREBF1,RXRG,NR1I3,RXRB,AR,NKX3-1,PPARA,ESR1,RXRA
GO:0008227	G protein-coupled amine receptor activity	17	49	1.06	5.97e-10	9606.ENSP00000255380,9606.ENSP00000276198,9606.ENSP00000280155,9606.ENSP00000305372,9606.ENSP00000306490,9606.ENSP00000306662,9606.ENSP00000316244,9606.ENSP00000358301,9606.ENSP00000358963,9606.ENSP00000368766,9606.ENSP00000372750,9606.ENSP00000380247,9606.ENSP00000386069,9606.ENSP00000399745,9606.ENSP00000409378,9606.ENSP00000437737,9606.ENSP00000480573	CHRM3,HTR2C,ADRA2A,ADRB2,CHRM1,ADRA1B,HTR1A,ADRB1,HTR1B,ADRA1D,CHRM5,HRH1,ADRA2C,CHRM2,CHRM4,HTR2A,ADRA2B
GO:0042277	Peptide binding	37	299	0.61	7.3e-10	9606.ENSP00000216797,9606.ENSP00000225174,9606.ENSP00000234961,9606.ENSP00000241052,9606.ENSP00000241337,9606.ENSP00000243911,9606.ENSP00000256999,9606.ENSP00000264381,9606.ENSP00000265162,9606.ENSP00000268035,9606.ENSP00000284981,9606.ENSP00000287820,9606.ENSP00000296526,9606.ENSP00000303211,9606.ENSP00000303830,9606.ENSP00000305372,9606.ENSP00000311469,9606.ENSP00000320324,9606.ENSP00000322730,…	NFKBIA,PPIF,OPRD1,CAT,GSTM2,MC3R,FOLH1,BCHE,ENPEP,IGF1R,APP,PPARG,GRIA2,ACHE,INSR,ADRB2,GSTM1,NPEPPS,ITM2C,MAPK8IP2,MRGPRX2,PTGES,CALCR,GRIN1,ECE1,AGER,ITGB2,GSTP1,MMACHC,RELA,OPRM1,MME,PPIA,RXRA,GRIA1,LDLR,GHR
GO:0097159	Organic cyclic compound binding	260	5916	0.16	1.22e-09	9606.ENSP00000164139,9606.ENSP00000175506,9606.ENSP00000200676,9606.ENSP00000201586,9606.ENSP00000212015,9606.ENSP00000215832,9606.ENSP00000216117,9606.ENSP00000216392,9606.ENSP00000217426,9606.ENSP00000219240,9606.ENSP00000221130,9606.ENSP00000221476,9606.ENSP00000225275,9606.ENSP00000226444,9606.ENSP00000228476,9606.ENSP00000228740,9606.ENSP00000229416,9606.ENSP00000229795,9606.ENSP00000231420,…	PYGM,ASNS,CETP,SULT2B1,SIRT1,MAPK1,HMOX1,PYGL,AHCY,DHODH,GSR,CKM,MPO,SULT1E1,DAO,LTA4H,GCLC,MAPK14,AGXT2,NR3C1,LTF,NT5C1A,ABCG2,CAT,AHR,PTGIS,GOT2,SLC22A5,IRF1,HSPB1,HNF1A,CDK4,MDM2,BARD1,DNAH3,SLC6A4,ALDH2,FLT4,MARS,ATP5B,TEP1,EP300,PRKCG,KDR,ATF2,KYNU,STAT3,CAD,FOSL2,PPARGC1A,SDHA,CDK6,CDK2,ERBB3,RB1,HDC,IGF1R,TP53,ERBB2,SLC6A3,PGD,C1orf35,MUT,EGFR,HTR2C,NTRK2,GLUD1,ADRA2A,FLT1,APP,ACAA2,RBM45,…
GO:0044877	Protein-containing complex binding	83	1216	0.35	2.47e-09	9606.ENSP00000212015,9606.ENSP00000222271,9606.ENSP00000223061,9606.ENSP00000227507,9606.ENSP00000229416,9606.ENSP00000242057,9606.ENSP00000255030,9606.ENSP00000257430,9606.ENSP00000257904,9606.ENSP00000258149,9606.ENSP00000261707,9606.ENSP00000263341,9606.ENSP00000263923,9606.ENSP00000264072,9606.ENSP00000264110,9606.ENSP00000264498,9606.ENSP00000264832,9606.ENSP00000268035,9606.ENSP00000269305,…	SIRT1,COMP,PCOLCE,CCND1,GCLC,AHR,CRP,APC,CDK4,MDM2,SLC6A4,IL1B,KDR,FCER2,ATF2,FGF2,ICAM1,IGF1R,TP53,SLC6A3,NUF2,EGFR,MS4A2,ADRA2A,APP,VCAM1,NPM1,PLK1,ACHE,INSR,COL3A1,ADRB2,FOS,LPL,CASP3,CFLAR,HSPA5,P4HB,MAPK8IP2,FBLN1,ADSSL1,HSP90AA1,CAV1,CTSB,SREBF1,RAC1,CASP8,VCP,DRD2,F11R,GCLM,CHUK,CD40LG,JUN,GRIN1,PTPN1,MMP9,SRC,EIF6,AGER,PRKCZ,PCNA,IFNB1,PDX1,SPP1,INS,ITGB2,RELA,CDKN1A,CHRNA2,NCOA1,PPARA,AL…
GO:0061629	RNA polymerase II-specific DNA-binding transcription factor binding	35	283	0.61	2.53e-09	9606.ENSP00000212015,9606.ENSP00000216797,9606.ENSP00000229795,9606.ENSP00000263253,9606.ENSP00000264110,9606.ENSP00000264657,9606.ENSP00000264867,9606.ENSP00000267163,9606.ENSP00000287820,9606.ENSP00000296930,9606.ENSP00000305355,9606.ENSP00000306245,9606.ENSP00000310928,9606.ENSP00000312649,9606.ENSP00000312987,9606.ENSP00000324806,9606.ENSP00000329357,9606.ENSP00000344456,9606.ENSP00000349960,…	SIRT1,NFKBIA,MAPK14,EP300,ATF2,STAT3,PPARGC1A,RB1,PPARG,NPM1,PRKCB,FOS,PPARD,PPARGC1B,HNF4A,GSK3B,SP1,CTNNB1,ACTB,STAT1,PARP1,JUN,SRC,PCNA,NKX3-1,TGFB1I1,NFE2L2,RELA,NCOA1,PPARA,CREB1,NCOA2,ESR1,RXRA,HIF1A
GO:0046906	Tetrapyrrole binding	25	144	0.75	3.27e-09	9606.ENSP00000216117,9606.ENSP00000225275,9606.ENSP00000241052,9606.ENSP00000244043,9606.ENSP00000274813,9606.ENSP00000297494,9606.ENSP00000301141,9606.ENSP00000307786,9606.ENSP00000318820,9606.ENSP00000327251,9606.ENSP00000337915,9606.ENSP00000342007,9606.ENSP00000354612,9606.ENSP00000355536,9606.ENSP00000355938,9606.ENSP00000356438,9606.ENSP00000362680,9606.ENSP00000369050,9606.ENSP00000371067,…	HMOX1,MPO,CAT,PTGIS,MUT,NOS3,CYP2A6,CYCS,TPO,NOS2,CYP3A4,CYP1A2,PTGS1,MTR,FLVCR1,PTGS2,SRC,CYP1A1,JAK2,CYP19A1,CBSL,MMACHC,CYP21A2,DUOX2,CYP1B1
GO:0038023	Signaling receptor activity	93	1453	0.32	3.32e-09	9606.ENSP00000218075,9606.ENSP00000221847,9606.ENSP00000231509,9606.ENSP00000234371,9606.ENSP00000234961,9606.ENSP00000243911,9606.ENSP00000255380,9606.ENSP00000261937,9606.ENSP00000263269,9606.ENSP00000263923,9606.ENSP00000264246,9606.ENSP00000264832,9606.ENSP00000265171,9606.ENSP00000267101,9606.ENSP00000268035,9606.ENSP00000269571,9606.ENSP00000274093,9606.ENSP00000275493,9606.ENSP00000276198,…	GLRA2,EBI3,NR3C1,KISS1R,OPRD1,MC3R,CHRM3,FLT4,GRIN2D,KDR,CD80,ICAM1,EGF,ERBB3,IGF1R,ERBB2,GLRA3,EGFR,HTR2C,NTRK2,ADRA2A,FLT1,PPARG,GRIN2C,RHO,GRIA2,INSR,ADRB2,DRD5,CHRM1,ADRA1B,PPARD,HNF4A,EDNRA,HTR1A,MET,PGR,SELE,CD86,MRGPRX2,F3,NR1I2,ESR2,C5AR1,HTR3A,PTGER3,NR3C2,CALCR,RXRG,DRD2,NR1I3,DMBT1,ADRB1,HTR1B,GABRE,GRIN1,CD40,RXRB,AGER,GABBR1,THBD,ADRA1D,NKX3-1,CHRM5,GPR55,DRD1,HRH1,ITGB2,CHRNA2,PPARA…
GO:0016209	Antioxidant activity	18	74	0.9	1.59e-08	9606.ENSP00000216465,9606.ENSP00000221130,9606.ENSP00000225275,9606.ENSP00000241052,9606.ENSP00000241337,9606.ENSP00000270142,9606.ENSP00000295834,9606.ENSP00000295897,9606.ENSP00000318820,9606.ENSP00000319788,9606.ENSP00000335620,9606.ENSP00000348170,9606.ENSP00000354612,9606.ENSP00000356438,9606.ENSP00000381607,9606.ENSP00000434516,9606.ENSP00000446252,9606.ENSP00000475084	GSTZ1,GSR,MPO,CAT,GSTM2,SOD1,FABP1,ALB,TPO,NQO1,GSTA1,HP,PTGS1,PTGS2,GSTP1,TXNRD1,SOD2,DUOX2
GO:0098772	Molecular function regulator	168	3422	0.21	1.69e-08	9606.ENSP00000212015,9606.ENSP00000215727,9606.ENSP00000216479,9606.ENSP00000218388,9606.ENSP00000220812,9606.ENSP00000221847,9606.ENSP00000221930,9606.ENSP00000223061,9606.ENSP00000223095,9606.ENSP00000225831,9606.ENSP00000226730,9606.ENSP00000227266,9606.ENSP00000227507,9606.ENSP00000228534,9606.ENSP00000229134,9606.ENSP00000229135,9606.ENSP00000231449,9606.ENSP00000231509,9606.ENSP00000231751,…	SIRT1,SERPIND1,AHSA1,TIMP1,DKK4,EBI3,TGFB1,PCOLCE,SERPINE1,CCL2,IL2,CTSC,CCND1,IL23A,IL26,IFNG,IL4,NR3C1,LTF,AHR,IRF1,HSPB1,LIF,CCNB1,APC,HNF1A,CDK4,CCND2,EP300,IL1A,IL1B,ATF2,FGF2,PSMD3,STAT3,FOSL2,PPARGC1A,EGF,ERBB3,RB1,TP53,CALM2,CCNA2,RASA1,APP,PPARG,NCF1,TFF1,PSME3,CSF2,NPM1,ALDH1A1,BIRC5,IL13,PRKCB,ADRB2,CXCL10,PRKCE,FOS,CXCL8,CXCL11,SNCB,PPARD,CASP3,CFLAR,PPARGC1B,GH1,HNF4A,ARHGEF4,PGR,SP1…
GO:0016705	Oxidoreductase activity, acting on paired donors, with incorporation or reduction of molecular oxygen	25	159	0.71	1.86e-08	9606.ENSP00000216117,9606.ENSP00000236040,9606.ENSP00000244043,9606.ENSP00000263321,9606.ENSP00000263556,9606.ENSP00000297494,9606.ENSP00000301141,9606.ENSP00000306100,9606.ENSP00000327251,9606.ENSP00000327801,9606.ENSP00000337915,9606.ENSP00000342007,9606.ENSP00000354612,9606.ENSP00000356438,9606.ENSP00000359380,9606.ENSP00000369050,9606.ENSP00000369927,9606.ENSP00000370254,9606.ENSP00000373570,…	HMOX1,LEPRE1,PTGIS,TYR,P4HA1,NOS3,CYP2A6,PAM,NOS2,P4HB,CYP3A4,CYP1A2,PTGS1,PTGS2,SCD,CYP1A1,AKR1C3,AKR1C1,TYRP1,CYP19A1,P4HA2,CYP21A2,POR,CYP1B1,LEPREL2
GO:0005126	Cytokine receptor binding	32	264	0.6	2.39e-08	9606.ENSP00000221847,9606.ENSP00000221930,9606.ENSP00000225831,9606.ENSP00000226730,9606.ENSP00000228534,9606.ENSP00000229135,9606.ENSP00000231449,9606.ENSP00000249075,9606.ENSP00000263339,9606.ENSP00000263341,9606.ENSP00000264657,9606.ENSP00000296871,9606.ENSP00000304915,9606.ENSP00000305651,9606.ENSP00000306512,9606.ENSP00000306884,9606.ENSP00000311032,9606.ENSP00000312455,9606.ENSP00000312673,…	EBI3,TGFB1,CCL2,IL2,IL23A,IFNG,IL4,LIF,IL1A,IL1B,STAT3,CSF2,IL13,CXCL10,CXCL8,CXCL11,CASP3,CFLAR,GH1,CASP8,STAT1,FASLG,CD40LG,TNFSF13B,IFNB1,JAK2,IL6,IL10,BDNF,CXCL2,ITGB3,VEGFA
GO:0140297	DNA-binding transcription factor binding	38	366	0.53	2.98e-08	9606.ENSP00000212015,9606.ENSP00000216797,9606.ENSP00000229795,9606.ENSP00000263253,9606.ENSP00000264110,9606.ENSP00000264657,9606.ENSP00000264867,9606.ENSP00000267163,9606.ENSP00000287820,9606.ENSP00000296930,9606.ENSP00000305355,9606.ENSP00000306245,9606.ENSP00000310928,9606.ENSP00000312649,9606.ENSP00000312987,9606.ENSP00000324806,9606.ENSP00000329357,9606.ENSP00000344456,9606.ENSP00000349960,…	SIRT1,NFKBIA,MAPK14,EP300,ATF2,STAT3,PPARGC1A,RB1,PPARG,NPM1,PRKCB,FOS,PPARD,PPARGC1B,HNF4A,GSK3B,SP1,CTNNB1,ACTB,STAT1,PARP1,JUN,RUNX2,SRC,PCNA,NKX3-1,TGFB1I1,NFE2L2,BCL2,RELA,NCOA1,PPARA,CREB1,NCOA2,ESR1,RXRA,HIF1A,MYC
GO:0002020	Protease binding	23	138	0.74	3.32e-08	9606.ENSP00000218388,9606.ENSP00000222271,9606.ENSP00000223095,9606.ENSP00000225964,9606.ENSP00000269305,9606.ENSP00000270349,9606.ENSP00000277120,9606.ENSP00000295463,9606.ENSP00000304408,9606.ENSP00000311032,9606.ENSP00000312455,9606.ENSP00000324806,9606.ENSP00000334145,9606.ENSP00000351777,9606.ENSP00000353731,9606.ENSP00000380432,9606.ENSP00000380958,9606.ENSP00000381185,9606.ENSP00000416066,…	TIMP1,COMP,SERPINE1,COL1A1,TP53,SLC6A3,NTRK2,ALPI,COL3A1,CASP3,CFLAR,GSK3B,F3,VCP,DPP4,INS,MBP,BCL2,SERPINA1,ITGB3,LDLR,MAGEA3,SERPINB6
GO:0008270	Zinc ion binding	61	811	0.39	3.36e-08	9606.ENSP00000209668,9606.ENSP00000218388,9606.ENSP00000219070,9606.ENSP00000228740,9606.ENSP00000231509,9606.ENSP00000236826,9606.ENSP00000245185,9606.ENSP00000258149,9606.ENSP00000263253,9606.ENSP00000263431,9606.ENSP00000264705,9606.ENSP00000265162,9606.ENSP00000269305,9606.ENSP00000270142,9606.ENSP00000273075,9606.ENSP00000279441,9606.ENSP00000284984,9606.ENSP00000285379,9606.ENSP00000287820,…	ADH1A,TIMP1,MMP2,LTA4H,NR3C1,MMP8,MT2A,MDM2,EP300,PRKCG,CAD,ENPEP,TP53,SOD1,DNPEP,MMP10,ADAMTS1,CA2,PPARG,ACE,ALPI,ALB,MMP3,BIRC5,PRKCB,PAM,ADH1B,PPARD,HNF4A,SHMT1,NPEPPS,MMP1,PGR,ATP13A2,SHMT2,NR1I2,ESR2,RASSF1,NR3C2,RXRG,MTR,PARP1,NR1I3,PTPN1,MMP9,RXRB,AR,ECE1,PTER,PPARA,ALAD,ESR1,PRKCA,TRIM26,MME,GCH1,RXRA,ADH7,ADH1C,MMP12,LITAF
GO:0000166	Nucleotide binding	117	2119	0.26	3.64e-08	9606.ENSP00000164139,9606.ENSP00000175506,9606.ENSP00000212015,9606.ENSP00000215832,9606.ENSP00000216392,9606.ENSP00000217426,9606.ENSP00000219240,9606.ENSP00000221130,9606.ENSP00000221476,9606.ENSP00000228476,9606.ENSP00000229416,9606.ENSP00000229795,9606.ENSP00000235628,9606.ENSP00000237612,9606.ENSP00000241052,9606.ENSP00000245407,9606.ENSP00000257904,9606.ENSP00000261383,9606.ENSP00000261733,…	PYGM,ASNS,SIRT1,MAPK1,PYGL,AHCY,DHODH,GSR,CKM,DAO,GCLC,MAPK14,NT5C1A,ABCG2,CAT,SLC22A5,CDK4,DNAH3,ALDH2,FLT4,MARS,ATP5B,TEP1,PRKCG,KDR,CAD,SDHA,CDK6,CDK2,ERBB3,IGF1R,TP53,ERBB2,PGD,EGFR,NTRK2,GLUD1,FLT1,ADCY8,HMGCR,HK2,NOS3,ALDH1A1,HPRT1,PLK1,RRM1,INSR,FASN,PRKCB,PRKCE,GLUL,PFAS,MET,ME2,ITM2C,HSPA5,GSK3B,ATP13A2,NOS2,GLUD2,ADSSL1,MX2,HSP90AA1,TARSL2,SRR,ACSL4,ADCY2,RAC1,ACTB,VCP,NLRC3,MYLK,TOP1,P…
GO:0030545	Receptor regulator activity	47	536	0.46	4.03e-08	9606.ENSP00000218388,9606.ENSP00000220812,9606.ENSP00000221847,9606.ENSP00000221930,9606.ENSP00000225831,9606.ENSP00000226730,9606.ENSP00000228534,9606.ENSP00000229134,9606.ENSP00000229135,9606.ENSP00000231449,9606.ENSP00000249075,9606.ENSP00000263339,9606.ENSP00000263341,9606.ENSP00000264498,9606.ENSP00000265171,9606.ENSP00000284981,9606.ENSP00000291527,9606.ENSP00000296871,9606.ENSP00000304915,…	TIMP1,DKK4,EBI3,TGFB1,CCL2,IL2,IL23A,IL26,IFNG,IL4,LIF,IL1A,IL1B,FGF2,EGF,APP,TFF1,CSF2,IL13,CXCL10,PRKCE,CXCL8,CXCL11,GH1,ESR2,PYY,DPP4,FASLG,CD40LG,TNFSF13B,NPPA,EDN1,IFNB1,PDGFD,SPP1,CCK,INS,IL6,GCG,IGF2,GPI,IL10,BDNF,ADH7,CXCL2,FAM132B,VEGFA
GO:0005125	Cytokine activity	29	233	0.61	8.1e-08	9606.ENSP00000218388,9606.ENSP00000221847,9606.ENSP00000221930,9606.ENSP00000225831,9606.ENSP00000226730,9606.ENSP00000228534,9606.ENSP00000229134,9606.ENSP00000229135,9606.ENSP00000231449,9606.ENSP00000249075,9606.ENSP00000263339,9606.ENSP00000263341,9606.ENSP00000264498,9606.ENSP00000296871,9606.ENSP00000304915,9606.ENSP00000305651,9606.ENSP00000306512,9606.ENSP00000306884,9606.ENSP00000356694,…	TIMP1,EBI3,TGFB1,CCL2,IL2,IL23A,IL26,IFNG,IL4,LIF,IL1A,IL1B,FGF2,CSF2,IL13,CXCL10,CXCL8,CXCL11,FASLG,CD40LG,TNFSF13B,EDN1,IFNB1,SPP1,IL6,GPI,IL10,CXCL2,VEGFA
GO:0020037	Heme binding	22	134	0.73	8.96e-08	9606.ENSP00000216117,9606.ENSP00000225275,9606.ENSP00000241052,9606.ENSP00000244043,9606.ENSP00000297494,9606.ENSP00000301141,9606.ENSP00000307786,9606.ENSP00000318820,9606.ENSP00000327251,9606.ENSP00000337915,9606.ENSP00000342007,9606.ENSP00000354612,9606.ENSP00000355938,9606.ENSP00000356438,9606.ENSP00000362680,9606.ENSP00000369050,9606.ENSP00000371067,9606.ENSP00000379683,9606.ENSP00000381231,…	HMOX1,MPO,CAT,PTGIS,NOS3,CYP2A6,CYCS,TPO,NOS2,CYP3A4,CYP1A2,PTGS1,FLVCR1,PTGS2,SRC,CYP1A1,JAK2,CYP19A1,CBSL,CYP21A2,DUOX2,CYP1B1
GO:0030546	Signaling receptor activator activity	44	494	0.46	8.96e-08	9606.ENSP00000218388,9606.ENSP00000221847,9606.ENSP00000221930,9606.ENSP00000225831,9606.ENSP00000226730,9606.ENSP00000228534,9606.ENSP00000229134,9606.ENSP00000229135,9606.ENSP00000231449,9606.ENSP00000249075,9606.ENSP00000263339,9606.ENSP00000263341,9606.ENSP00000264498,9606.ENSP00000265171,9606.ENSP00000284981,9606.ENSP00000291527,9606.ENSP00000296871,9606.ENSP00000304915,9606.ENSP00000305651,…	TIMP1,EBI3,TGFB1,CCL2,IL2,IL23A,IL26,IFNG,IL4,LIF,IL1A,IL1B,FGF2,EGF,APP,TFF1,CSF2,IL13,CXCL10,PRKCE,CXCL8,CXCL11,GH1,PYY,DPP4,FASLG,CD40LG,TNFSF13B,NPPA,EDN1,IFNB1,PDGFD,SPP1,CCK,INS,IL6,GCG,IGF2,GPI,IL10,BDNF,CXCL2,FAM132B,VEGFA
GO:0046872	Metal ion binding	191	4160	0.18	9.62e-08	9606.ENSP00000209668,9606.ENSP00000212015,9606.ENSP00000215904,9606.ENSP00000216117,9606.ENSP00000218075,9606.ENSP00000218388,9606.ENSP00000219070,9606.ENSP00000219833,9606.ENSP00000222271,9606.ENSP00000222381,9606.ENSP00000225275,9606.ENSP00000225964,9606.ENSP00000228740,9606.ENSP00000229416,9606.ENSP00000231509,9606.ENSP00000231751,9606.ENSP00000235628,9606.ENSP00000236040,9606.ENSP00000236826,…	ADH1A,SIRT1,PDXP,HMOX1,GLRA2,TIMP1,MMP2,SLC6A2,COMP,PON1,MPO,COL1A1,LTA4H,GCLC,NR3C1,LTF,NT5C1A,LEPRE1,MMP8,CAT,PTGIS,MT2A,RFPL3,CRP,FOLH1,MDM2,BARD1,MAN2A1,SLC6A4,EP300,TYR,IL1A,PRKCG,P4HA1,SELP,FCER2,ATF2,CAD,F13A1,ENPEP,EGF,CDK2,TP53,SOD1,SLC6A3,CALM2,DNPEP,GLRA3,MUT,MMP10,SH3RF1,APP,ADAMTS1,CA2,ADCY8,SLC6A1,PPARG,ACE,ALPI,ALB,RHO,NOS3,HPRT1,MMP3,PLK1,CYP2A6,BIRC5,MGMT,COL3A1,PRKCB,PAM,PRKCE,I…
GO:0003707	Steroid hormone receptor activity	15	55	0.95	1.01e-07	9606.ENSP00000231509,9606.ENSP00000287820,9606.ENSP00000310928,9606.ENSP00000312987,9606.ENSP00000325120,9606.ENSP00000336528,9606.ENSP00000343925,9606.ENSP00000350815,9606.ENSP00000352900,9606.ENSP00000356959,9606.ENSP00000363817,9606.ENSP00000370253,9606.ENSP00000385523,9606.ENSP00000405330,9606.ENSP00000419692	NR3C1,PPARG,PPARD,HNF4A,PGR,NR1I2,ESR2,NR3C2,RXRG,NR1I3,RXRB,NKX3-1,PPARA,ESR1,RXRA
GO:0016740	Transferase activity	117	2170	0.25	1.19e-07	9606.ENSP00000039007,9606.ENSP00000164139,9606.ENSP00000198801,9606.ENSP00000201586,9606.ENSP00000215832,9606.ENSP00000216392,9606.ENSP00000216465,9606.ENSP00000221476,9606.ENSP00000225831,9606.ENSP00000226444,9606.ENSP00000227507,9606.ENSP00000227868,9606.ENSP00000229795,9606.ENSP00000231420,9606.ENSP00000239891,9606.ENSP00000241337,9606.ENSP00000245206,9606.ENSP00000249007,9606.ENSP00000253801,…	OTC,PYGM,MOGAT2,SULT2B1,MAPK1,PYGL,GSTZ1,CKM,CCL2,SULT1E1,CCND1,PDHX,MAPK14,AGXT2,ALG5,GSTM2,GOT2,RFPL3,G6PC,CCNB1,CDK4,MDM2,BARD1,FLT4,TEP1,DPH1,EP300,PRKCG,KDR,ATF2,CAD,F13A1,CPT1A,CDK6,CDK2,ERBB3,IGF1R,ERBB2,EGFR,NTRK2,FLT1,SH3RF1,ACAA2,HK2,PCYT1A,NAGS,HPRT1,GLYATL1,PLK1,MGMT,AGXT,INSR,FASN,PRKCB,PRKCE,HAS2,GLUL,PHYKPL,GSTM1,CRAT,RNF31,MET,GYS1,SHMT1,GSK3B,ALAS2,SHMT2,GSTA1,GPT2,MYLK,TOP1,PNP,…
GO:0016769	Transferase activity, transferring nitrogenous groups	11	23	1.19	1.31e-07	9606.ENSP00000231420,9606.ENSP00000245206,9606.ENSP00000302620,9606.ENSP00000310978,9606.ENSP00000345282,9606.ENSP00000357838,9606.ENSP00000359539,9606.ENSP00000378408,9606.ENSP00000379845,9606.ENSP00000379895,9606.ENSP00000443459	AGXT2,GOT2,AGXT,PHYKPL,GPT2,OAT,GOT1,GPT,ABAT,GATM,BCAT1
GO:0008289	Lipid binding	57	764	0.39	1.38e-07	9606.ENSP00000039007,9606.ENSP00000200676,9606.ENSP00000201586,9606.ENSP00000216392,9606.ENSP00000222381,9606.ENSP00000226444,9606.ENSP00000226730,9606.ENSP00000231509,9606.ENSP00000231751,9606.ENSP00000232217,9606.ENSP00000233242,9606.ENSP00000241337,9606.ENSP00000245206,9606.ENSP00000263686,9606.ENSP00000287820,9606.ENSP00000289473,9606.ENSP00000292823,9606.ENSP00000293288,9606.ENSP00000295834,…	OTC,CETP,SULT2B1,PYGL,PON1,SULT1E1,IL2,NR3C1,LTF,RBP2,APOB,GSTM2,GOT2,SELP,PPARG,NCF1,PCYT1A,BAX,FABP1,ALB,RHO,LPL,PPARD,PLA2G1B,HNF4A,PGR,ATP13A2,F3,GSTA1,CYP3A4,CAV1,ESR2,HAVCR1,NR3C2,NF1,VCP,SOAT1,DMBT1,AR,PLA2G2E,AKR1C3,AKR1C1,GAP43,BAD,GSTP1,PLA2G2A,PPARA,ESR1,CYP21A2,MME,RXRA,ADH7,MTTP,AKT1,TRPV1,HSD17B1,BTK
GO:0048018	Receptor ligand activity	43	490	0.46	1.83e-07	9606.ENSP00000218388,9606.ENSP00000221847,9606.ENSP00000221930,9606.ENSP00000225831,9606.ENSP00000226730,9606.ENSP00000228534,9606.ENSP00000229134,9606.ENSP00000229135,9606.ENSP00000231449,9606.ENSP00000249075,9606.ENSP00000263339,9606.ENSP00000263341,9606.ENSP00000264498,9606.ENSP00000265171,9606.ENSP00000284981,9606.ENSP00000291527,9606.ENSP00000296871,9606.ENSP00000304915,9606.ENSP00000305651,…	TIMP1,EBI3,TGFB1,CCL2,IL2,IL23A,IL26,IFNG,IL4,LIF,IL1A,IL1B,FGF2,EGF,APP,TFF1,CSF2,IL13,CXCL10,CXCL8,CXCL11,GH1,PYY,DPP4,FASLG,CD40LG,TNFSF13B,NPPA,EDN1,IFNB1,PDGFD,SPP1,CCK,INS,IL6,GCG,IGF2,GPI,IL10,BDNF,CXCL2,FAM132B,VEGFA
GO:0005496	Steroid binding	19	104	0.78	2.19e-07	9606.ENSP00000200676,9606.ENSP00000201586,9606.ENSP00000216392,9606.ENSP00000226444,9606.ENSP00000231509,9606.ENSP00000295834,9606.ENSP00000312286,9606.ENSP00000325120,9606.ENSP00000337915,9606.ENSP00000339191,9606.ENSP00000343925,9606.ENSP00000350815,9606.ENSP00000356591,9606.ENSP00000363822,9606.ENSP00000369927,9606.ENSP00000370254,9606.ENSP00000405330,9606.ENSP00000408860,9606.ENSP00000466799	CETP,SULT2B1,PYGL,SULT1E1,NR3C1,FABP1,PLA2G1B,PGR,CYP3A4,CAV1,ESR2,NR3C2,SOAT1,AR,AKR1C3,AKR1C1,ESR1,CYP21A2,HSD17B1
GO:0016616	Oxidoreductase activity, acting on the CH-OH group of donors, NAD or NADP as acceptor	20	122	0.73	4.34e-07	9606.ENSP00000209668,9606.ENSP00000270776,9606.ENSP00000285930,9606.ENSP00000287936,9606.ENSP00000290349,9606.ENSP00000304592,9606.ENSP00000306606,9606.ENSP00000321070,9606.ENSP00000351035,9606.ENSP00000358719,9606.ENSP00000369927,9606.ENSP00000370254,9606.ENSP00000377192,9606.ENSP00000379386,9606.ENSP00000420269,9606.ENSP00000426083,9606.ENSP00000440246,9606.ENSP00000445175,9606.ENSP00000451406,…	ADH1A,PGD,AKR1B1,HMGCR,CBR1,FASN,ADH1B,ME2,HSD17B11,ME1,AKR1C3,AKR1C1,G6PD,LDHB,ADH7,ADH1C,ME3,LDHA,HSD17B6,HSD17B1
GO:0097367	Carbohydrate derivative binding	117	2226	0.24	4.34e-07	9606.ENSP00000175506,9606.ENSP00000215727,9606.ENSP00000215832,9606.ENSP00000216392,9606.ENSP00000218516,9606.ENSP00000219240,9606.ENSP00000221476,9606.ENSP00000222271,9606.ENSP00000223061,9606.ENSP00000225275,9606.ENSP00000226730,9606.ENSP00000229416,9606.ENSP00000229795,9606.ENSP00000231751,9606.ENSP00000233242,9606.ENSP00000237612,9606.ENSP00000245407,9606.ENSP00000255409,9606.ENSP00000257904,…	ASNS,SERPIND1,MAPK1,PYGL,GLA,DHODH,CKM,COMP,PCOLCE,MPO,IL2,GCLC,MAPK14,LTF,APOB,ABCG2,SLC22A5,CHI3L1,CDK4,DNAH3,FLT4,MARS,ATP5B,TEP1,PRKCG,SELP,KDR,FGF2,CAD,CDK6,CDK2,ERBB3,IGF1R,TP53,ERBB2,EGFR,NTRK2,GLUD1,FLT1,APP,ADAMTS1,ADCY8,HK2,NOS3,PLK1,RRM1,INSR,PRKCB,CXCL10,PRKCE,CXCL11,GLB1,GLUL,LPL,PFAS,MET,ITM2C,HSPA5,GSK3B,ATP13A2,NOS2,GLUD2,SELE,ADSSL1,MX2,HSP90AA1,TARSL2,SRR,ACSL4,ADCY2,CTSB,RAC1,A…
GO:0008483	Transaminase activity	10	21	1.19	6.66e-07	9606.ENSP00000231420,9606.ENSP00000245206,9606.ENSP00000302620,9606.ENSP00000310978,9606.ENSP00000345282,9606.ENSP00000357838,9606.ENSP00000359539,9606.ENSP00000378408,9606.ENSP00000379845,9606.ENSP00000443459	AGXT2,GOT2,AGXT,PHYKPL,GPT2,OAT,GOT1,GPT,ABAT,BCAT1
GO:0099529	Neurotransmitter receptor activity involved in regulation of postsynaptic membrane potential	14	56	0.91	7.77e-07	9606.ENSP00000218075,9606.ENSP00000263269,9606.ENSP00000293190,9606.ENSP00000296526,9606.ENSP00000306490,9606.ENSP00000358301,9606.ENSP00000359353,9606.ENSP00000360608,9606.ENSP00000366233,9606.ENSP00000385026,9606.ENSP00000393097,9606.ENSP00000397026,9606.ENSP00000428994,9606.ENSP00000479113	GLRA2,GRIN2D,GRIN2C,GRIA2,CHRM1,ADRB1,GABRE,GRIN1,GABBR1,CHRNA2,GABRA1,GRIK2,GRIA1,GABRG3
GO:1901338	Catecholamine binding	9	15	1.29	7.77e-07	9606.ENSP00000270349,9606.ENSP00000280155,9606.ENSP00000305372,9606.ENSP00000306129,9606.ENSP00000354859,9606.ENSP00000358301,9606.ENSP00000377353,9606.ENSP00000386069,9606.ENSP00000480573	SLC6A3,ADRA2A,ADRB2,DRD5,DRD2,ADRB1,DRD1,ADRA2C,ADRA2B
GO:1901363	Heterocyclic compound binding	243	5831	0.13	9.68e-07	9606.ENSP00000164139,9606.ENSP00000175506,9606.ENSP00000201586,9606.ENSP00000212015,9606.ENSP00000215832,9606.ENSP00000216117,9606.ENSP00000216392,9606.ENSP00000217426,9606.ENSP00000219240,9606.ENSP00000221130,9606.ENSP00000221476,9606.ENSP00000225275,9606.ENSP00000228476,9606.ENSP00000228740,9606.ENSP00000229416,9606.ENSP00000229795,9606.ENSP00000231420,9606.ENSP00000231509,9606.ENSP00000231751,…	PYGM,ASNS,SULT2B1,SIRT1,MAPK1,HMOX1,PYGL,AHCY,DHODH,GSR,CKM,MPO,DAO,LTA4H,GCLC,MAPK14,AGXT2,NR3C1,LTF,NT5C1A,ABCG2,CAT,AHR,PTGIS,GOT2,SLC22A5,IRF1,HSPB1,HNF1A,CDK4,MDM2,BARD1,DNAH3,SLC6A4,ALDH2,FLT4,MARS,ATP5B,TEP1,EP300,PRKCG,KDR,ATF2,KYNU,STAT3,CAD,FOSL2,PPARGC1A,SDHA,CDK6,CDK2,ERBB3,RB1,HDC,IGF1R,TP53,ERBB2,PGD,C1orf35,MUT,EGFR,HTR2C,NTRK2,GLUD1,FLT1,APP,ACAA2,RBM45,ADCY8,PPARG,HMGCR,HK2,ALB,N…
GO:0051427	Hormone receptor binding	24	188	0.62	1.04e-06	9606.ENSP00000212015,9606.ENSP00000263253,9606.ENSP00000264657,9606.ENSP00000264867,9606.ENSP00000267163,9606.ENSP00000287820,9606.ENSP00000305355,9606.ENSP00000312649,9606.ENSP00000312673,9606.ENSP00000344456,9606.ENSP00000354394,9606.ENSP00000355759,9606.ENSP00000362680,9606.ENSP00000365663,9606.ENSP00000368458,9606.ENSP00000370253,9606.ENSP00000371067,9606.ENSP00000378332,9606.ENSP00000379472,…	SIRT1,EP300,STAT3,PPARGC1A,RB1,PPARG,PRKCB,PPARGC1B,GH1,CTNNB1,STAT1,PARP1,SRC,NPPA,PCNA,NKX3-1,JAK2,TGFB1I1,CCK,NCOA1,NCOA2,ESR1,RXRA,HIF1A
GO:0016504	Peptidase activator activity	12	41	0.98	1.79e-06	9606.ENSP00000223061,9606.ENSP00000227266,9606.ENSP00000284981,9606.ENSP00000293362,9606.ENSP00000312455,9606.ENSP00000331544,9606.ENSP00000339191,9606.ENSP00000351777,9606.ENSP00000370253,9606.ENSP00000378040,9606.ENSP00000433138,9606.ENSP00000448165	PCOLCE,CTSC,APP,PSME3,CFLAR,FBLN1,CAV1,VCP,NKX3-1,BAD,CASP1,APAF1
GO:0044389	Ubiquitin-like protein ligase binding	31	312	0.51	2e-06	9606.ENSP00000216797,9606.ENSP00000229270,9606.ENSP00000256442,9606.ENSP00000257430,9606.ENSP00000258149,9606.ENSP00000262186,9606.ENSP00000264867,9606.ENSP00000267101,9606.ENSP00000267163,9606.ENSP00000269305,9606.ENSP00000275493,9606.ENSP00000315112,9606.ENSP00000324173,9606.ENSP00000324806,9606.ENSP00000335153,9606.ENSP00000351273,9606.ENSP00000351777,9606.ENSP00000354394,9606.ENSP00000360266,…	NFKBIA,TPI1,CCNB1,APC,MDM2,KCNH2,PPARGC1A,ERBB3,RB1,TP53,EGFR,RNF31,HSPA5,GSK3B,HSP90AA1,CASP8,VCP,STAT1,JUN,CD40,SRC,CHEK2,BCL2,CBSL,RELA,CDKN1A,GRIK2,GPI,SCN5A,HIF1A,IKBKG
GO:0030234	Enzyme regulator activity	66	1044	0.32	2.65e-06	9606.ENSP00000215727,9606.ENSP00000216479,9606.ENSP00000218388,9606.ENSP00000223061,9606.ENSP00000223095,9606.ENSP00000226730,9606.ENSP00000227266,9606.ENSP00000227507,9606.ENSP00000231751,9606.ENSP00000248553,9606.ENSP00000256442,9606.ENSP00000257430,9606.ENSP00000257904,9606.ENSP00000261254,9606.ENSP00000264639,9606.ENSP00000265171,9606.ENSP00000267101,9606.ENSP00000269305,9606.ENSP00000272298,…	SERPIND1,AHSA1,TIMP1,PCOLCE,SERPINE1,IL2,CTSC,CCND1,LTF,HSPB1,CCNB1,APC,CDK4,CCND2,PSMD3,EGF,ERBB3,TP53,CALM2,CCNA2,RASA1,APP,NCF1,PSME3,NPM1,ALDH1A1,BIRC5,CXCL10,PRKCE,SNCB,CASP3,CFLAR,CASP9,MAPK8IP2,FBLN1,COL7A1,HSP90AA1,AZIN1,CAV1,SFN,SLPI,NF1,VCP,GCLM,XIAP,JUN,PCNA,RGCC,NKX3-1,IGFBP3,BAD,PRKCD,MAPK8,PKIA,GSTP1,PROL1,CDKN1A,IGF2,SERPINB2,SYNGAP1,ESR1,SERPINA1,CASP1,APAF1,AKT1,SERPINB6
GO:0016829	Lyase activity	23	184	0.61	2.74e-06	9606.ENSP00000229270,9606.ENSP00000234111,9606.ENSP00000267845,9606.ENSP00000285379,9606.ENSP00000286355,9606.ENSP00000304592,9606.ENSP00000306100,9606.ENSP00000310978,9606.ENSP00000318868,9606.ENSP00000321070,9606.ENSP00000333667,9606.ENSP00000337180,9606.ENSP00000339435,9606.ENSP00000342952,9606.ENSP00000355518,9606.ENSP00000357880,9606.ENSP00000358719,9606.ENSP00000359539,9606.ENSP00000359976,…	TPI1,ODC1,HDC,CA2,ADCY8,FASN,PAM,PHYKPL,SHMT1,ME2,SHMT2,AZIN1,SRR,ADCY2,FH,AMD1,ME1,GOT1,CTH,GLDC,CBSL,ALAD,ME3
GO:0008134	Transcription factor binding	49	672	0.38	2.96e-06	9606.ENSP00000212015,9606.ENSP00000215832,9606.ENSP00000216797,9606.ENSP00000227507,9606.ENSP00000229795,9606.ENSP00000242057,9606.ENSP00000263253,9606.ENSP00000264110,9606.ENSP00000264657,9606.ENSP00000264867,9606.ENSP00000267163,9606.ENSP00000269305,9606.ENSP00000287820,9606.ENSP00000296930,9606.ENSP00000305355,9606.ENSP00000306245,9606.ENSP00000310928,9606.ENSP00000312649,9606.ENSP00000312987,…	SIRT1,MAPK1,NFKBIA,CCND1,MAPK14,AHR,EP300,ATF2,STAT3,PPARGC1A,RB1,TP53,PPARG,NPM1,PRKCB,FOS,PPARD,PPARGC1B,HNF4A,GSK3B,SP1,NR1I2,CTNNB1,E2F1,ACTB,STAT1,E2F2,PARP1,NR1I3,JUN,RUNX2,SRC,AR,PCNA,NKX3-1,PDX1,TGFB1I1,NFE2L2,BCL2,RELA,NCOA1,PPARA,CREB1,NCOA2,ESR1,RXRA,HIF1A,MYC,ELK1
GO:0009055	Electron transfer activity	17	103	0.73	4.31e-06	9606.ENSP00000221130,9606.ENSP00000261733,9606.ENSP00000264932,9606.ENSP00000285930,9606.ENSP00000289473,9606.ENSP00000307786,9606.ENSP00000321070,9606.ENSP00000342007,9606.ENSP00000358719,9606.ENSP00000367309,9606.ENSP00000368727,9606.ENSP00000370737,9606.ENSP00000379683,9606.ENSP00000384999,9606.ENSP00000419970,9606.ENSP00000434516,9606.ENSP00000451406	GSR,ALDH2,SDHA,AKR1B1,NCF1,CYCS,ME2,CYP1A2,ME1,MAOB,XDH,GLDC,CYP19A1,P4HA2,POR,TXNRD1,HSD17B6
GO:0005178	Integrin binding	20	147	0.65	5.6e-06	9606.ENSP00000222271,9606.ENSP00000263341,9606.ENSP00000263923,9606.ENSP00000264072,9606.ENSP00000264498,9606.ENSP00000264832,9606.ENSP00000275493,9606.ENSP00000284981,9606.ENSP00000294728,9606.ENSP00000304408,9606.ENSP00000327801,9606.ENSP00000331544,9606.ENSP00000357005,9606.ENSP00000359663,9606.ENSP00000362680,9606.ENSP00000378517,9606.ENSP00000380948,9606.ENSP00000391826,9606.ENSP00000408695,…	COMP,IL1B,KDR,FCER2,FGF2,ICAM1,EGFR,APP,VCAM1,COL3A1,P4HB,FBLN1,F11R,CD40LG,SRC,SPP1,ITGB2,IGF2,PRKCA,ITGB3
GO:0140096	Catalytic activity, acting on a protein	108	2116	0.22	6.41e-06	9606.ENSP00000212015,9606.ENSP00000215832,9606.ENSP00000215904,9606.ENSP00000219070,9606.ENSP00000220809,9606.ENSP00000225174,9606.ENSP00000225831,9606.ENSP00000227266,9606.ENSP00000227507,9606.ENSP00000228740,9606.ENSP00000229795,9606.ENSP00000231751,9606.ENSP00000236040,9606.ENSP00000236671,9606.ENSP00000236826,9606.ENSP00000245960,9606.ENSP00000249007,9606.ENSP00000256442,9606.ENSP00000256999,…	SIRT1,MAPK1,PDXP,MMP2,PLAT,PPIF,CCL2,CTSC,CCND1,LTA4H,MAPK14,LTF,LEPRE1,CTSD,MMP8,CDC25B,RFPL3,CCNB1,FOLH1,CDK4,MDM2,BARD1,BLMH,FLT4,PRKCG,P4HA1,KDR,CAD,F13A1,ENPEP,CDK6,CDK2,ERBB3,IGF1R,ERBB2,DNPEP,EGFR,NTRK2,MMP10,FLT1,SH3RF1,ADAMTS1,ACE,MMP3,PLK1,INSR,PRKCB,PAM,PRKCE,GLUL,PRSS1,PLG,CASP3,CFLAR,RNF31,MET,NPEPPS,CDC25C,MMP1,GSK3B,METAP2,P4HB,CASP9,CELA3B,CTSB,HP,CASP8,MYLK,DPP4,PRSS3,CTRB1,TOP1,…
GO:0031625	Ubiquitin protein ligase binding	29	296	0.51	6.53e-06	9606.ENSP00000216797,9606.ENSP00000229270,9606.ENSP00000257430,9606.ENSP00000258149,9606.ENSP00000262186,9606.ENSP00000264867,9606.ENSP00000267101,9606.ENSP00000267163,9606.ENSP00000269305,9606.ENSP00000275493,9606.ENSP00000315112,9606.ENSP00000324173,9606.ENSP00000324806,9606.ENSP00000335153,9606.ENSP00000351273,9606.ENSP00000351777,9606.ENSP00000360266,9606.ENSP00000361359,9606.ENSP00000362680,…	NFKBIA,TPI1,APC,MDM2,KCNH2,PPARGC1A,ERBB3,RB1,TP53,EGFR,RNF31,HSPA5,GSK3B,HSP90AA1,CASP8,VCP,JUN,CD40,SRC,CHEK2,BCL2,CBSL,RELA,CDKN1A,GRIK2,GPI,SCN5A,HIF1A,IKBKG
GO:0004888	Transmembrane signaling receptor activity	73	1240	0.28	6.57e-06	9606.ENSP00000218075,9606.ENSP00000221847,9606.ENSP00000234371,9606.ENSP00000234961,9606.ENSP00000243911,9606.ENSP00000255380,9606.ENSP00000261937,9606.ENSP00000263269,9606.ENSP00000263923,9606.ENSP00000264832,9606.ENSP00000265171,9606.ENSP00000267101,9606.ENSP00000268035,9606.ENSP00000269571,9606.ENSP00000274093,9606.ENSP00000275493,9606.ENSP00000276198,9606.ENSP00000277120,9606.ENSP00000280155,…	GLRA2,EBI3,KISS1R,OPRD1,MC3R,CHRM3,FLT4,GRIN2D,KDR,ICAM1,EGF,ERBB3,IGF1R,ERBB2,GLRA3,EGFR,HTR2C,NTRK2,ADRA2A,FLT1,PPARG,GRIN2C,RHO,GRIA2,INSR,ADRB2,DRD5,CHRM1,ADRA1B,EDNRA,HTR1A,MET,SELE,MRGPRX2,F3,C5AR1,HTR3A,PTGER3,CALCR,DRD2,ADRB1,HTR1B,GABRE,GRIN1,AGER,GABBR1,THBD,ADRA1D,CHRM5,GPR55,DRD1,HRH1,ITGB2,CHRNA2,ADRA2C,HLA-DOB,PTPN6,GABRA1,TBXA2R,OPRM1,GRIK2,CHRM2,CHRM4,CLDN4,GRIA1,HTR2A,GPR84,PECAM…
GO:0004935	Adrenergic receptor activity	7	9	1.41	7.52e-06	9606.ENSP00000280155,9606.ENSP00000305372,9606.ENSP00000306662,9606.ENSP00000358301,9606.ENSP00000368766,9606.ENSP00000386069,9606.ENSP00000480573	ADRA2A,ADRB2,ADRA1B,ADRB1,ADRA1D,ADRA2C,ADRA2B
GO:0022824	Transmitter-gated ion channel activity	13	60	0.85	8.55e-06	9606.ENSP00000218075,9606.ENSP00000263269,9606.ENSP00000274093,9606.ENSP00000293190,9606.ENSP00000296526,9606.ENSP00000347754,9606.ENSP00000359353,9606.ENSP00000360608,9606.ENSP00000385026,9606.ENSP00000393097,9606.ENSP00000397026,9606.ENSP00000428994,9606.ENSP00000479113	GLRA2,GRIN2D,GLRA3,GRIN2C,GRIA2,HTR3A,GABRE,GRIN1,CHRNA2,GABRA1,GRIK2,GRIA1,GABRG3
GO:0033293	Monocarboxylic acid binding	14	73	0.8	1.06e-05	9606.ENSP00000216392,9606.ENSP00000241337,9606.ENSP00000287820,9606.ENSP00000295834,9606.ENSP00000295897,9606.ENSP00000310928,9606.ENSP00000312286,9606.ENSP00000312987,9606.ENSP00000335620,9606.ENSP00000369927,9606.ENSP00000370254,9606.ENSP00000377532,9606.ENSP00000381607,9606.ENSP00000419692	PYGL,GSTM2,PPARG,FABP1,ALB,PPARD,PLA2G1B,HNF4A,GSTA1,AKR1C3,AKR1C1,PC,GSTP1,RXRA
GO:0035257	Nuclear hormone receptor binding	20	155	0.63	1.09e-05	9606.ENSP00000212015,9606.ENSP00000263253,9606.ENSP00000264657,9606.ENSP00000264867,9606.ENSP00000267163,9606.ENSP00000287820,9606.ENSP00000305355,9606.ENSP00000312649,9606.ENSP00000344456,9606.ENSP00000354394,9606.ENSP00000355759,9606.ENSP00000362680,9606.ENSP00000368458,9606.ENSP00000370253,9606.ENSP00000378332,9606.ENSP00000385216,9606.ENSP00000399968,9606.ENSP00000405330,9606.ENSP00000419692,…	SIRT1,EP300,STAT3,PPARGC1A,RB1,PPARG,PRKCB,PPARGC1B,CTNNB1,STAT1,PARP1,SRC,PCNA,NKX3-1,TGFB1I1,NCOA1,NCOA2,ESR1,RXRA,HIF1A
GO:0004497	Monooxygenase activity	16	99	0.72	1.16e-05	9606.ENSP00000244043,9606.ENSP00000263321,9606.ENSP00000297494,9606.ENSP00000301141,9606.ENSP00000306100,9606.ENSP00000327251,9606.ENSP00000337915,9606.ENSP00000342007,9606.ENSP00000369050,9606.ENSP00000369927,9606.ENSP00000370254,9606.ENSP00000373570,9606.ENSP00000379683,9606.ENSP00000408860,9606.ENSP00000419970,9606.ENSP00000478561	PTGIS,TYR,NOS3,CYP2A6,PAM,NOS2,CYP3A4,CYP1A2,CYP1A1,AKR1C3,AKR1C1,TYRP1,CYP19A1,CYP21A2,POR,CYP1B1
GO:0099528	G protein-coupled neurotransmitter receptor activity	7	10	1.36	1.16e-05	9606.ENSP00000255380,9606.ENSP00000306490,9606.ENSP00000358301,9606.ENSP00000366233,9606.ENSP00000372750,9606.ENSP00000399745,9606.ENSP00000409378	CHRM3,CHRM1,ADRB1,GABBR1,CHRM5,CHRM2,CHRM4
GO:0004993	G protein-coupled serotonin receptor activity	10	32	1.01	1.19e-05	9606.ENSP00000255380,9606.ENSP00000276198,9606.ENSP00000306490,9606.ENSP00000316244,9606.ENSP00000358963,9606.ENSP00000372750,9606.ENSP00000380247,9606.ENSP00000399745,9606.ENSP00000409378,9606.ENSP00000437737	CHRM3,HTR2C,CHRM1,HTR1A,HTR1B,CHRM5,HRH1,CHRM2,CHRM4,HTR2A
GO:0030554	Adenyl nucleotide binding	84	1534	0.25	1.19e-05	9606.ENSP00000175506,9606.ENSP00000215832,9606.ENSP00000216392,9606.ENSP00000217426,9606.ENSP00000221476,9606.ENSP00000229416,9606.ENSP00000229795,9606.ENSP00000237612,9606.ENSP00000245407,9606.ENSP00000257904,9606.ENSP00000261383,9606.ENSP00000261937,9606.ENSP00000262027,9606.ENSP00000262030,9606.ENSP00000262715,9606.ENSP00000263431,9606.ENSP00000263923,9606.ENSP00000264705,9606.ENSP00000265734,…	ASNS,MAPK1,PYGL,AHCY,CKM,GCLC,MAPK14,ABCG2,SLC22A5,CDK4,DNAH3,FLT4,MARS,ATP5B,TEP1,PRKCG,KDR,CAD,CDK6,CDK2,ERBB3,IGF1R,TP53,ERBB2,EGFR,NTRK2,GLUD1,FLT1,ADCY8,HK2,PLK1,RRM1,INSR,PRKCB,PRKCE,GLUL,PFAS,MET,ITM2C,HSPA5,GSK3B,ATP13A2,GLUD2,HSP90AA1,TARSL2,SRR,ACSL4,ADCY2,ACTB,VCP,NLRC3,MYLK,TOP1,SOAT1,MKI67,ME1,CHUK,RUNX2,SRC,PRKCZ,JAK2,CHEK2,RAD51,GARS,PC,PRKCD,CDK1,MAPK8,CHEK1,TOP2B,HK1,ACTA2,PRKCA,…
GO:0005230	Extracellular ligand-gated ion channel activity	14	75	0.79	1.3e-05	9606.ENSP00000218075,9606.ENSP00000263269,9606.ENSP00000274093,9606.ENSP00000293190,9606.ENSP00000296526,9606.ENSP00000347754,9606.ENSP00000359353,9606.ENSP00000360608,9606.ENSP00000385026,9606.ENSP00000393097,9606.ENSP00000397026,9606.ENSP00000428994,9606.ENSP00000459962,9606.ENSP00000479113	GLRA2,GRIN2D,GLRA3,GRIN2C,GRIA2,HTR3A,GABRE,GRIN1,CHRNA2,GABRA1,GRIK2,GRIA1,TRPV1,GABRG3
GO:0016922	Nuclear receptor binding	17	114	0.69	1.3e-05	9606.ENSP00000263253,9606.ENSP00000264657,9606.ENSP00000264867,9606.ENSP00000267163,9606.ENSP00000287820,9606.ENSP00000305355,9606.ENSP00000312649,9606.ENSP00000344456,9606.ENSP00000355759,9606.ENSP00000362680,9606.ENSP00000368458,9606.ENSP00000370253,9606.ENSP00000378332,9606.ENSP00000385216,9606.ENSP00000399968,9606.ENSP00000405330,9606.ENSP00000419692	EP300,STAT3,PPARGC1A,RB1,PPARG,PRKCB,PPARGC1B,CTNNB1,PARP1,SRC,PCNA,NKX3-1,TGFB1I1,NCOA1,NCOA2,ESR1,RXRA
GO:0032559	Adenyl ribonucleotide binding	83	1522	0.25	1.57e-05	9606.ENSP00000175506,9606.ENSP00000215832,9606.ENSP00000216392,9606.ENSP00000221476,9606.ENSP00000229416,9606.ENSP00000229795,9606.ENSP00000237612,9606.ENSP00000245407,9606.ENSP00000257904,9606.ENSP00000261383,9606.ENSP00000261937,9606.ENSP00000262027,9606.ENSP00000262030,9606.ENSP00000262715,9606.ENSP00000263431,9606.ENSP00000263923,9606.ENSP00000264705,9606.ENSP00000265734,9606.ENSP00000266970,…	ASNS,MAPK1,PYGL,CKM,GCLC,MAPK14,ABCG2,SLC22A5,CDK4,DNAH3,FLT4,MARS,ATP5B,TEP1,PRKCG,KDR,CAD,CDK6,CDK2,ERBB3,IGF1R,TP53,ERBB2,EGFR,NTRK2,GLUD1,FLT1,ADCY8,HK2,PLK1,RRM1,INSR,PRKCB,PRKCE,GLUL,PFAS,MET,ITM2C,HSPA5,GSK3B,ATP13A2,GLUD2,HSP90AA1,TARSL2,SRR,ACSL4,ADCY2,ACTB,VCP,NLRC3,MYLK,TOP1,SOAT1,MKI67,ME1,CHUK,RUNX2,SRC,PRKCZ,JAK2,CHEK2,RAD51,GARS,PC,PRKCD,CDK1,MAPK8,CHEK1,TOP2B,HK1,ACTA2,PRKCA,TOP2A…
GO:0050661	NADP binding	12	54	0.86	1.72e-05	9606.ENSP00000221130,9606.ENSP00000241052,9606.ENSP00000270776,9606.ENSP00000287936,9606.ENSP00000297494,9606.ENSP00000304592,9606.ENSP00000327251,9606.ENSP00000358719,9606.ENSP00000377192,9606.ENSP00000419970,9606.ENSP00000440246,9606.ENSP00000466799	GSR,CAT,PGD,HMGCR,NOS3,FASN,NOS2,ME1,G6PD,POR,ME3,HSD17B1
GO:0061134	Peptidase regulator activity	24	226	0.54	1.72e-05	9606.ENSP00000215727,9606.ENSP00000218388,9606.ENSP00000223061,9606.ENSP00000223095,9606.ENSP00000227266,9606.ENSP00000231751,9606.ENSP00000284981,9606.ENSP00000293362,9606.ENSP00000301633,9606.ENSP00000312455,9606.ENSP00000331544,9606.ENSP00000332371,9606.ENSP00000339191,9606.ENSP00000342082,9606.ENSP00000351777,9606.ENSP00000360242,9606.ENSP00000370253,9606.ENSP00000378040,9606.ENSP00000382485,…	SERPIND1,TIMP1,PCOLCE,SERPINE1,CTSC,LTF,APP,PSME3,BIRC5,CFLAR,FBLN1,COL7A1,CAV1,SLPI,VCP,XIAP,NKX3-1,BAD,PROL1,SERPINB2,SERPINA1,CASP1,APAF1,SERPINB6
GO:0019902	Phosphatase binding	22	194	0.57	1.85e-05	9606.ENSP00000215832,9606.ENSP00000227266,9606.ENSP00000229795,9606.ENSP00000261937,9606.ENSP00000264657,9606.ENSP00000269305,9606.ENSP00000269571,9606.ENSP00000270142,9606.ENSP00000270349,9606.ENSP00000275493,9606.ENSP00000286355,9606.ENSP00000287820,9606.ENSP00000287936,9606.ENSP00000317272,9606.ENSP00000344456,9606.ENSP00000351777,9606.ENSP00000354394,9606.ENSP00000360683,9606.ENSP00000378040,…	MAPK1,CTSC,MAPK14,FLT4,STAT3,TP53,ERBB2,SOD1,SLC6A3,EGFR,ADCY8,PPARG,HMGCR,MET,CTNNB1,VCP,STAT1,PTPN1,BAD,BCL2,PPARA,AKT1
GO:0015276	Ligand-gated ion channel activity	18	133	0.65	1.99e-05	9606.ENSP00000218075,9606.ENSP00000262186,9606.ENSP00000262209,9606.ENSP00000263269,9606.ENSP00000274093,9606.ENSP00000293190,9606.ENSP00000296526,9606.ENSP00000347754,9606.ENSP00000355533,9606.ENSP00000359353,9606.ENSP00000360608,9606.ENSP00000381023,9606.ENSP00000385026,9606.ENSP00000393097,9606.ENSP00000397026,9606.ENSP00000428994,9606.ENSP00000459962,9606.ENSP00000479113	GLRA2,KCNH2,TRPA1,GRIN2D,GLRA3,GRIN2C,GRIA2,HTR3A,RYR2,GABRE,GRIN1,TRPM2,CHRNA2,GABRA1,GRIK2,GRIA1,TRPV1,GABRG3
GO:0019903	Protein phosphatase binding	19	149	0.62	2.16e-05	9606.ENSP00000229795,9606.ENSP00000261937,9606.ENSP00000264657,9606.ENSP00000269305,9606.ENSP00000269571,9606.ENSP00000270142,9606.ENSP00000270349,9606.ENSP00000275493,9606.ENSP00000286355,9606.ENSP00000287820,9606.ENSP00000287936,9606.ENSP00000317272,9606.ENSP00000344456,9606.ENSP00000351777,9606.ENSP00000354394,9606.ENSP00000360683,9606.ENSP00000378040,9606.ENSP00000381185,9606.ENSP00000451828	MAPK14,FLT4,STAT3,TP53,ERBB2,SOD1,SLC6A3,EGFR,ADCY8,PPARG,HMGCR,MET,CTNNB1,VCP,STAT1,PTPN1,BAD,BCL2,AKT1
GO:0005524	ATP binding	80	1464	0.25	2.24e-05	9606.ENSP00000175506,9606.ENSP00000215832,9606.ENSP00000216392,9606.ENSP00000221476,9606.ENSP00000229416,9606.ENSP00000229795,9606.ENSP00000237612,9606.ENSP00000245407,9606.ENSP00000257904,9606.ENSP00000261383,9606.ENSP00000261937,9606.ENSP00000262027,9606.ENSP00000262030,9606.ENSP00000262715,9606.ENSP00000263431,9606.ENSP00000263923,9606.ENSP00000264705,9606.ENSP00000265734,9606.ENSP00000266970,…	ASNS,MAPK1,PYGL,CKM,GCLC,MAPK14,ABCG2,SLC22A5,CDK4,DNAH3,FLT4,MARS,ATP5B,TEP1,PRKCG,KDR,CAD,CDK6,CDK2,ERBB3,IGF1R,TP53,ERBB2,EGFR,NTRK2,GLUD1,FLT1,ADCY8,HK2,PLK1,RRM1,INSR,PRKCB,PRKCE,GLUL,PFAS,MET,ITM2C,HSPA5,GSK3B,ATP13A2,HSP90AA1,TARSL2,SRR,ACSL4,ADCY2,ACTB,VCP,NLRC3,MYLK,TOP1,MKI67,CHUK,RUNX2,SRC,PRKCZ,JAK2,CHEK2,RAD51,GARS,PC,PRKCD,CDK1,MAPK8,CHEK1,TOP2B,HK1,ACTA2,PRKCA,TOP2A,GPHN,ATP2C1,ACS…
GO:0035258	Steroid hormone receptor binding	15	93	0.72	2.35e-05	9606.ENSP00000263253,9606.ENSP00000264657,9606.ENSP00000264867,9606.ENSP00000267163,9606.ENSP00000287820,9606.ENSP00000305355,9606.ENSP00000312649,9606.ENSP00000344456,9606.ENSP00000355759,9606.ENSP00000362680,9606.ENSP00000368458,9606.ENSP00000370253,9606.ENSP00000378332,9606.ENSP00000385216,9606.ENSP00000405330	EP300,STAT3,PPARGC1A,RB1,PPARG,PRKCB,PPARGC1B,CTNNB1,PARP1,SRC,PCNA,NKX3-1,TGFB1I1,NCOA1,ESR1
GO:0016594	Glycine binding	7	14	1.21	5.26e-05	9606.ENSP00000218075,9606.ENSP00000274093,9606.ENSP00000332369,9606.ENSP00000339435,9606.ENSP00000360608,9606.ENSP00000361894,9606.ENSP00000370737	GLRA2,GLRA3,ALAS2,SRR,GRIN1,GNMT,GLDC
GO:1901681	Sulfur compound binding	25	262	0.49	5.52e-05	9606.ENSP00000215727,9606.ENSP00000222271,9606.ENSP00000223061,9606.ENSP00000225275,9606.ENSP00000231751,9606.ENSP00000233242,9606.ENSP00000241337,9606.ENSP00000263686,9606.ENSP00000264498,9606.ENSP00000284981,9606.ENSP00000284984,9606.ENSP00000305651,9606.ENSP00000306884,9606.ENSP00000309757,9606.ENSP00000311469,9606.ENSP00000342385,9606.ENSP00000355533,9606.ENSP00000356591,9606.ENSP00000357905,…	SERPIND1,COMP,PCOLCE,MPO,LTF,APOB,GSTM2,SELP,FGF2,APP,ADAMTS1,CXCL10,CXCL11,LPL,GSTM1,PTGES,RYR2,SOAT1,DMBT1,GNMT,PC,CBSL,GSTP1,MMACHC,VEGFA
GO:0046982	Protein heterodimerization activity	29	338	0.45	6.01e-05	9606.ENSP00000242057,9606.ENSP00000257555,9606.ENSP00000260947,9606.ENSP00000267101,9606.ENSP00000269305,9606.ENSP00000269571,9606.ENSP00000280155,9606.ENSP00000284981,9606.ENSP00000286355,9606.ENSP00000293288,9606.ENSP00000301633,9606.ENSP00000302564,9606.ENSP00000306662,9606.ENSP00000327801,9606.ENSP00000339191,9606.ENSP00000348460,9606.ENSP00000358022,9606.ENSP00000358301,9606.ENSP00000359424,…	AHR,HNF1A,BARD1,ERBB3,TP53,ERBB2,ADRA2A,APP,ADCY8,BAX,BIRC5,BCL2L1,ADRA1B,P4HB,CAV1,NPAS3,MCL1,ADRB1,CHUK,GADD45A,BCL2,ADRA2C,TOP2B,TOP2A,MTTP,IKBKB,HSF1,HIF1A,IKBKG
GO:0004175	Endopeptidase activity	33	419	0.41	6.74e-05	9606.ENSP00000219070,9606.ENSP00000220809,9606.ENSP00000227266,9606.ENSP00000231751,9606.ENSP00000236671,9606.ENSP00000236826,9606.ENSP00000261714,9606.ENSP00000279441,9606.ENSP00000284984,9606.ENSP00000290866,9606.ENSP00000299855,9606.ENSP00000308720,9606.ENSP00000308938,9606.ENSP00000311032,9606.ENSP00000312455,9606.ENSP00000322788,9606.ENSP00000330237,9606.ENSP00000338369,9606.ENSP00000345672,…	MMP2,PLAT,CTSC,LTF,CTSD,MMP8,BLMH,MMP10,ADAMTS1,ACE,MMP3,PRSS1,PLG,CASP3,CFLAR,MMP1,CASP9,CELA3B,CTSB,HP,CASP8,DPP4,PRSS3,CTRB1,CD5L,CASP7,MMP9,PLAU,ECE1,F7,MME,CASP1,MMP12
GO:0004601	Peroxidase activity	10	41	0.9	6.74e-05	9606.ENSP00000216465,9606.ENSP00000225275,9606.ENSP00000241052,9606.ENSP00000241337,9606.ENSP00000318820,9606.ENSP00000335620,9606.ENSP00000354612,9606.ENSP00000356438,9606.ENSP00000381607,9606.ENSP00000475084	GSTZ1,MPO,CAT,GSTM2,TPO,GSTA1,PTGS1,PTGS2,GSTP1,DUOX2
GO:0017171	Serine hydrolase activity	20	179	0.56	6.74e-05	9606.ENSP00000219070,9606.ENSP00000220809,9606.ENSP00000227266,9606.ENSP00000231751,9606.ENSP00000236826,9606.ENSP00000290866,9606.ENSP00000299855,9606.ENSP00000303211,9606.ENSP00000308720,9606.ENSP00000308938,9606.ENSP00000322788,9606.ENSP00000338369,9606.ENSP00000348170,9606.ENSP00000353731,9606.ENSP00000354280,9606.ENSP00000354294,9606.ENSP00000357156,9606.ENSP00000361405,9606.ENSP00000361850,…	MMP2,PLAT,CTSC,LTF,MMP8,ACE,MMP3,ACHE,PRSS1,PLG,MMP1,CELA3B,HP,DPP4,PRSS3,CTRB1,CD5L,MMP9,PLAU,F7
GO:0001540	Amyloid-beta binding	13	76	0.75	6.75e-05	9606.ENSP00000264381,9606.ENSP00000296526,9606.ENSP00000303211,9606.ENSP00000303830,9606.ENSP00000305372,9606.ENSP00000322730,9606.ENSP00000330572,9606.ENSP00000352561,9606.ENSP00000360608,9606.ENSP00000364210,9606.ENSP00000380948,9606.ENSP00000428994,9606.ENSP00000454071	BCHE,GRIA2,ACHE,INSR,ADRB2,ITM2C,MAPK8IP2,CALCR,GRIN1,AGER,ITGB2,GRIA1,LDLR
GO:0004672	Protein kinase activity	40	568	0.36	7.49e-05	9606.ENSP00000215832,9606.ENSP00000225831,9606.ENSP00000227507,9606.ENSP00000229795,9606.ENSP00000256442,9606.ENSP00000257904,9606.ENSP00000261937,9606.ENSP00000263431,9606.ENSP00000263923,9606.ENSP00000264705,9606.ENSP00000265734,9606.ENSP00000266970,9606.ENSP00000267101,9606.ENSP00000268035,9606.ENSP00000269571,9606.ENSP00000275493,9606.ENSP00000277120,9606.ENSP00000282397,9606.ENSP00000300093,…	MAPK1,CCL2,CCND1,MAPK14,CCNB1,CDK4,FLT4,PRKCG,KDR,CAD,CDK6,CDK2,ERBB3,IGF1R,ERBB2,EGFR,NTRK2,FLT1,PLK1,INSR,PRKCB,PRKCE,MET,GSK3B,MYLK,TOP1,CHUK,SRC,PRKCZ,JAK2,CHEK2,PRKCD,CDK1,MAPK8,CDKN1A,CHEK1,PRKCA,IKBKB,AKT1,BTK
GO:1904315	Transmitter-gated ion channel activity involved in regulation of postsynaptic membrane potential	11	53	0.83	7.84e-05	9606.ENSP00000218075,9606.ENSP00000263269,9606.ENSP00000293190,9606.ENSP00000296526,9606.ENSP00000359353,9606.ENSP00000360608,9606.ENSP00000385026,9606.ENSP00000393097,9606.ENSP00000397026,9606.ENSP00000428994,9606.ENSP00000479113	GLRA2,GRIN2D,GRIN2C,GRIA2,GABRE,GRIN1,CHRNA2,GABRA1,GRIK2,GRIA1,GABRG3
GO:0019207	Kinase regulator activity	22	216	0.52	8.11e-05	9606.ENSP00000226730,9606.ENSP00000227507,9606.ENSP00000231751,9606.ENSP00000248553,9606.ENSP00000256442,9606.ENSP00000257430,9606.ENSP00000257904,9606.ENSP00000261254,9606.ENSP00000265171,9606.ENSP00000267101,9606.ENSP00000272298,9606.ENSP00000274026,9606.ENSP00000296930,9606.ENSP00000305651,9606.ENSP00000311032,9606.ENSP00000330572,9606.ENSP00000340989,9606.ENSP00000368664,9606.ENSP00000379696,…	IL2,CCND1,LTF,HSPB1,CCNB1,APC,CDK4,CCND2,EGF,ERBB3,CALM2,CCNA2,NPM1,CXCL10,CASP3,MAPK8IP2,SFN,RGCC,PKIA,GSTP1,CDKN1A,IGF2
GO:0004252	Serine-type endopeptidase activity	18	154	0.58	0.00011	9606.ENSP00000219070,9606.ENSP00000220809,9606.ENSP00000227266,9606.ENSP00000231751,9606.ENSP00000236826,9606.ENSP00000299855,9606.ENSP00000308720,9606.ENSP00000308938,9606.ENSP00000322788,9606.ENSP00000338369,9606.ENSP00000348170,9606.ENSP00000353731,9606.ENSP00000354280,9606.ENSP00000354294,9606.ENSP00000357156,9606.ENSP00000361405,9606.ENSP00000361850,9606.ENSP00000364731	MMP2,PLAT,CTSC,LTF,MMP8,MMP3,PRSS1,PLG,MMP1,CELA3B,HP,DPP4,PRSS3,CTRB1,CD5L,MMP9,PLAU,F7
GO:0030331	Estrogen receptor binding	10	44	0.87	0.00011	9606.ENSP00000264867,9606.ENSP00000287820,9606.ENSP00000312649,9606.ENSP00000344456,9606.ENSP00000355759,9606.ENSP00000362680,9606.ENSP00000368458,9606.ENSP00000370253,9606.ENSP00000385216,9606.ENSP00000405330	PPARGC1A,PPARG,PPARGC1B,CTNNB1,PARP1,SRC,PCNA,NKX3-1,NCOA1,ESR1
GO:0019887	Protein kinase regulator activity	20	188	0.54	0.00012	9606.ENSP00000227507,9606.ENSP00000231751,9606.ENSP00000248553,9606.ENSP00000256442,9606.ENSP00000257430,9606.ENSP00000257904,9606.ENSP00000261254,9606.ENSP00000265171,9606.ENSP00000267101,9606.ENSP00000272298,9606.ENSP00000274026,9606.ENSP00000296930,9606.ENSP00000305651,9606.ENSP00000311032,9606.ENSP00000330572,9606.ENSP00000340989,9606.ENSP00000368664,9606.ENSP00000379696,9606.ENSP00000384849,…	CCND1,LTF,HSPB1,CCNB1,APC,CDK4,CCND2,EGF,ERBB3,CALM2,CCNA2,NPM1,CXCL10,CASP3,MAPK8IP2,SFN,RGCC,PKIA,CDKN1A,IGF2
GO:0051378	Serotonin binding	6	10	1.29	0.00012	9606.ENSP00000261707,9606.ENSP00000276198,9606.ENSP00000316244,9606.ENSP00000347754,9606.ENSP00000358963,9606.ENSP00000437737	SLC6A4,HTR2C,HTR1A,HTR3A,HTR1B,HTR2A
GO:0008233	Peptidase activity	41	605	0.35	0.00013	9606.ENSP00000219070,9606.ENSP00000220809,9606.ENSP00000227266,9606.ENSP00000228740,9606.ENSP00000231751,9606.ENSP00000236671,9606.ENSP00000236826,9606.ENSP00000256999,9606.ENSP00000261714,9606.ENSP00000265162,9606.ENSP00000273075,9606.ENSP00000279441,9606.ENSP00000284984,9606.ENSP00000290866,9606.ENSP00000299855,9606.ENSP00000308720,9606.ENSP00000308938,9606.ENSP00000311032,9606.ENSP00000312455,…	MMP2,PLAT,CTSC,LTA4H,LTF,CTSD,MMP8,FOLH1,BLMH,ENPEP,DNPEP,MMP10,ADAMTS1,ACE,MMP3,PRSS1,PLG,CASP3,CFLAR,NPEPPS,MMP1,METAP2,CASP9,CELA3B,CTSB,HP,CASP8,DPP4,PRSS3,CTRB1,CD5L,CASP7,MMP9,PLAU,ECE1,F7,GGT5,BAP1,MME,CASP1,MMP12
GO:0032553	Ribonucleotide binding	93	1880	0.21	0.00013	9606.ENSP00000175506,9606.ENSP00000215832,9606.ENSP00000216392,9606.ENSP00000219240,9606.ENSP00000221476,9606.ENSP00000229416,9606.ENSP00000229795,9606.ENSP00000237612,9606.ENSP00000245407,9606.ENSP00000257904,9606.ENSP00000261383,9606.ENSP00000261937,9606.ENSP00000262027,9606.ENSP00000262030,9606.ENSP00000262715,9606.ENSP00000263431,9606.ENSP00000263923,9606.ENSP00000264705,9606.ENSP00000265734,…	ASNS,MAPK1,PYGL,DHODH,CKM,GCLC,MAPK14,ABCG2,SLC22A5,CDK4,DNAH3,FLT4,MARS,ATP5B,TEP1,PRKCG,KDR,CAD,CDK6,CDK2,ERBB3,IGF1R,TP53,ERBB2,EGFR,NTRK2,GLUD1,FLT1,ADCY8,HK2,NOS3,PLK1,RRM1,INSR,PRKCB,PRKCE,GLUL,PFAS,MET,ITM2C,HSPA5,GSK3B,ATP13A2,NOS2,GLUD2,ADSSL1,MX2,HSP90AA1,TARSL2,SRR,ACSL4,ADCY2,RAC1,ACTB,VCP,NLRC3,MYLK,TOP1,SOAT1,MKI67,ME1,CHUK,RUNX2,SRC,PRKCZ,JAK2,CHEK2,RAD51,GARS,PC,PRKCD,CDK1,MAPK8,C…
GO:0008236	Serine-type peptidase activity	19	175	0.55	0.00015	9606.ENSP00000219070,9606.ENSP00000220809,9606.ENSP00000227266,9606.ENSP00000231751,9606.ENSP00000236826,9606.ENSP00000290866,9606.ENSP00000299855,9606.ENSP00000308720,9606.ENSP00000308938,9606.ENSP00000322788,9606.ENSP00000338369,9606.ENSP00000348170,9606.ENSP00000353731,9606.ENSP00000354280,9606.ENSP00000354294,9606.ENSP00000357156,9606.ENSP00000361405,9606.ENSP00000361850,9606.ENSP00000364731	MMP2,PLAT,CTSC,LTF,MMP8,ACE,MMP3,PRSS1,PLG,MMP1,CELA3B,HP,DPP4,PRSS3,CTRB1,CD5L,MMP9,PLAU,F7
GO:0016746	Transferase activity, transferring acyl groups	22	227	0.5	0.00015	9606.ENSP00000198801,9606.ENSP00000227868,9606.ENSP00000263253,9606.ENSP00000264110,9606.ENSP00000264870,9606.ENSP00000265641,9606.ENSP00000285093,9606.ENSP00000293404,9606.ENSP00000300079,9606.ENSP00000304592,9606.ENSP00000307900,9606.ENSP00000315013,9606.ENSP00000332369,9606.ENSP00000356591,9606.ENSP00000360541,9606.ENSP00000363645,9606.ENSP00000369581,9606.ENSP00000371110,9606.ENSP00000378416,…	MOGAT2,PDHX,EP300,ATF2,F13A1,CPT1A,ACAA2,NAGS,GLYATL1,FASN,GLUL,CRAT,ALAS2,SOAT1,CPT2,AWAT1,IFNB1,GCAT,ALAS1,GGT5,NCOA1,GLYAT
GO:0048029	Monosaccharide binding	12	70	0.75	0.00015	9606.ENSP00000216392,9606.ENSP00000236040,9606.ENSP00000263556,9606.ENSP00000263686,9606.ENSP00000290573,9606.ENSP00000306100,9606.ENSP00000317904,9606.ENSP00000377192,9606.ENSP00000384999,9606.ENSP00000402103,9606.ENSP00000405573,9606.ENSP00000478600	PYGL,LEPRE1,P4HA1,SELP,HK2,PAM,GYS1,G6PD,P4HA2,HK1,GPI,LEPREL2
GO:0003682	Chromatin binding	39	570	0.35	0.00017	9606.ENSP00000225275,9606.ENSP00000263253,9606.ENSP00000264110,9606.ENSP00000264657,9606.ENSP00000264716,9606.ENSP00000264867,9606.ENSP00000269305,9606.ENSP00000275493,9606.ENSP00000287820,9606.ENSP00000295834,9606.ENSP00000296930,9606.ENSP00000305355,9606.ENSP00000306245,9606.ENSP00000312987,9606.ENSP00000333667,9606.ENSP00000344456,9606.ENSP00000348069,9606.ENSP00000354394,9606.ENSP00000354522,…	MPO,EP300,ATF2,STAT3,FOSL2,PPARGC1A,TP53,EGFR,PPARG,FABP1,NPM1,PRKCB,FOS,HNF4A,SHMT2,CTNNB1,SREBF1,STAT1,TOP1,GADD45A,JUN,RUNX2,AR,PCNA,PDX1,RAD51,CDK1,RELA,NCOA1,TOP2B,NCOA2,CITED1,ESR1,TOP2A,BAP1,RXRA,HSF1,MSL1,ELK1
GO:0004936	Alpha-adrenergic receptor activity	5	6	1.44	0.00024	9606.ENSP00000280155,9606.ENSP00000306662,9606.ENSP00000368766,9606.ENSP00000386069,9606.ENSP00000480573	ADRA2A,ADRA1B,ADRA1D,ADRA2C,ADRA2B
GO:0016773	Phosphotransferase activity, alcohol group as acceptor	43	670	0.32	0.00025	9606.ENSP00000215832,9606.ENSP00000225831,9606.ENSP00000227507,9606.ENSP00000229795,9606.ENSP00000253801,9606.ENSP00000256442,9606.ENSP00000257904,9606.ENSP00000261937,9606.ENSP00000263431,9606.ENSP00000263923,9606.ENSP00000264705,9606.ENSP00000265734,9606.ENSP00000266970,9606.ENSP00000267101,9606.ENSP00000268035,9606.ENSP00000269571,9606.ENSP00000275493,9606.ENSP00000277120,9606.ENSP00000282397,…	MAPK1,CCL2,CCND1,MAPK14,G6PC,CCNB1,CDK4,FLT4,PRKCG,KDR,CAD,CDK6,CDK2,ERBB3,IGF1R,ERBB2,EGFR,NTRK2,FLT1,HK2,PLK1,INSR,PRKCB,PRKCE,MET,GSK3B,MYLK,TOP1,CHUK,SRC,PRKCZ,JAK2,CHEK2,PRKCD,CDK1,MAPK8,CDKN1A,CHEK1,HK1,PRKCA,IKBKB,AKT1,BTK
GO:0016830	Carbon-carbon lyase activity	10	50	0.82	0.00026	9606.ENSP00000234111,9606.ENSP00000267845,9606.ENSP00000318868,9606.ENSP00000321070,9606.ENSP00000333667,9606.ENSP00000337180,9606.ENSP00000357880,9606.ENSP00000358719,9606.ENSP00000359539,9606.ENSP00000440246	ODC1,HDC,SHMT1,ME2,SHMT2,AZIN1,AMD1,ME1,GOT1,ME3
GO:0033613	Activating transcription factor binding	13	90	0.67	0.0003	9606.ENSP00000263253,9606.ENSP00000264110,9606.ENSP00000267163,9606.ENSP00000287820,9606.ENSP00000296930,9606.ENSP00000306245,9606.ENSP00000312987,9606.ENSP00000344456,9606.ENSP00000360266,9606.ENSP00000380252,9606.ENSP00000384273,9606.ENSP00000387699,9606.ENSP00000479618	EP300,ATF2,RB1,PPARG,NPM1,FOS,HNF4A,CTNNB1,JUN,NFE2L2,RELA,CREB1,MYC
GO:0031072	Heat shock protein binding	15	120	0.61	0.00031	9606.ENSP00000215904,9606.ENSP00000216479,9606.ENSP00000231509,9606.ENSP00000242057,9606.ENSP00000262461,9606.ENSP00000263923,9606.ENSP00000293288,9606.ENSP00000324173,9606.ENSP00000369050,9606.ENSP00000378699,9606.ENSP00000380948,9606.ENSP00000387699,9606.ENSP00000431512,9606.ENSP00000437955,9606.ENSP00000448165	PDXP,AHSA1,NR3C1,AHR,SLC12A2,KDR,BAX,HSPA5,CYP1A1,CDK1,ITGB2,CREB1,HSF1,HIF1A,APAF1
GO:0016638	Oxidoreductase activity, acting on the CH-NH2 group of donors	7	21	1.04	0.00034	9606.ENSP00000228476,9606.ENSP00000277865,9606.ENSP00000294728,9606.ENSP00000327589,9606.ENSP00000340684,9606.ENSP00000367309,9606.ENSP00000370737	DAO,GLUD1,VCAM1,GLUD2,MAOA,MAOB,GLDC
GO:0097153	Cysteine-type endopeptidase activity involved in apoptotic process	6	13	1.18	0.00034	9606.ENSP00000311032,9606.ENSP00000312455,9606.ENSP00000330237,9606.ENSP00000351273,9606.ENSP00000358327,9606.ENSP00000433138	CASP3,CFLAR,CASP9,CASP8,CASP7,CASP1
GO:1900750	Oligopeptide binding	6	13	1.18	0.00034	9606.ENSP00000241337,9606.ENSP00000256999,9606.ENSP00000311469,9606.ENSP00000342385,9606.ENSP00000381607,9606.ENSP00000383840	GSTM2,FOLH1,GSTM1,PTGES,GSTP1,MMACHC
GO:0016907	G protein-coupled acetylcholine receptor activity	5	7	1.37	0.00038	9606.ENSP00000255380,9606.ENSP00000306490,9606.ENSP00000372750,9606.ENSP00000399745,9606.ENSP00000409378	CHRM3,CHRM1,CHRM5,CHRM2,CHRM4
GO:0019798	Procollagen-proline dioxygenase activity	5	7	1.37	0.00038	9606.ENSP00000236040,9606.ENSP00000263556,9606.ENSP00000327801,9606.ENSP00000384999,9606.ENSP00000478600	LEPRE1,P4HA1,P4HB,P4HA2,LEPREL2
GO:0015373	Anion:sodium symporter activity	6	14	1.15	0.00045	9606.ENSP00000219833,9606.ENSP00000222248,9606.ENSP00000261707,9606.ENSP00000262461,9606.ENSP00000270349,9606.ENSP00000287766	SLC6A2,SLC5A5,SLC6A4,SLC12A2,SLC6A3,SLC6A1
GO:0051721	Protein phosphatase 2A binding	8	32	0.91	0.00047	9606.ENSP00000269305,9606.ENSP00000270349,9606.ENSP00000286355,9606.ENSP00000287936,9606.ENSP00000354394,9606.ENSP00000360683,9606.ENSP00000381185,9606.ENSP00000451828	TP53,SLC6A3,ADCY8,HMGCR,STAT1,PTPN1,BCL2,AKT1
GO:0017076	Purine nucleotide binding	90	1878	0.2	0.00052	9606.ENSP00000175506,9606.ENSP00000215832,9606.ENSP00000216392,9606.ENSP00000217426,9606.ENSP00000221476,9606.ENSP00000229416,9606.ENSP00000229795,9606.ENSP00000237612,9606.ENSP00000245407,9606.ENSP00000257904,9606.ENSP00000261383,9606.ENSP00000261937,9606.ENSP00000262027,9606.ENSP00000262030,9606.ENSP00000262715,9606.ENSP00000263431,9606.ENSP00000263923,9606.ENSP00000264705,9606.ENSP00000265734,…	ASNS,MAPK1,PYGL,AHCY,CKM,GCLC,MAPK14,ABCG2,SLC22A5,CDK4,DNAH3,FLT4,MARS,ATP5B,TEP1,PRKCG,KDR,CAD,CDK6,CDK2,ERBB3,IGF1R,TP53,ERBB2,EGFR,NTRK2,GLUD1,FLT1,ADCY8,HK2,PLK1,RRM1,INSR,PRKCB,PRKCE,GLUL,PFAS,MET,ITM2C,HSPA5,GSK3B,ATP13A2,GLUD2,ADSSL1,MX2,HSP90AA1,TARSL2,SRR,ACSL4,ADCY2,RAC1,ACTB,VCP,NLRC3,MYLK,TOP1,SOAT1,MKI67,ME1,CHUK,RUNX2,SRC,PRKCZ,JAK2,CHEK2,RAD51,GARS,PC,PRKCD,CDK1,MAPK8,CHEK1,TOP2B,…
GO:0035639	Purine ribonucleoside triphosphate binding	87	1799	0.2	0.00052	9606.ENSP00000175506,9606.ENSP00000215832,9606.ENSP00000216392,9606.ENSP00000221476,9606.ENSP00000229416,9606.ENSP00000229795,9606.ENSP00000237612,9606.ENSP00000245407,9606.ENSP00000257904,9606.ENSP00000261383,9606.ENSP00000261937,9606.ENSP00000262027,9606.ENSP00000262030,9606.ENSP00000262715,9606.ENSP00000263431,9606.ENSP00000263923,9606.ENSP00000264705,9606.ENSP00000265734,9606.ENSP00000266970,…	ASNS,MAPK1,PYGL,CKM,GCLC,MAPK14,ABCG2,SLC22A5,CDK4,DNAH3,FLT4,MARS,ATP5B,TEP1,PRKCG,KDR,CAD,CDK6,CDK2,ERBB3,IGF1R,TP53,ERBB2,EGFR,NTRK2,GLUD1,FLT1,ADCY8,HK2,PLK1,RRM1,INSR,PRKCB,PRKCE,GLUL,PFAS,MET,ITM2C,HSPA5,GSK3B,ATP13A2,GLUD2,ADSSL1,MX2,HSP90AA1,TARSL2,SRR,ACSL4,ADCY2,RAC1,ACTB,VCP,NLRC3,MYLK,TOP1,MKI67,CHUK,RUNX2,SRC,PRKCZ,JAK2,CHEK2,RAD51,GARS,PC,PRKCD,CDK1,MAPK8,CHEK1,TOP2B,URGCP,RHOA,HK1,…
GO:0099604	Ligand-gated calcium channel activity	7	23	1	0.00053	9606.ENSP00000262209,9606.ENSP00000263269,9606.ENSP00000293190,9606.ENSP00000355533,9606.ENSP00000360608,9606.ENSP00000381023,9606.ENSP00000459962	TRPA1,GRIN2D,GRIN2C,RYR2,GRIN1,TRPM2,TRPV1
GO:0008083	Growth factor activity	17	161	0.54	0.00056	9606.ENSP00000218388,9606.ENSP00000221930,9606.ENSP00000226730,9606.ENSP00000231449,9606.ENSP00000249075,9606.ENSP00000264498,9606.ENSP00000265171,9606.ENSP00000291527,9606.ENSP00000296871,9606.ENSP00000312673,9606.ENSP00000376865,9606.ENSP00000385675,9606.ENSP00000391826,9606.ENSP00000405573,9606.ENSP00000412237,9606.ENSP00000414303,9606.ENSP00000478570	TIMP1,TGFB1,IL2,IL4,LIF,FGF2,EGF,TFF1,CSF2,GH1,PDGFD,IL6,IGF2,GPI,IL10,BDNF,VEGFA
GO:0051287	NAD binding	10	56	0.77	0.00056	9606.ENSP00000212015,9606.ENSP00000217426,9606.ENSP00000261733,9606.ENSP00000277865,9606.ENSP00000297785,9606.ENSP00000321070,9606.ENSP00000355759,9606.ENSP00000358719,9606.ENSP00000440246,9606.ENSP00000445175	SIRT1,AHCY,ALDH2,GLUD1,ALDH1A1,ME2,PARP1,ME1,ME3,LDHA
GO:0051379	Epinephrine binding	5	8	1.31	0.00057	9606.ENSP00000280155,9606.ENSP00000305372,9606.ENSP00000358301,9606.ENSP00000386069,9606.ENSP00000480573	ADRA2A,ADRB2,ADRB1,ADRA2C,ADRA2B
GO:0097199	Cysteine-type endopeptidase activity involved in apoptotic signaling pathway	5	8	1.31	0.00057	9606.ENSP00000311032,9606.ENSP00000312455,9606.ENSP00000330237,9606.ENSP00000351273,9606.ENSP00000433138	CASP3,CFLAR,CASP9,CASP8,CASP1
GO:0000987	Cis-regulatory region sequence-specific DNA binding	43	701	0.3	0.00059	9606.ENSP00000212015,9606.ENSP00000231509,9606.ENSP00000242057,9606.ENSP00000245414,9606.ENSP00000263253,9606.ENSP00000264110,9606.ENSP00000264657,9606.ENSP00000264716,9606.ENSP00000267163,9606.ENSP00000269305,9606.ENSP00000284981,9606.ENSP00000287820,9606.ENSP00000306245,9606.ENSP00000312987,9606.ENSP00000325120,9606.ENSP00000329357,9606.ENSP00000337724,9606.ENSP00000343925,9606.ENSP00000345571,…	SIRT1,NR3C1,AHR,IRF1,EP300,ATF2,STAT3,FOSL2,RB1,TP53,APP,PPARG,FOS,HNF4A,PGR,SP1,ZNF202,ESR2,E2F1,SREBF1,RXRG,STAT1,SREBF2,TOP1,E2F2,JUN,RUNX2,RXRB,AR,NKX3-1,PDX1,NFE2L2,RELA,PPARA,CREB1,NCOA2,ESR1,RXRA,HSF1,HIF1A,LITAF,MYC,ELK1
GO:0008047	Enzyme activator activity	35	520	0.34	0.00059	9606.ENSP00000216479,9606.ENSP00000223061,9606.ENSP00000226730,9606.ENSP00000227266,9606.ENSP00000231751,9606.ENSP00000256442,9606.ENSP00000265171,9606.ENSP00000267101,9606.ENSP00000272298,9606.ENSP00000274376,9606.ENSP00000284981,9606.ENSP00000289473,9606.ENSP00000293362,9606.ENSP00000297785,9606.ENSP00000306124,9606.ENSP00000311032,9606.ENSP00000312455,9606.ENSP00000330237,9606.ENSP00000330572,…	AHSA1,PCOLCE,IL2,CTSC,LTF,CCNB1,EGF,ERBB3,CALM2,RASA1,APP,NCF1,PSME3,ALDH1A1,PRKCE,CASP3,CFLAR,CASP9,MAPK8IP2,FBLN1,AZIN1,CAV1,NF1,VCP,JUN,RGCC,NKX3-1,IGFBP3,BAD,PRKCD,CDKN1A,IGF2,SYNGAP1,CASP1,APAF1
GO:0016747	Transferase activity, transferring acyl groups other than amino-acyl groups	19	197	0.5	0.00059	9606.ENSP00000198801,9606.ENSP00000263253,9606.ENSP00000264110,9606.ENSP00000265641,9606.ENSP00000285093,9606.ENSP00000293404,9606.ENSP00000300079,9606.ENSP00000304592,9606.ENSP00000307900,9606.ENSP00000315013,9606.ENSP00000332369,9606.ENSP00000356591,9606.ENSP00000360541,9606.ENSP00000363645,9606.ENSP00000369581,9606.ENSP00000371110,9606.ENSP00000378416,9606.ENSP00000385216,9606.ENSP00000484592	MOGAT2,EP300,ATF2,CPT1A,ACAA2,NAGS,GLYATL1,FASN,GLUL,CRAT,ALAS2,SOAT1,CPT2,AWAT1,IFNB1,GCAT,ALAS1,NCOA1,GLYAT
GO:0032555	Purine ribonucleotide binding	89	1864	0.19	0.00061	9606.ENSP00000175506,9606.ENSP00000215832,9606.ENSP00000216392,9606.ENSP00000221476,9606.ENSP00000229416,9606.ENSP00000229795,9606.ENSP00000237612,9606.ENSP00000245407,9606.ENSP00000257904,9606.ENSP00000261383,9606.ENSP00000261937,9606.ENSP00000262027,9606.ENSP00000262030,9606.ENSP00000262715,9606.ENSP00000263431,9606.ENSP00000263923,9606.ENSP00000264705,9606.ENSP00000265734,9606.ENSP00000266970,…	ASNS,MAPK1,PYGL,CKM,GCLC,MAPK14,ABCG2,SLC22A5,CDK4,DNAH3,FLT4,MARS,ATP5B,TEP1,PRKCG,KDR,CAD,CDK6,CDK2,ERBB3,IGF1R,TP53,ERBB2,EGFR,NTRK2,GLUD1,FLT1,ADCY8,HK2,PLK1,RRM1,INSR,PRKCB,PRKCE,GLUL,PFAS,MET,ITM2C,HSPA5,GSK3B,ATP13A2,GLUD2,ADSSL1,MX2,HSP90AA1,TARSL2,SRR,ACSL4,ADCY2,RAC1,ACTB,VCP,NLRC3,MYLK,TOP1,SOAT1,MKI67,ME1,CHUK,RUNX2,SRC,PRKCZ,JAK2,CHEK2,RAD51,GARS,PC,PRKCD,CDK1,MAPK8,CHEK1,TOP2B,URGCP…
GO:0016831	Carboxy-lyase activity	8	34	0.89	0.00063	9606.ENSP00000234111,9606.ENSP00000267845,9606.ENSP00000321070,9606.ENSP00000337180,9606.ENSP00000357880,9606.ENSP00000358719,9606.ENSP00000359539,9606.ENSP00000440246	ODC1,HDC,ME2,AZIN1,AMD1,ME1,GOT1,ME3
GO:0097718	Disordered domain specific binding	8	34	0.89	0.00063	9606.ENSP00000258149,9606.ENSP00000267163,9606.ENSP00000269305,9606.ENSP00000272298,9606.ENSP00000282561,9606.ENSP00000300738,9606.ENSP00000335153,9606.ENSP00000344456	MDM2,RB1,TP53,CALM2,GJA1,RRM1,HSP90AA1,CTNNB1
GO:0005506	Iron ion binding	16	147	0.55	0.00065	9606.ENSP00000231751,9606.ENSP00000236040,9606.ENSP00000244043,9606.ENSP00000263556,9606.ENSP00000301141,9606.ENSP00000337915,9606.ENSP00000342007,9606.ENSP00000359380,9606.ENSP00000363512,9606.ENSP00000368727,9606.ENSP00000369050,9606.ENSP00000379683,9606.ENSP00000384999,9606.ENSP00000408860,9606.ENSP00000478561,9606.ENSP00000478600	LTF,LEPRE1,PTGIS,P4HA1,CYP2A6,CYP3A4,CYP1A2,SCD,ALOX5,XDH,CYP1A1,CYP19A1,P4HA2,CYP21A2,CYP1B1,LEPREL2
GO:0016787	Hydrolase activity	109	2419	0.17	0.00071	9606.ENSP00000212015,9606.ENSP00000215904,9606.ENSP00000216117,9606.ENSP00000217426,9606.ENSP00000218516,9606.ENSP00000219070,9606.ENSP00000220809,9606.ENSP00000222381,9606.ENSP00000227266,9606.ENSP00000228740,9606.ENSP00000231751,9606.ENSP00000235628,9606.ENSP00000236671,9606.ENSP00000236826,9606.ENSP00000237612,9606.ENSP00000241052,9606.ENSP00000245960,9606.ENSP00000253801,9606.ENSP00000255380,…	SIRT1,PDXP,HMOX1,AHCY,GLA,MMP2,PLAT,PON1,CTSC,LTA4H,LTF,NT5C1A,CTSD,MMP8,ABCG2,CAT,CDC25B,G6PC,CHRM3,FOLH1,LYZ,DNAH3,MAN2A1,BLMH,LCT,KYNU,BCHE,SI,CAD,ENPEP,DNPEP,RASA1,MUT,MMP10,ADAMTS1,ACAA2,CA2,ACE,ALPI,MMP3,ACHE,FASN,CHRM1,ISG20,GLB1,PRSS1,PLG,LPL,CASP3,PLA2G1B,CFLAR,EDNRA,CES2,NPEPPS,CDC25C,MMP1,ACPP,HSPA5,METAP2,ATP13A2,CASP9,PLB1,AMY1B,ADSSL1,ARSI,MX2,HSP90AA1,CELA3B,CTSB,HP,RAC1,ARG1,CASP8…
GO:0004698	Calcium-dependent protein kinase C activity	6	16	1.09	0.00073	9606.ENSP00000263431,9606.ENSP00000305355,9606.ENSP00000306124,9606.ENSP00000367830,9606.ENSP00000378217,9606.ENSP00000408695	PRKCG,PRKCB,PRKCE,PRKCZ,PRKCD,PRKCA
GO:0035173	Histone kinase activity	6	16	1.09	0.00073	9606.ENSP00000256442,9606.ENSP00000305355,9606.ENSP00000371067,9606.ENSP00000378699,9606.ENSP00000388648,9606.ENSP00000408695	CCNB1,PRKCB,JAK2,CDK1,CHEK1,PRKCA
GO:0042562	Hormone binding	12	86	0.66	0.00073	9606.ENSP00000201586,9606.ENSP00000231509,9606.ENSP00000243911,9606.ENSP00000268035,9606.ENSP00000275493,9606.ENSP00000284981,9606.ENSP00000297785,9606.ENSP00000303830,9606.ENSP00000352561,9606.ENSP00000363822,9606.ENSP00000364028,9606.ENSP00000483403	SULT2B1,NR3C1,MC3R,IGF1R,EGFR,APP,ALDH1A1,INSR,CALCR,AR,ECE1,GHR
GO:0099094	Ligand-gated cation channel activity	13	101	0.62	0.00073	9606.ENSP00000262186,9606.ENSP00000262209,9606.ENSP00000263269,9606.ENSP00000293190,9606.ENSP00000296526,9606.ENSP00000347754,9606.ENSP00000355533,9606.ENSP00000360608,9606.ENSP00000381023,9606.ENSP00000385026,9606.ENSP00000397026,9606.ENSP00000428994,9606.ENSP00000459962	KCNH2,TRPA1,GRIN2D,GRIN2C,GRIA2,HTR3A,RYR2,GRIN1,TRPM2,CHRNA2,GRIK2,GRIA1,TRPV1
GO:0001046	Core promoter sequence-specific DNA binding	9	47	0.8	0.00078	9606.ENSP00000231509,9606.ENSP00000269305,9606.ENSP00000284981,9606.ENSP00000296930,9606.ENSP00000306245,9606.ENSP00000354394,9606.ENSP00000384273,9606.ENSP00000458585,9606.ENSP00000479618	NR3C1,TP53,APP,NPM1,FOS,STAT1,RELA,MMP12,MYC
GO:0070491	Repressing transcription factor binding	11	73	0.69	0.00079	9606.ENSP00000264657,9606.ENSP00000287820,9606.ENSP00000310928,9606.ENSP00000329357,9606.ENSP00000344456,9606.ENSP00000354394,9606.ENSP00000360493,9606.ENSP00000381185,9606.ENSP00000384273,9606.ENSP00000385523,9606.ENSP00000479618	STAT3,PPARG,PPARD,SP1,CTNNB1,STAT1,RUNX2,BCL2,RELA,PPARA,MYC
GO:0001618	Virus receptor activity	11	74	0.69	0.00088	9606.ENSP00000264246,9606.ENSP00000264832,9606.ENSP00000275493,9606.ENSP00000332049,9606.ENSP00000344844,9606.ENSP00000353731,9606.ENSP00000357005,9606.ENSP00000378699,9606.ENSP00000437737,9606.ENSP00000452786,9606.ENSP00000454071	CD80,ICAM1,EGFR,CD86,HAVCR1,DPP4,F11R,CDK1,HTR2A,ITGB3,LDLR
GO:0072341	Modified amino acid binding	12	90	0.64	0.001	9606.ENSP00000241337,9606.ENSP00000274813,9606.ENSP00000304592,9606.ENSP00000311469,9606.ENSP00000342385,9606.ENSP00000344844,9606.ENSP00000361894,9606.ENSP00000377372,9606.ENSP00000381231,9606.ENSP00000381607,9606.ENSP00000383840,9606.ENSP00000418525	GSTM2,MUT,FASN,GSTM1,PTGES,HAVCR1,GNMT,GAP43,CBSL,GSTP1,MMACHC,MME
GO:0001216	DNA-binding transcription activator activity	31	452	0.35	0.0011	9606.ENSP00000231509,9606.ENSP00000245414,9606.ENSP00000257555,9606.ENSP00000264110,9606.ENSP00000264657,9606.ENSP00000264716,9606.ENSP00000269305,9606.ENSP00000306245,9606.ENSP00000312987,9606.ENSP00000325120,9606.ENSP00000329357,9606.ENSP00000336528,9606.ENSP00000345571,9606.ENSP00000348069,9606.ENSP00000354394,9606.ENSP00000355249,9606.ENSP00000355759,9606.ENSP00000356959,9606.ENSP00000360266,…	NR3C1,IRF1,HNF1A,ATF2,STAT3,FOSL2,TP53,FOS,HNF4A,PGR,SP1,NR1I2,E2F1,SREBF1,STAT1,E2F2,PARP1,NR1I3,JUN,RUNX2,RXRB,AR,NFE2L2,RELA,PPARA,CREB1,ESR1,HIF1A,LITAF,MYC,ELK1
GO:0004714	Transmembrane receptor protein tyrosine kinase activity	10	63	0.72	0.0011	9606.ENSP00000261937,9606.ENSP00000263923,9606.ENSP00000267101,9606.ENSP00000268035,9606.ENSP00000269571,9606.ENSP00000275493,9606.ENSP00000277120,9606.ENSP00000282397,9606.ENSP00000303830,9606.ENSP00000317272	FLT4,KDR,ERBB3,IGF1R,ERBB2,EGFR,NTRK2,FLT1,INSR,MET
GO:0016874	Ligase activity	16	156	0.53	0.0011	9606.ENSP00000175506,9606.ENSP00000229416,9606.ENSP00000258149,9606.ENSP00000262027,9606.ENSP00000262030,9606.ENSP00000264705,9606.ENSP00000307900,9606.ENSP00000313490,9606.ENSP00000333019,9606.ENSP00000338093,9606.ENSP00000339787,9606.ENSP00000359258,9606.ENSP00000373918,9606.ENSP00000377532,9606.ENSP00000422607,9606.ENSP00000483300	ASNS,GCLC,MDM2,MARS,ATP5B,CAD,GLUL,PFAS,ADSSL1,TARSL2,ACSL4,GCLM,GARS,PC,ACSL1,ACACA
GO:0032052	Bile acid binding	5	10	1.21	0.0011	9606.ENSP00000216392,9606.ENSP00000295834,9606.ENSP00000312286,9606.ENSP00000369927,9606.ENSP00000370254	PYGL,FABP1,PLA2G1B,AKR1C3,AKR1C1
GO:0043560	Insulin receptor substrate binding	5	10	1.21	0.0011	9606.ENSP00000268035,9606.ENSP00000303830,9606.ENSP00000367830,9606.ENSP00000371067,9606.ENSP00000378217	IGF1R,INSR,PRKCZ,JAK2,PRKCD
GO:0070851	Growth factor receptor binding	15	138	0.55	0.0011	9606.ENSP00000226730,9606.ENSP00000231449,9606.ENSP00000263339,9606.ENSP00000263341,9606.ENSP00000264498,9606.ENSP00000265171,9606.ENSP00000284981,9606.ENSP00000296871,9606.ENSP00000362680,9606.ENSP00000371067,9606.ENSP00000376865,9606.ENSP00000385675,9606.ENSP00000412237,9606.ENSP00000452786,9606.ENSP00000478570	IL2,IL4,IL1A,IL1B,FGF2,EGF,APP,CSF2,SRC,JAK2,PDGFD,IL6,IL10,ITGB3,VEGFA
GO:0008237	Metallopeptidase activity	17	176	0.5	0.0013	9606.ENSP00000219070,9606.ENSP00000228740,9606.ENSP00000236826,9606.ENSP00000256999,9606.ENSP00000265162,9606.ENSP00000273075,9606.ENSP00000279441,9606.ENSP00000284984,9606.ENSP00000290866,9606.ENSP00000299855,9606.ENSP00000320324,9606.ENSP00000322788,9606.ENSP00000325312,9606.ENSP00000361405,9606.ENSP00000364028,9606.ENSP00000418525,9606.ENSP00000458585	MMP2,LTA4H,MMP8,FOLH1,ENPEP,DNPEP,MMP10,ADAMTS1,ACE,MMP3,NPEPPS,MMP1,METAP2,MMP9,ECE1,MME,MMP12
GO:0016301	Kinase activity	43	732	0.28	0.0013	9606.ENSP00000215832,9606.ENSP00000221476,9606.ENSP00000225831,9606.ENSP00000227507,9606.ENSP00000229795,9606.ENSP00000256442,9606.ENSP00000257904,9606.ENSP00000261937,9606.ENSP00000263431,9606.ENSP00000263923,9606.ENSP00000264705,9606.ENSP00000265734,9606.ENSP00000266970,9606.ENSP00000267101,9606.ENSP00000268035,9606.ENSP00000269571,9606.ENSP00000275493,9606.ENSP00000277120,9606.ENSP00000282397,…	MAPK1,CKM,CCL2,CCND1,MAPK14,CCNB1,CDK4,FLT4,PRKCG,KDR,CAD,CDK6,CDK2,ERBB3,IGF1R,ERBB2,EGFR,NTRK2,FLT1,HK2,PLK1,INSR,PRKCB,PRKCE,MET,GSK3B,MYLK,TOP1,CHUK,SRC,PRKCZ,JAK2,CHEK2,PRKCD,CDK1,MAPK8,CDKN1A,CHEK1,HK1,PRKCA,IKBKB,AKT1,BTK
GO:0004970	Ionotropic glutamate receptor activity	6	19	1.01	0.0014	9606.ENSP00000263269,9606.ENSP00000293190,9606.ENSP00000296526,9606.ENSP00000360608,9606.ENSP00000397026,9606.ENSP00000428994	GRIN2D,GRIN2C,GRIA2,GRIN1,GRIK2,GRIA1
GO:0015464	Acetylcholine receptor activity	6	19	1.01	0.0014	9606.ENSP00000255380,9606.ENSP00000306490,9606.ENSP00000372750,9606.ENSP00000385026,9606.ENSP00000399745,9606.ENSP00000409378	CHRM3,CHRM1,CHRM5,CHRNA2,CHRM2,CHRM4
GO:0016853	Isomerase activity	16	159	0.52	0.0014	9606.ENSP00000216465,9606.ENSP00000225174,9606.ENSP00000229270,9606.ENSP00000244043,9606.ENSP00000274813,9606.ENSP00000327801,9606.ENSP00000335620,9606.ENSP00000339435,9606.ENSP00000342385,9606.ENSP00000354522,9606.ENSP00000396704,9606.ENSP00000405573,9606.ENSP00000411532,9606.ENSP00000419425,9606.ENSP00000452786,9606.ENSP00000483375	GSTZ1,PPIF,TPI1,PTGIS,MUT,P4HB,GSTA1,SRR,PTGES,TOP1,TOP2B,GPI,TOP2A,PPIA,ITGB3,GALE
GO:0005536	Glucose binding	5	11	1.17	0.0015	9606.ENSP00000216392,9606.ENSP00000290573,9606.ENSP00000317904,9606.ENSP00000377192,9606.ENSP00000402103	PYGL,HK2,GYS1,G6PD,HK1
GO:0015378	Sodium:chloride symporter activity	5	11	1.17	0.0015	9606.ENSP00000219833,9606.ENSP00000261707,9606.ENSP00000262461,9606.ENSP00000270349,9606.ENSP00000287766	SLC6A2,SLC6A4,SLC12A2,SLC6A3,SLC6A1
GO:0016903	Oxidoreductase activity, acting on the aldehyde or oxo group of donors	8	40	0.82	0.0015	9606.ENSP00000261733,9606.ENSP00000285930,9606.ENSP00000297785,9606.ENSP00000307241,9606.ENSP00000314649,9606.ENSP00000346827,9606.ENSP00000369927,9606.ENSP00000420269	ALDH2,AKR1B1,ALDH1A1,PDHB,ALDH5A1,ALDH9A1,AKR1C3,ADH7
GO:0001102	RNA polymerase II activating transcription factor binding	9	53	0.74	0.0016	9606.ENSP00000263253,9606.ENSP00000264110,9606.ENSP00000267163,9606.ENSP00000306245,9606.ENSP00000312987,9606.ENSP00000344456,9606.ENSP00000360266,9606.ENSP00000380252,9606.ENSP00000387699	EP300,ATF2,RB1,FOS,HNF4A,CTNNB1,JUN,NFE2L2,CREB1
GO:0000978	RNA polymerase II cis-regulatory region sequence-specific DNA binding	40	672	0.29	0.0017	9606.ENSP00000212015,9606.ENSP00000231509,9606.ENSP00000242057,9606.ENSP00000245414,9606.ENSP00000263253,9606.ENSP00000264110,9606.ENSP00000264657,9606.ENSP00000264716,9606.ENSP00000269305,9606.ENSP00000284981,9606.ENSP00000287820,9606.ENSP00000306245,9606.ENSP00000312987,9606.ENSP00000325120,9606.ENSP00000329357,9606.ENSP00000337724,9606.ENSP00000343925,9606.ENSP00000348069,9606.ENSP00000352900,…	SIRT1,NR3C1,AHR,IRF1,EP300,ATF2,STAT3,FOSL2,TP53,APP,PPARG,FOS,HNF4A,PGR,SP1,ZNF202,ESR2,SREBF1,RXRG,STAT1,SREBF2,TOP1,JUN,RUNX2,RXRB,AR,NKX3-1,PDX1,NFE2L2,RELA,PPARA,CREB1,NCOA2,ESR1,RXRA,HSF1,HIF1A,LITAF,MYC,ELK1
GO:0004745	Retinol dehydrogenase activity	6	20	0.99	0.0017	9606.ENSP00000209668,9606.ENSP00000306606,9606.ENSP00000369927,9606.ENSP00000420269,9606.ENSP00000426083,9606.ENSP00000451406	ADH1A,ADH1B,AKR1C3,ADH7,ADH1C,HSD17B6
GO:0005504	Fatty acid binding	8	41	0.81	0.0017	9606.ENSP00000241337,9606.ENSP00000287820,9606.ENSP00000295834,9606.ENSP00000295897,9606.ENSP00000310928,9606.ENSP00000312987,9606.ENSP00000335620,9606.ENSP00000381607	GSTM2,PPARG,FABP1,ALB,PPARD,HNF4A,GSTA1,GSTP1
GO:0001228	DNA-binding transcription activator activity, RNA polymerase II-specific	30	449	0.34	0.0019	9606.ENSP00000231509,9606.ENSP00000245414,9606.ENSP00000257555,9606.ENSP00000264110,9606.ENSP00000264657,9606.ENSP00000264716,9606.ENSP00000269305,9606.ENSP00000306245,9606.ENSP00000312987,9606.ENSP00000325120,9606.ENSP00000329357,9606.ENSP00000336528,9606.ENSP00000348069,9606.ENSP00000354394,9606.ENSP00000355249,9606.ENSP00000355759,9606.ENSP00000356959,9606.ENSP00000360266,9606.ENSP00000360493,…	NR3C1,IRF1,HNF1A,ATF2,STAT3,FOSL2,TP53,FOS,HNF4A,PGR,SP1,NR1I2,SREBF1,STAT1,E2F2,PARP1,NR1I3,JUN,RUNX2,RXRB,AR,NFE2L2,RELA,PPARA,CREB1,ESR1,HIF1A,LITAF,MYC,ELK1
GO:0042301	Phosphate ion binding	5	12	1.13	0.0019	9606.ENSP00000039007,9606.ENSP00000253801,9606.ENSP00000333019,9606.ENSP00000354532,9606.ENSP00000384273	OTC,G6PC,ADSSL1,PNP,RELA
GO:0043295	Glutathione binding	5	12	1.13	0.0019	9606.ENSP00000241337,9606.ENSP00000311469,9606.ENSP00000342385,9606.ENSP00000381607,9606.ENSP00000383840	GSTM2,GSTM1,PTGES,GSTP1,MMACHC
GO:0043621	Protein self-association	9	55	0.73	0.0019	9606.ENSP00000227266,9606.ENSP00000269305,9606.ENSP00000287820,9606.ENSP00000302620,9606.ENSP00000303211,9606.ENSP00000355533,9606.ENSP00000370253,9606.ENSP00000416293,9606.ENSP00000431512	CTSC,TP53,PPARG,AGXT,ACHE,RYR2,NKX3-1,SLC2A1,HSF1
GO:0051879	Hsp90 protein binding	8	42	0.79	0.0019	9606.ENSP00000216479,9606.ENSP00000231509,9606.ENSP00000242057,9606.ENSP00000262461,9606.ENSP00000263923,9606.ENSP00000369050,9606.ENSP00000431512,9606.ENSP00000437955	AHSA1,NR3C1,AHR,SLC12A2,KDR,CYP1A1,HSF1,HIF1A
GO:0016772	Transferase activity, transferring phosphorus-containing groups	48	875	0.25	0.0022	9606.ENSP00000215832,9606.ENSP00000221476,9606.ENSP00000225831,9606.ENSP00000227507,9606.ENSP00000229795,9606.ENSP00000253801,9606.ENSP00000256442,9606.ENSP00000257904,9606.ENSP00000261937,9606.ENSP00000262715,9606.ENSP00000263431,9606.ENSP00000263923,9606.ENSP00000264705,9606.ENSP00000265734,9606.ENSP00000266970,9606.ENSP00000267101,9606.ENSP00000268035,9606.ENSP00000269571,9606.ENSP00000275493,…	MAPK1,CKM,CCL2,CCND1,MAPK14,G6PC,CCNB1,CDK4,FLT4,TEP1,PRKCG,KDR,CAD,CDK6,CDK2,ERBB3,IGF1R,ERBB2,EGFR,NTRK2,FLT1,HK2,PCYT1A,PLK1,INSR,PRKCB,PRKCE,MET,GYS1,GSK3B,MYLK,TOP1,CHUK,SRC,PRKCZ,JAK2,CHEK2,PRKCD,CDK1,MAPK8,CDKN1A,CHEK1,HK1,PRKCA,GPHN,IKBKB,AKT1,BTK
GO:0004364	Glutathione transferase activity	6	22	0.95	0.0025	9606.ENSP00000216465,9606.ENSP00000241337,9606.ENSP00000311469,9606.ENSP00000335620,9606.ENSP00000381607,9606.ENSP00000420168	GSTZ1,GSTM2,GSTM1,GSTA1,GSTP1,GSTA2
GO:0051434	BH3 domain binding	4	6	1.34	0.0025	9606.ENSP00000293288,9606.ENSP00000302564,9606.ENSP00000358022,9606.ENSP00000381185	BAX,BCL2L1,MCL1,BCL2
GO:0008509	Anion transmembrane transporter activity	25	349	0.37	0.0026	9606.ENSP00000218075,9606.ENSP00000219833,9606.ENSP00000222248,9606.ENSP00000237612,9606.ENSP00000243389,9606.ENSP00000261707,9606.ENSP00000262461,9606.ENSP00000270349,9606.ENSP00000274093,9606.ENSP00000278426,9606.ENSP00000282561,9606.ENSP00000287766,9606.ENSP00000323568,9606.ENSP00000353791,9606.ENSP00000359353,9606.ENSP00000372390,9606.ENSP00000388658,9606.ENSP00000393097,9606.ENSP00000400101,…	GLRA2,SLC6A2,SLC5A5,ABCG2,SLC36A1,SLC6A4,SLC12A2,SLC6A3,GLRA3,SLC43A1,GJA1,SLC6A1,SLC2A2,SLC6A9,GABRE,SLC7A4,SLC25A12,GABRA1,SLC25A13,CLDN4,SLC2A1,SLC25A10,SLC38A1,SLC25A16,GABRG3
GO:0097110	Scaffold protein binding	9	58	0.71	0.0027	9606.ENSP00000258149,9606.ENSP00000262186,9606.ENSP00000297494,9606.ENSP00000335153,9606.ENSP00000351273,9606.ENSP00000359424,9606.ENSP00000362680,9606.ENSP00000410257,9606.ENSP00000430684	MDM2,KCNH2,NOS3,HSP90AA1,CASP8,CHUK,SRC,SCN5A,IKBKB
GO:0004713	Protein tyrosine kinase activity	14	137	0.52	0.0029	9606.ENSP00000261937,9606.ENSP00000263923,9606.ENSP00000267101,9606.ENSP00000268035,9606.ENSP00000269571,9606.ENSP00000275493,9606.ENSP00000277120,9606.ENSP00000282397,9606.ENSP00000303830,9606.ENSP00000317272,9606.ENSP00000362680,9606.ENSP00000371067,9606.ENSP00000378217,9606.ENSP00000483570	FLT4,KDR,ERBB3,IGF1R,ERBB2,EGFR,NTRK2,FLT1,INSR,MET,SRC,JAK2,PRKCD,BTK
GO:0004024	Alcohol dehydrogenase activity, zinc-dependent	4	7	1.27	0.0037	9606.ENSP00000209668,9606.ENSP00000306606,9606.ENSP00000420269,9606.ENSP00000426083	ADH1A,ADH1B,ADH7,ADH1C
GO:0005158	Insulin receptor binding	6	24	0.91	0.0037	9606.ENSP00000268035,9606.ENSP00000284981,9606.ENSP00000360683,9606.ENSP00000362680,9606.ENSP00000380432,9606.ENSP00000391826	IGF1R,APP,PTPN1,SRC,INS,IGF2
GO:0016651	Oxidoreductase activity, acting on NAD(P)H	12	107	0.56	0.0037	9606.ENSP00000221130,9606.ENSP00000289473,9606.ENSP00000290349,9606.ENSP00000297494,9606.ENSP00000319788,9606.ENSP00000327251,9606.ENSP00000354665,9606.ENSP00000369927,9606.ENSP00000370254,9606.ENSP00000419970,9606.ENSP00000434516,9606.ENSP00000475084	GSR,NCF1,CBR1,NOS3,NQO1,NOS2,MT-ND6,AKR1C3,AKR1C1,POR,TXNRD1,DUOX2
GO:0004177	Aminopeptidase activity	8	48	0.74	0.0039	9606.ENSP00000228740,9606.ENSP00000261714,9606.ENSP00000265162,9606.ENSP00000273075,9606.ENSP00000290866,9606.ENSP00000320324,9606.ENSP00000325312,9606.ENSP00000353731	LTA4H,BLMH,ENPEP,DNPEP,ACE,NPEPPS,METAP2,DPP4
GO:0032813	Tumor necrosis factor receptor superfamily binding	8	48	0.74	0.0039	9606.ENSP00000311032,9606.ENSP00000312455,9606.ENSP00000351273,9606.ENSP00000354394,9606.ENSP00000356694,9606.ENSP00000359663,9606.ENSP00000365048,9606.ENSP00000414303	CASP3,CFLAR,CASP8,STAT1,FASLG,CD40LG,TNFSF13B,BDNF
GO:0005237	Inhibitory extracellular ligand-gated ion channel activity	5	15	1.04	0.004	9606.ENSP00000218075,9606.ENSP00000274093,9606.ENSP00000359353,9606.ENSP00000393097,9606.ENSP00000479113	GLRA2,GLRA3,GABRE,GABRA1,GABRG3
GO:0008395	Steroid hydroxylase activity	7	36	0.8	0.0041	9606.ENSP00000301141,9606.ENSP00000337915,9606.ENSP00000342007,9606.ENSP00000369050,9606.ENSP00000379683,9606.ENSP00000408860,9606.ENSP00000478561	CYP2A6,CYP3A4,CYP1A2,CYP1A1,CYP19A1,CYP21A2,CYP1B1
GO:0008022	Protein C-terminus binding	17	199	0.45	0.0043	9606.ENSP00000212015,9606.ENSP00000263253,9606.ENSP00000269571,9606.ENSP00000287820,9606.ENSP00000329357,9606.ENSP00000331544,9606.ENSP00000344456,9606.ENSP00000354476,9606.ENSP00000357643,9606.ENSP00000362680,9606.ENSP00000368458,9606.ENSP00000371067,9606.ENSP00000372088,9606.ENSP00000394624,9606.ENSP00000396704,9606.ENSP00000401764,9606.ENSP00000411532	SIRT1,EP300,ERBB2,PPARG,SP1,FBLN1,CTNNB1,SREBF2,MKI67,SRC,PCNA,JAK2,RAD51,OPRM1,TOP2B,CITED1,TOP2A
GO:0016407	Acetyltransferase activity	10	79	0.62	0.005	9606.ENSP00000198801,9606.ENSP00000263253,9606.ENSP00000264110,9606.ENSP00000285093,9606.ENSP00000293404,9606.ENSP00000304592,9606.ENSP00000315013,9606.ENSP00000369581,9606.ENSP00000371110,9606.ENSP00000385216	MOGAT2,EP300,ATF2,ACAA2,NAGS,FASN,CRAT,IFNB1,GCAT,NCOA1
GO:0035240	Dopamine binding	4	8	1.21	0.0051	9606.ENSP00000270349,9606.ENSP00000306129,9606.ENSP00000354859,9606.ENSP00000377353	SLC6A3,DRD5,DRD2,DRD1
GO:0101020	Estrogen 16-alpha-hydroxylase activity	4	8	1.21	0.0051	9606.ENSP00000337915,9606.ENSP00000342007,9606.ENSP00000369050,9606.ENSP00000478561	CYP3A4,CYP1A2,CYP1A1,CYP1B1
GO:0001223	Transcription coactivator binding	6	27	0.86	0.006	9606.ENSP00000242057,9606.ENSP00000310928,9606.ENSP00000384273,9606.ENSP00000385523,9606.ENSP00000387699,9606.ENSP00000405330	AHR,PPARD,RELA,PPARA,CREB1,ESR1
GO:0042826	Histone deacetylase binding	12	114	0.54	0.006	9606.ENSP00000227507,9606.ENSP00000269305,9606.ENSP00000329357,9606.ENSP00000335153,9606.ENSP00000348461,9606.ENSP00000355759,9606.ENSP00000370253,9606.ENSP00000378974,9606.ENSP00000384273,9606.ENSP00000396704,9606.ENSP00000411532,9606.ENSP00000437955	CCND1,TP53,SP1,HSP90AA1,RAC1,PARP1,NKX3-1,MAPK8,RELA,TOP2B,TOP2A,HIF1A
GO:0050660	Flavin adenine dinucleotide binding	10	82	0.6	0.0063	9606.ENSP00000221130,9606.ENSP00000228476,9606.ENSP00000264932,9606.ENSP00000297494,9606.ENSP00000327251,9606.ENSP00000367309,9606.ENSP00000368727,9606.ENSP00000383840,9606.ENSP00000419970,9606.ENSP00000434516	GSR,DAO,SDHA,NOS3,NOS2,MAOB,XDH,MMACHC,POR,TXNRD1
GO:0000977	RNA polymerase II transcription regulatory region sequence-specific DNA binding	46	878	0.23	0.0068	9606.ENSP00000212015,9606.ENSP00000231509,9606.ENSP00000242057,9606.ENSP00000245414,9606.ENSP00000257555,9606.ENSP00000263253,9606.ENSP00000264110,9606.ENSP00000264657,9606.ENSP00000264716,9606.ENSP00000267163,9606.ENSP00000269305,9606.ENSP00000284981,9606.ENSP00000287820,9606.ENSP00000306245,9606.ENSP00000310928,9606.ENSP00000312987,9606.ENSP00000325120,9606.ENSP00000329357,9606.ENSP00000336528,…	SIRT1,NR3C1,AHR,IRF1,HNF1A,EP300,ATF2,STAT3,FOSL2,RB1,TP53,APP,PPARG,FOS,PPARD,HNF4A,PGR,SP1,NR1I2,ZNF202,ESR2,SREBF1,RXRG,STAT1,SREBF2,TOP1,PARP1,NR1I3,JUN,RUNX2,RXRB,AR,NKX3-1,PDX1,NFE2L2,RELA,PPARA,CREB1,NCOA2,ESR1,RXRA,HSF1,HIF1A,LITAF,MYC,ELK1
GO:0030246	Carbohydrate binding	20	271	0.38	0.0072	9606.ENSP00000216392,9606.ENSP00000226730,9606.ENSP00000236040,9606.ENSP00000255409,9606.ENSP00000261483,9606.ENSP00000263556,9606.ENSP00000263686,9606.ENSP00000264072,9606.ENSP00000264382,9606.ENSP00000290573,9606.ENSP00000306100,9606.ENSP00000309124,9606.ENSP00000317904,9606.ENSP00000331736,9606.ENSP00000377192,9606.ENSP00000384999,9606.ENSP00000402103,9606.ENSP00000405573,9606.ENSP00000447378,…	PYGL,IL2,LEPRE1,CHI3L1,MAN2A1,P4HA1,SELP,FCER2,SI,HK2,PAM,OLR1,GYS1,SELE,G6PD,P4HA2,HK1,GPI,MGAM,LEPREL2
GO:0004471	Malate dehydrogenase (decarboxylating) (NAD+) activity	3	3	1.51	0.0075	9606.ENSP00000321070,9606.ENSP00000358719,9606.ENSP00000440246	ME2,ME1,ME3
GO:0004473	Malate dehydrogenase (decarboxylating) (NADP+) activity	3	3	1.51	0.0075	9606.ENSP00000321070,9606.ENSP00000358719,9606.ENSP00000440246	ME2,ME1,ME3
GO:0004938	alpha2-adrenergic receptor activity	3	3	1.51	0.0075	9606.ENSP00000280155,9606.ENSP00000386069,9606.ENSP00000480573	ADRA2A,ADRA2C,ADRA2B
GO:0015108	Chloride transmembrane transporter activity	11	101	0.55	0.0076	9606.ENSP00000218075,9606.ENSP00000219833,9606.ENSP00000261707,9606.ENSP00000262461,9606.ENSP00000270349,9606.ENSP00000274093,9606.ENSP00000287766,9606.ENSP00000359353,9606.ENSP00000393097,9606.ENSP00000409544,9606.ENSP00000479113	GLRA2,SLC6A2,SLC6A4,SLC12A2,SLC6A3,GLRA3,SLC6A1,GABRE,GABRA1,CLDN4,GABRG3
GO:0019838	Growth factor binding	13	136	0.5	0.0077	9606.ENSP00000225964,9606.ENSP00000261937,9606.ENSP00000263923,9606.ENSP00000267101,9606.ENSP00000268035,9606.ENSP00000275493,9606.ENSP00000277120,9606.ENSP00000282397,9606.ENSP00000303830,9606.ENSP00000304408,9606.ENSP00000370473,9606.ENSP00000410257,9606.ENSP00000483403	COL1A1,FLT4,KDR,ERBB3,IGF1R,EGFR,NTRK2,FLT1,INSR,COL3A1,IGFBP3,SCN5A,GHR
GO:0035035	Histone acetyltransferase binding	6	29	0.83	0.0078	9606.ENSP00000269305,9606.ENSP00000329357,9606.ENSP00000354394,9606.ENSP00000368458,9606.ENSP00000387699,9606.ENSP00000437955	TP53,SP1,STAT1,PCNA,CREB1,HIF1A
GO:0015075	Ion transmembrane transporter activity	45	865	0.23	0.0087	9606.ENSP00000218075,9606.ENSP00000219833,9606.ENSP00000222248,9606.ENSP00000237612,9606.ENSP00000243389,9606.ENSP00000245407,9606.ENSP00000261707,9606.ENSP00000262030,9606.ENSP00000262186,9606.ENSP00000262209,9606.ENSP00000262461,9606.ENSP00000263269,9606.ENSP00000270349,9606.ENSP00000274093,9606.ENSP00000278426,9606.ENSP00000282561,9606.ENSP00000287766,9606.ENSP00000293190,9606.ENSP00000296526,…	GLRA2,SLC6A2,SLC5A5,ABCG2,SLC36A1,SLC22A5,SLC6A4,ATP5B,KCNH2,TRPA1,SLC12A2,GRIN2D,SLC6A3,GLRA3,SLC43A1,GJA1,SLC6A1,GRIN2C,GRIA2,SLC2A2,ATP13A2,HTR3A,SLC6A9,RYR2,HTR1B,GABRE,GRIN1,SLC7A4,TRPM2,CHRNA2,SLC25A12,GABRA1,OPRM1,GRIK2,SLC25A13,CLDN4,SCN5A,SLC2A1,ATP2C1,GRIA1,SLC25A10,SLC38A1,TRPV1,SLC25A16,GABRG3
GO:0016725	Oxidoreductase activity, acting on CH or CH2 groups	4	10	1.12	0.009	9606.ENSP00000300738,9606.ENSP00000337915,9606.ENSP00000342007,9606.ENSP00000368727	RRM1,CYP3A4,CYP1A2,XDH
GO:0099095	Ligand-gated anion channel activity	5	19	0.94	0.009	9606.ENSP00000218075,9606.ENSP00000274093,9606.ENSP00000359353,9606.ENSP00000393097,9606.ENSP00000479113	GLRA2,GLRA3,GABRE,GABRA1,GABRG3
GO:0005507	Copper ion binding	8	57	0.66	0.0096	9606.ENSP00000263321,9606.ENSP00000263339,9606.ENSP00000269305,9606.ENSP00000270142,9606.ENSP00000295897,9606.ENSP00000306100,9606.ENSP00000308057,9606.ENSP00000327214	TYR,IL1A,TP53,SOD1,ALB,PAM,SNCB,ATP13A2
GO:0022857	Transmembrane transporter activity	52	1050	0.21	0.0096	9606.ENSP00000218075,9606.ENSP00000219833,9606.ENSP00000222248,9606.ENSP00000237612,9606.ENSP00000243389,9606.ENSP00000245407,9606.ENSP00000261707,9606.ENSP00000262030,9606.ENSP00000262186,9606.ENSP00000262209,9606.ENSP00000262461,9606.ENSP00000263269,9606.ENSP00000270349,9606.ENSP00000274093,9606.ENSP00000278426,9606.ENSP00000282561,9606.ENSP00000287766,9606.ENSP00000293190,9606.ENSP00000293288,…	GLRA2,SLC6A2,SLC5A5,ABCG2,SLC36A1,SLC22A5,SLC6A4,ATP5B,KCNH2,TRPA1,SLC12A2,GRIN2D,SLC6A3,GLRA3,SLC43A1,GJA1,SLC6A1,GRIN2C,BAX,GRIA2,UCP2,SLC2A4,SLC2A2,UCP3,ATP13A2,HTR3A,SLC6A9,RYR2,FLVCR1,MCL1,HTR1B,GABRE,GRIN1,SLC7A4,TRPM2,BCL2,CHRNA2,SLC25A12,GABRA1,OPRM1,GRIK2,SLC25A13,CLDN4,SCN5A,SLC2A1,ATP2C1,GRIA1,SLC25A10,SLC38A1,TRPV1,SLC25A16,GABRG3
GO:0051087	Chaperone binding	11	105	0.54	0.0098	9606.ENSP00000216479,9606.ENSP00000227266,9606.ENSP00000262461,9606.ENSP00000269305,9606.ENSP00000270142,9606.ENSP00000284981,9606.ENSP00000293288,9606.ENSP00000295897,9606.ENSP00000301633,9606.ENSP00000308938,9606.ENSP00000324173	AHSA1,CTSC,SLC12A2,TP53,SOD1,APP,BAX,ALB,BIRC5,PLG,HSPA5
GO:0016620	Oxidoreductase activity, acting on the aldehyde or oxo group of donors, NAD or NADP as acceptor	6	31	0.8	0.0103	9606.ENSP00000261733,9606.ENSP00000285930,9606.ENSP00000297785,9606.ENSP00000314649,9606.ENSP00000346827,9606.ENSP00000369927	ALDH2,AKR1B1,ALDH1A1,ALDH5A1,ALDH9A1,AKR1C3
GO:0033764	Steroid dehydrogenase activity, acting on the CH-OH group of donors, NAD or NADP as acceptor	6	31	0.8	0.0103	9606.ENSP00000290349,9606.ENSP00000351035,9606.ENSP00000369927,9606.ENSP00000370254,9606.ENSP00000451406,9606.ENSP00000466799	CBR1,HSD17B11,AKR1C3,AKR1C1,HSD17B6,HSD17B1
GO:0051059	NF-kappaB binding	6	31	0.8	0.0103	9606.ENSP00000216797,9606.ENSP00000263253,9606.ENSP00000296930,9606.ENSP00000310928,9606.ENSP00000324806,9606.ENSP00000384273	NFKBIA,EP300,NPM1,PPARD,GSK3B,RELA
GO:0005123	Death receptor binding	5	20	0.91	0.0105	9606.ENSP00000311032,9606.ENSP00000312455,9606.ENSP00000351273,9606.ENSP00000356694,9606.ENSP00000414303	CASP3,CFLAR,CASP8,FASLG,BDNF
GO:0031418	L-ascorbic acid binding	5	20	0.91	0.0105	9606.ENSP00000236040,9606.ENSP00000263556,9606.ENSP00000306100,9606.ENSP00000384999,9606.ENSP00000478600	LEPRE1,P4HA1,PAM,P4HA2,LEPREL2
GO:0050681	Androgen receptor binding	7	44	0.72	0.0105	9606.ENSP00000263253,9606.ENSP00000264867,9606.ENSP00000267163,9606.ENSP00000305355,9606.ENSP00000344456,9606.ENSP00000378332,9606.ENSP00000385216	EP300,PPARGC1A,RB1,PRKCB,CTNNB1,TGFB1I1,NCOA1
GO:0004656	Procollagen-proline 4-dioxygenase activity	3	4	1.39	0.0117	9606.ENSP00000263556,9606.ENSP00000327801,9606.ENSP00000384999	P4HA1,P4HB,P4HA2
GO:0004784	Superoxide dismutase activity	3	4	1.39	0.0117	9606.ENSP00000270142,9606.ENSP00000319788,9606.ENSP00000446252	SOD1,NQO1,SOD2
GO:0008948	Oxaloacetate decarboxylase activity	3	4	1.39	0.0117	9606.ENSP00000321070,9606.ENSP00000358719,9606.ENSP00000440246	ME2,ME1,ME3
GO:0015103	Inorganic anion transmembrane transporter activity	13	144	0.47	0.0117	9606.ENSP00000218075,9606.ENSP00000219833,9606.ENSP00000222248,9606.ENSP00000261707,9606.ENSP00000262461,9606.ENSP00000270349,9606.ENSP00000274093,9606.ENSP00000287766,9606.ENSP00000359353,9606.ENSP00000393097,9606.ENSP00000409544,9606.ENSP00000446242,9606.ENSP00000479113	GLRA2,SLC6A2,SLC5A5,SLC6A4,SLC12A2,SLC6A3,GLRA3,SLC6A1,GABRE,GABRA1,CLDN4,SLC25A10,GABRG3
GO:0051380	Norepinephrine binding	3	4	1.39	0.0117	9606.ENSP00000280155,9606.ENSP00000305372,9606.ENSP00000358301	ADRA2A,ADRB2,ADRB1
GO:0016505	Peptidase activator activity involved in apoptotic process	5	21	0.89	0.0121	9606.ENSP00000227266,9606.ENSP00000370253,9606.ENSP00000378040,9606.ENSP00000433138,9606.ENSP00000448165	CTSC,NKX3-1,BAD,CASP1,APAF1
GO:0019209	Kinase activator activity	10	92	0.55	0.0123	9606.ENSP00000226730,9606.ENSP00000231751,9606.ENSP00000256442,9606.ENSP00000265171,9606.ENSP00000267101,9606.ENSP00000272298,9606.ENSP00000330572,9606.ENSP00000368664,9606.ENSP00000384849,9606.ENSP00000391826	IL2,LTF,CCNB1,EGF,ERBB3,CALM2,MAPK8IP2,RGCC,CDKN1A,IGF2
GO:0050839	Cell adhesion molecule binding	31	538	0.28	0.0123	9606.ENSP00000216479,9606.ENSP00000219022,9606.ENSP00000222271,9606.ENSP00000263341,9606.ENSP00000263923,9606.ENSP00000264072,9606.ENSP00000264498,9606.ENSP00000264832,9606.ENSP00000275493,9606.ENSP00000284981,9606.ENSP00000294728,9606.ENSP00000304408,9606.ENSP00000304592,9606.ENSP00000324173,9606.ENSP00000327801,9606.ENSP00000331544,9606.ENSP00000340989,9606.ENSP00000344456,9606.ENSP00000354394,…	AHSA1,OLFM4,COMP,IL1B,KDR,FCER2,FGF2,ICAM1,EGFR,APP,VCAM1,COL3A1,FASN,HSPA5,P4HB,FBLN1,SFN,CTNNB1,STAT1,F11R,CNN3,CD40LG,PTPN1,SRC,SPP1,ITGB2,PTPN6,IGF2,PRKCA,LDHA,ITGB3
GO:0016712	Oxidoreductase activity, acting on paired donors, with incorporation or reduction of molecular oxygen, reduced flavin or flavoprotein as one donor, and incorporation of one atom of oxygen	6	33	0.77	0.0127	9606.ENSP00000301141,9606.ENSP00000337915,9606.ENSP00000342007,9606.ENSP00000369050,9606.ENSP00000379683,9606.ENSP00000478561	CYP2A6,CYP3A4,CYP1A2,CYP1A1,CYP19A1,CYP1B1
GO:0001221	Transcription cofactor binding	7	47	0.69	0.0139	9606.ENSP00000242057,9606.ENSP00000310928,9606.ENSP00000380252,9606.ENSP00000384273,9606.ENSP00000385523,9606.ENSP00000387699,9606.ENSP00000405330	AHR,PPARD,NFE2L2,RELA,PPARA,CREB1,ESR1
GO:0016709	Oxidoreductase activity, acting on paired donors, with incorporation or reduction of molecular oxygen, NAD(P)H as one donor, and incorporation of one atom of oxygen	7	47	0.69	0.0139	9606.ENSP00000297494,9606.ENSP00000327251,9606.ENSP00000337915,9606.ENSP00000369050,9606.ENSP00000369927,9606.ENSP00000370254,9606.ENSP00000419970	NOS3,NOS2,CYP3A4,CYP1A1,AKR1C3,AKR1C1,POR
GO:0016879	Ligase activity, forming carbon-nitrogen bonds	7	47	0.69	0.0139	9606.ENSP00000175506,9606.ENSP00000229416,9606.ENSP00000264705,9606.ENSP00000307900,9606.ENSP00000313490,9606.ENSP00000333019,9606.ENSP00000359258	ASNS,GCLC,CAD,GLUL,PFAS,ADSSL1,GCLM
GO:0070006	Metalloaminopeptidase activity	5	22	0.87	0.0141	9606.ENSP00000228740,9606.ENSP00000265162,9606.ENSP00000273075,9606.ENSP00000320324,9606.ENSP00000325312	LTA4H,ENPEP,DNPEP,NPEPPS,METAP2
GO:0005215	Transporter activity	56	1181	0.19	0.0142	9606.ENSP00000200676,9606.ENSP00000218075,9606.ENSP00000219833,9606.ENSP00000222248,9606.ENSP00000233242,9606.ENSP00000237612,9606.ENSP00000243389,9606.ENSP00000245407,9606.ENSP00000261707,9606.ENSP00000262030,9606.ENSP00000262186,9606.ENSP00000262209,9606.ENSP00000262461,9606.ENSP00000263269,9606.ENSP00000270349,9606.ENSP00000274093,9606.ENSP00000278426,9606.ENSP00000282561,9606.ENSP00000287766,…	CETP,GLRA2,SLC6A2,SLC5A5,APOB,ABCG2,SLC36A1,SLC22A5,SLC6A4,ATP5B,KCNH2,TRPA1,SLC12A2,GRIN2D,SLC6A3,GLRA3,SLC43A1,GJA1,SLC6A1,GRIN2C,BAX,FABP1,GRIA2,UCP2,SLC2A4,SLC2A2,UCP3,ATP13A2,HTR3A,SLC6A9,RYR2,FLVCR1,MCL1,HTR1B,GABRE,GRIN1,SLC7A4,TRPM2,BCL2,CHRNA2,SLC25A12,GABRA1,OPRM1,GRIK2,SLC25A13,CLDN4,SCN5A,SLC2A1,ATP2C1,MTTP,GRIA1,SLC25A10,SLC38A1,TRPV1,SLC25A16,GABRG3
GO:0016538	Cyclin-dependent protein serine/threonine kinase regulator activity	7	48	0.68	0.0151	9606.ENSP00000227507,9606.ENSP00000256442,9606.ENSP00000257904,9606.ENSP00000261254,9606.ENSP00000274026,9606.ENSP00000311032,9606.ENSP00000384849	CCND1,CCNB1,CDK4,CCND2,CCNA2,CASP3,CDKN1A
GO:0003713	Transcription coactivator activity	21	316	0.34	0.0155	9606.ENSP00000212015,9606.ENSP00000263253,9606.ENSP00000264498,9606.ENSP00000264867,9606.ENSP00000267163,9606.ENSP00000287820,9606.ENSP00000296930,9606.ENSP00000305355,9606.ENSP00000310928,9606.ENSP00000312649,9606.ENSP00000336528,9606.ENSP00000343925,9606.ENSP00000344456,9606.ENSP00000356959,9606.ENSP00000360266,9606.ENSP00000363817,9606.ENSP00000378332,9606.ENSP00000385216,9606.ENSP00000399968,…	SIRT1,EP300,FGF2,PPARGC1A,RB1,PPARG,NPM1,PRKCB,PPARD,PPARGC1B,NR1I2,ESR2,CTNNB1,NR1I3,JUN,RXRB,TGFB1I1,NCOA1,NCOA2,CITED1,RXRA
GO:0000976	Transcription regulatory region sequence-specific DNA binding	50	1028	0.2	0.0156	9606.ENSP00000212015,9606.ENSP00000231509,9606.ENSP00000242057,9606.ENSP00000245414,9606.ENSP00000257555,9606.ENSP00000263253,9606.ENSP00000264110,9606.ENSP00000264657,9606.ENSP00000264716,9606.ENSP00000267163,9606.ENSP00000269305,9606.ENSP00000284981,9606.ENSP00000287820,9606.ENSP00000296930,9606.ENSP00000306245,9606.ENSP00000310928,9606.ENSP00000312987,9606.ENSP00000325120,9606.ENSP00000329357,…	SIRT1,NR3C1,AHR,IRF1,HNF1A,EP300,ATF2,STAT3,FOSL2,RB1,TP53,APP,PPARG,NPM1,FOS,PPARD,HNF4A,PGR,SP1,NR1I2,ZNF202,ESR2,E2F1,SREBF1,RXRG,STAT1,SREBF2,TOP1,E2F2,PARP1,NR1I3,JUN,RUNX2,RXRB,AR,NKX3-1,PDX1,NFE2L2,RELA,PPARA,CREB1,NCOA2,ESR1,RXRA,HSF1,HIF1A,MMP12,LITAF,MYC,ELK1
GO:0043531	ADP binding	6	35	0.75	0.016	9606.ENSP00000229416,9606.ENSP00000277865,9606.ENSP00000327589,9606.ENSP00000351777,9606.ENSP00000358719,9606.ENSP00000448165	GCLC,GLUD1,GLUD2,VCP,ME1,APAF1
GO:0042165	Neurotransmitter binding	5	23	0.85	0.0162	9606.ENSP00000255380,9606.ENSP00000287766,9606.ENSP00000303211,9606.ENSP00000360608,9606.ENSP00000385026	CHRM3,SLC6A1,ACHE,GRIN1,CHRNA2
GO:0008374	O-acyltransferase activity	7	49	0.67	0.0164	9606.ENSP00000198801,9606.ENSP00000265641,9606.ENSP00000315013,9606.ENSP00000356591,9606.ENSP00000360541,9606.ENSP00000363645,9606.ENSP00000369581	MOGAT2,CPT1A,CRAT,SOAT1,CPT2,AWAT1,IFNB1
GO:0004952	Dopamine neurotransmitter receptor activity	3	5	1.29	0.0166	9606.ENSP00000306129,9606.ENSP00000354859,9606.ENSP00000377353	DRD5,DRD2,DRD1
GO:0008238	Exopeptidase activity	10	97	0.53	0.0166	9606.ENSP00000228740,9606.ENSP00000256999,9606.ENSP00000261714,9606.ENSP00000265162,9606.ENSP00000273075,9606.ENSP00000290866,9606.ENSP00000320324,9606.ENSP00000325312,9606.ENSP00000353731,9606.ENSP00000418525	LTA4H,FOLH1,BLMH,ENPEP,DNPEP,ACE,NPEPPS,METAP2,DPP4,MME
GO:0022849	Glutamate-gated calcium ion channel activity	3	5	1.29	0.0166	9606.ENSP00000263269,9606.ENSP00000293190,9606.ENSP00000360608	GRIN2D,GRIN2C,GRIN1
GO:0030284	Estrogen receptor activity	3	5	1.29	0.0166	9606.ENSP00000343925,9606.ENSP00000370253,9606.ENSP00000405330	ESR2,NKX3-1,ESR1
GO:0050897	Cobalt ion binding	3	5	1.29	0.0166	9606.ENSP00000301633,9606.ENSP00000318868,9606.ENSP00000333667	BIRC5,SHMT1,SHMT2
GO:0101021	Estrogen 2-hydroxylase activity	3	5	1.29	0.0166	9606.ENSP00000337915,9606.ENSP00000342007,9606.ENSP00000369050	CYP3A4,CYP1A2,CYP1A1
GO:0008201	Heparin binding	14	172	0.43	0.0167	9606.ENSP00000215727,9606.ENSP00000222271,9606.ENSP00000223061,9606.ENSP00000225275,9606.ENSP00000231751,9606.ENSP00000233242,9606.ENSP00000263686,9606.ENSP00000264498,9606.ENSP00000284981,9606.ENSP00000284984,9606.ENSP00000305651,9606.ENSP00000306884,9606.ENSP00000309757,9606.ENSP00000478570	SERPIND1,COMP,PCOLCE,MPO,LTF,APOB,SELP,FGF2,APP,ADAMTS1,CXCL10,CXCL11,LPL,VEGFA
GO:0016653	Oxidoreductase activity, acting on NAD(P)H, heme protein as acceptor	4	13	1	0.0167	9606.ENSP00000297494,9606.ENSP00000319788,9606.ENSP00000327251,9606.ENSP00000419970	NOS3,NQO1,NOS2,POR
GO:0016860	Intramolecular oxidoreductase activity	7	50	0.66	0.0176	9606.ENSP00000229270,9606.ENSP00000244043,9606.ENSP00000327801,9606.ENSP00000335620,9606.ENSP00000342385,9606.ENSP00000405573,9606.ENSP00000452786	TPI1,PTGIS,P4HB,GSTA1,PTGES,GPI,ITGB3
GO:0070330	Aromatase activity	5	24	0.83	0.0183	9606.ENSP00000337915,9606.ENSP00000342007,9606.ENSP00000369050,9606.ENSP00000379683,9606.ENSP00000478561	CYP3A4,CYP1A2,CYP1A1,CYP19A1,CYP1B1
GO:0030145	Manganese ion binding	8	66	0.6	0.0189	9606.ENSP00000307900,9606.ENSP00000327214,9606.ENSP00000342952,9606.ENSP00000349446,9606.ENSP00000358719,9606.ENSP00000408526,9606.ENSP00000421326,9606.ENSP00000446252	GLUL,ATP13A2,ADCY2,ARG1,ME1,IMPA1,ATP2C1,SOD2
GO:0004222	Metalloendopeptidase activity	10	100	0.51	0.0196	9606.ENSP00000219070,9606.ENSP00000236826,9606.ENSP00000279441,9606.ENSP00000284984,9606.ENSP00000299855,9606.ENSP00000322788,9606.ENSP00000361405,9606.ENSP00000364028,9606.ENSP00000418525,9606.ENSP00000458585	MMP2,MMP8,MMP10,ADAMTS1,MMP3,MMP1,MMP9,ECE1,MME,MMP12
GO:0050998	Nitric-oxide synthase binding	4	14	0.97	0.0205	9606.ENSP00000261707,9606.ENSP00000339191,9606.ENSP00000349960,9606.ENSP00000410257	SLC6A4,CAV1,ACTB,SCN5A
GO:0003690	Double-stranded DNA binding	54	1156	0.18	0.0219	9606.ENSP00000212015,9606.ENSP00000215832,9606.ENSP00000231509,9606.ENSP00000242057,9606.ENSP00000245414,9606.ENSP00000257555,9606.ENSP00000263253,9606.ENSP00000264110,9606.ENSP00000264657,9606.ENSP00000264716,9606.ENSP00000267163,9606.ENSP00000269305,9606.ENSP00000275493,9606.ENSP00000284981,9606.ENSP00000287820,9606.ENSP00000296930,9606.ENSP00000306245,9606.ENSP00000310928,9606.ENSP00000312987,…	SIRT1,MAPK1,NR3C1,AHR,IRF1,HNF1A,EP300,ATF2,STAT3,FOSL2,RB1,TP53,EGFR,APP,PPARG,NPM1,FOS,PPARD,HNF4A,PGR,SP1,NR1I2,ZNF202,ESR2,E2F1,SREBF1,RXRG,STAT1,SREBF2,TOP1,E2F2,PARP1,NR1I3,JUN,RUNX2,RXRB,AR,PCNA,NKX3-1,PDX1,RAD51,NFE2L2,RELA,PPARA,CREB1,NCOA2,ESR1,RXRA,HSF1,HIF1A,MMP12,LITAF,MYC,ELK1
GO:0003958	NADPH-hemoprotein reductase activity	3	6	1.21	0.023	9606.ENSP00000297494,9606.ENSP00000327251,9606.ENSP00000419970	NOS3,NOS2,POR
GO:0008131	Primary amine oxidase activity	3	6	1.21	0.023	9606.ENSP00000294728,9606.ENSP00000340684,9606.ENSP00000367309	VCAM1,MAOA,MAOB
GO:0016160	Amylase activity	3	6	1.21	0.023	9606.ENSP00000330484,9606.ENSP00000447378,9606.ENSP00000481450	AMY1B,MGAM,AMY2A
GO:0016406	Carnitine O-acyltransferase activity	3	6	1.21	0.023	9606.ENSP00000265641,9606.ENSP00000315013,9606.ENSP00000360541	CPT1A,CRAT,CPT2
GO:0017046	Peptide hormone binding	7	53	0.64	0.023	9606.ENSP00000243911,9606.ENSP00000268035,9606.ENSP00000284981,9606.ENSP00000303830,9606.ENSP00000352561,9606.ENSP00000364028,9606.ENSP00000483403	MC3R,IGF1R,APP,INSR,CALCR,ECE1,GHR
GO:0030235	Nitric-oxide synthase regulator activity	3	6	1.21	0.023	9606.ENSP00000335153,9606.ENSP00000405330,9606.ENSP00000451828	HSP90AA1,ESR1,AKT1
GO:0044323	Retinoic acid-responsive element binding	3	6	1.21	0.023	9606.ENSP00000352900,9606.ENSP00000363817,9606.ENSP00000419692	RXRG,RXRB,RXRA
GO:0055056	D-glucose transmembrane transporter activity	3	6	1.21	0.023	9606.ENSP00000320935,9606.ENSP00000323568,9606.ENSP00000416293	SLC2A4,SLC2A2,SLC2A1
GO:0002039	p53 binding	8	69	0.58	0.0234	9606.ENSP00000212015,9606.ENSP00000258149,9606.ENSP00000262715,9606.ENSP00000263253,9606.ENSP00000269305,9606.ENSP00000293362,9606.ENSP00000324806,9606.ENSP00000437955	SIRT1,MDM2,TEP1,EP300,TP53,PSME3,GSK3B,HIF1A
GO:0005516	Calmodulin binding	15	201	0.39	0.024	9606.ENSP00000275493,9606.ENSP00000286355,9606.ENSP00000292823,9606.ENSP00000297494,9606.ENSP00000327251,9606.ENSP00000353452,9606.ENSP00000355533,9606.ENSP00000359225,9606.ENSP00000359976,9606.ENSP00000360608,9606.ENSP00000377372,9606.ENSP00000380958,9606.ENSP00000410257,9606.ENSP00000451828,9606.ENSP00000459962	EGFR,ADCY8,PCYT1A,NOS3,NOS2,MYLK,RYR2,CNN3,CTH,GRIN1,GAP43,MBP,SCN5A,AKT1,TRPV1
GO:0010181	FMN binding	4	15	0.94	0.0242	9606.ENSP00000219240,9606.ENSP00000297494,9606.ENSP00000327251,9606.ENSP00000419970	DHODH,NOS3,NOS2,POR
GO:0004620	Phospholipase activity	10	104	0.5	0.0243	9606.ENSP00000216117,9606.ENSP00000255380,9606.ENSP00000306490,9606.ENSP00000309757,9606.ENSP00000312286,9606.ENSP00000315011,9606.ENSP00000330442,9606.ENSP00000364257,9606.ENSP00000372750,9606.ENSP00000383364	HMOX1,CHRM3,CHRM1,LPL,PLA2G1B,EDNRA,PLB1,PLA2G2E,CHRM5,PLA2G2A
GO:0022836	Gated channel activity	21	332	0.32	0.0243	9606.ENSP00000218075,9606.ENSP00000262186,9606.ENSP00000262209,9606.ENSP00000263269,9606.ENSP00000274093,9606.ENSP00000293190,9606.ENSP00000296526,9606.ENSP00000347754,9606.ENSP00000355533,9606.ENSP00000358963,9606.ENSP00000359353,9606.ENSP00000360608,9606.ENSP00000381023,9606.ENSP00000385026,9606.ENSP00000393097,9606.ENSP00000394624,9606.ENSP00000397026,9606.ENSP00000410257,9606.ENSP00000428994,…	GLRA2,KCNH2,TRPA1,GRIN2D,GLRA3,GRIN2C,GRIA2,HTR3A,RYR2,HTR1B,GABRE,GRIN1,TRPM2,CHRNA2,GABRA1,OPRM1,GRIK2,SCN5A,GRIA1,TRPV1,GABRG3
GO:0030374	Nuclear receptor transcription coactivator activity	7	54	0.63	0.0245	9606.ENSP00000264498,9606.ENSP00000264867,9606.ENSP00000287820,9606.ENSP00000305355,9606.ENSP00000312649,9606.ENSP00000385216,9606.ENSP00000399968	FGF2,PPARGC1A,PPARG,PRKCB,PPARGC1B,NCOA1,NCOA2
GO:0030295	Protein kinase activator activity	9	87	0.53	0.0252	9606.ENSP00000231751,9606.ENSP00000256442,9606.ENSP00000265171,9606.ENSP00000267101,9606.ENSP00000272298,9606.ENSP00000330572,9606.ENSP00000368664,9606.ENSP00000384849,9606.ENSP00000391826	LTF,CCNB1,EGF,ERBB3,CALM2,MAPK8IP2,RGCC,CDKN1A,IGF2
GO:0015370	Solute:sodium symporter activity	8	71	0.57	0.0267	9606.ENSP00000219833,9606.ENSP00000222248,9606.ENSP00000261707,9606.ENSP00000262461,9606.ENSP00000270349,9606.ENSP00000287766,9606.ENSP00000353791,9606.ENSP00000449756	SLC6A2,SLC5A5,SLC6A4,SLC12A2,SLC6A3,SLC6A1,SLC6A9,SLC38A1
GO:0016765	Transferase activity, transferring alkyl or aryl (other than methyl) groups	7	55	0.62	0.0267	9606.ENSP00000216465,9606.ENSP00000241337,9606.ENSP00000311469,9606.ENSP00000335620,9606.ENSP00000381231,9606.ENSP00000381607,9606.ENSP00000420168	GSTZ1,GSTM2,GSTM1,GSTA1,CBSL,GSTP1,GSTA2
GO:0016641	Oxidoreductase activity, acting on the CH-NH2 group of donors, oxygen as acceptor	4	16	0.91	0.0288	9606.ENSP00000228476,9606.ENSP00000294728,9606.ENSP00000340684,9606.ENSP00000367309	DAO,VCAM1,MAOA,MAOB
GO:0003916	DNA topoisomerase activity	3	7	1.15	0.0301	9606.ENSP00000354522,9606.ENSP00000396704,9606.ENSP00000411532	TOP1,TOP2B,TOP2A
GO:0004972	NMDA glutamate receptor activity	3	7	1.15	0.0301	9606.ENSP00000263269,9606.ENSP00000293190,9606.ENSP00000360608	GRIN2D,GRIN2C,GRIN1
GO:0005021	Vascular endothelial growth factor-activated receptor activity	3	7	1.15	0.0301	9606.ENSP00000261937,9606.ENSP00000263923,9606.ENSP00000282397	FLT4,KDR,FLT1
GO:0035184	Histone threonine kinase activity	3	7	1.15	0.0301	9606.ENSP00000305355,9606.ENSP00000388648,9606.ENSP00000408695	PRKCB,CHEK1,PRKCA
GO:0038085	Vascular endothelial growth factor binding	3	7	1.15	0.0301	9606.ENSP00000261937,9606.ENSP00000263923,9606.ENSP00000282397	FLT4,KDR,FLT1
GO:0050693	LBD domain binding	3	7	1.15	0.0301	9606.ENSP00000287820,9606.ENSP00000401764,9606.ENSP00000419692	PPARG,CITED1,RXRA
GO:0051213	Dioxygenase activity	9	90	0.51	0.0301	9606.ENSP00000236040,9606.ENSP00000263556,9606.ENSP00000327801,9606.ENSP00000354612,9606.ENSP00000356438,9606.ENSP00000363512,9606.ENSP00000384999,9606.ENSP00000419970,9606.ENSP00000478600	LEPRE1,P4HA1,P4HB,PTGS1,PTGS2,ALOX5,P4HA2,POR,LEPREL2
GO:0015318	Inorganic molecular entity transmembrane transporter activity	40	813	0.21	0.0328	9606.ENSP00000218075,9606.ENSP00000219833,9606.ENSP00000222248,9606.ENSP00000237612,9606.ENSP00000243389,9606.ENSP00000261707,9606.ENSP00000262030,9606.ENSP00000262186,9606.ENSP00000262209,9606.ENSP00000262461,9606.ENSP00000263269,9606.ENSP00000270349,9606.ENSP00000274093,9606.ENSP00000278426,9606.ENSP00000287766,9606.ENSP00000293190,9606.ENSP00000296526,9606.ENSP00000327214,9606.ENSP00000347754,…	GLRA2,SLC6A2,SLC5A5,ABCG2,SLC36A1,SLC6A4,ATP5B,KCNH2,TRPA1,SLC12A2,GRIN2D,SLC6A3,GLRA3,SLC43A1,SLC6A1,GRIN2C,GRIA2,ATP13A2,HTR3A,SLC6A9,RYR2,HTR1B,GABRE,GRIN1,SLC7A4,TRPM2,CHRNA2,SLC25A12,GABRA1,OPRM1,GRIK2,SLC25A13,CLDN4,SCN5A,ATP2C1,GRIA1,SLC25A10,SLC38A1,TRPV1,GABRG3
GO:0015278	Calcium-release channel activity	4	17	0.89	0.0335	9606.ENSP00000262209,9606.ENSP00000355533,9606.ENSP00000381023,9606.ENSP00000459962	TRPA1,RYR2,TRPM2,TRPV1
GO:0061135	Endopeptidase regulator activity	14	190	0.38	0.0346	9606.ENSP00000215727,9606.ENSP00000218388,9606.ENSP00000223095,9606.ENSP00000231751,9606.ENSP00000284981,9606.ENSP00000293362,9606.ENSP00000301633,9606.ENSP00000332371,9606.ENSP00000342082,9606.ENSP00000360242,9606.ENSP00000382485,9606.ENSP00000401645,9606.ENSP00000416066,9606.ENSP00000484343	SERPIND1,TIMP1,SERPINE1,LTF,APP,PSME3,BIRC5,COL7A1,SLPI,XIAP,PROL1,SERPINB2,SERPINA1,SERPINB6
GO:0046332	SMAD binding	8	75	0.54	0.0347	9606.ENSP00000304408,9606.ENSP00000306245,9606.ENSP00000344456,9606.ENSP00000355759,9606.ENSP00000360266,9606.ENSP00000368664,9606.ENSP00000378332,9606.ENSP00000401764	COL3A1,FOS,CTNNB1,PARP1,JUN,RGCC,TGFB1I1,CITED1
GO:0043028	Cysteine-type endopeptidase regulator activity involved in apoptotic process	6	44	0.65	0.0377	9606.ENSP00000301633,9606.ENSP00000360242,9606.ENSP00000370253,9606.ENSP00000378040,9606.ENSP00000433138,9606.ENSP00000448165	BIRC5,XIAP,NKX3-1,BAD,CASP1,APAF1
GO:0004553	Hydrolase activity, hydrolyzing O-glycosyl compounds	9	94	0.5	0.0382	9606.ENSP00000218516,9606.ENSP00000261267,9606.ENSP00000261483,9606.ENSP00000264162,9606.ENSP00000264382,9606.ENSP00000306920,9606.ENSP00000330484,9606.ENSP00000447378,9606.ENSP00000481450	GLA,LYZ,MAN2A1,LCT,SI,GLB1,AMY1B,MGAM,AMY2A
GO:0001758	Retinal dehydrogenase activity	3	8	1.09	0.0385	9606.ENSP00000285930,9606.ENSP00000297785,9606.ENSP00000369927	AKR1B1,ALDH1A1,AKR1C3
GO:0034618	Arginine binding	3	8	1.09	0.0385	9606.ENSP00000293404,9606.ENSP00000297494,9606.ENSP00000327251	NAGS,NOS3,NOS2
GO:0008235	Metalloexopeptidase activity	7	60	0.58	0.0387	9606.ENSP00000228740,9606.ENSP00000256999,9606.ENSP00000265162,9606.ENSP00000273075,9606.ENSP00000290866,9606.ENSP00000320324,9606.ENSP00000325312	LTA4H,FOLH1,ENPEP,DNPEP,ACE,NPEPPS,METAP2
GO:0008656	Cysteine-type endopeptidase activator activity involved in apoptotic process	4	18	0.86	0.0389	9606.ENSP00000370253,9606.ENSP00000378040,9606.ENSP00000433138,9606.ENSP00000448165	NKX3-1,BAD,CASP1,APAF1
GO:0045236	CXCR chemokine receptor binding	4	18	0.86	0.0389	9606.ENSP00000305651,9606.ENSP00000306512,9606.ENSP00000306884,9606.ENSP00000427279	CXCL10,CXCL8,CXCL11,CXCL2
GO:0015171	Amino acid transmembrane transporter activity	8	77	0.53	0.0391	9606.ENSP00000243389,9606.ENSP00000278426,9606.ENSP00000287766,9606.ENSP00000353791,9606.ENSP00000372390,9606.ENSP00000388658,9606.ENSP00000400101,9606.ENSP00000449756	SLC36A1,SLC43A1,SLC6A1,SLC6A9,SLC7A4,SLC25A12,SLC25A13,SLC38A1
GO:0015267	Channel activity	26	471	0.26	0.0411	9606.ENSP00000218075,9606.ENSP00000262030,9606.ENSP00000262186,9606.ENSP00000262209,9606.ENSP00000263269,9606.ENSP00000274093,9606.ENSP00000282561,9606.ENSP00000293190,9606.ENSP00000293288,9606.ENSP00000296526,9606.ENSP00000347754,9606.ENSP00000355533,9606.ENSP00000358963,9606.ENSP00000359353,9606.ENSP00000360608,9606.ENSP00000381023,9606.ENSP00000381185,9606.ENSP00000385026,9606.ENSP00000393097,…	GLRA2,ATP5B,KCNH2,TRPA1,GRIN2D,GLRA3,GJA1,GRIN2C,BAX,GRIA2,HTR3A,RYR2,HTR1B,GABRE,GRIN1,TRPM2,BCL2,CHRNA2,GABRA1,OPRM1,GRIK2,CLDN4,SCN5A,GRIA1,TRPV1,GABRG3
GO:0005164	Tumor necrosis factor receptor binding	5	31	0.72	0.0416	9606.ENSP00000351273,9606.ENSP00000354394,9606.ENSP00000356694,9606.ENSP00000359663,9606.ENSP00000365048	CASP8,STAT1,FASLG,CD40LG,TNFSF13B
GO:0005231	Excitatory extracellular ligand-gated ion channel activity	5	31	0.72	0.0416	9606.ENSP00000218075,9606.ENSP00000274093,9606.ENSP00000385026,9606.ENSP00000397026,9606.ENSP00000459962	GLRA2,GLRA3,CHRNA2,GRIK2,TRPV1
GO:0030291	Protein serine/threonine kinase inhibitor activity	5	31	0.72	0.0416	9606.ENSP00000248553,9606.ENSP00000311032,9606.ENSP00000340989,9606.ENSP00000379696,9606.ENSP00000384849	HSPB1,CASP3,SFN,PKIA,CDKN1A
GO:0030332	Cyclin binding	5	31	0.72	0.0416	9606.ENSP00000257904,9606.ENSP00000265734,9606.ENSP00000266970,9606.ENSP00000378699,9606.ENSP00000384849	CDK4,CDK6,CDK2,CDK1,CDKN1A
GO:0005539	Glycosaminoglycan binding	16	240	0.34	0.0437	9606.ENSP00000215727,9606.ENSP00000222271,9606.ENSP00000223061,9606.ENSP00000225275,9606.ENSP00000231751,9606.ENSP00000233242,9606.ENSP00000263686,9606.ENSP00000264498,9606.ENSP00000284981,9606.ENSP00000284984,9606.ENSP00000305651,9606.ENSP00000306884,9606.ENSP00000309757,9606.ENSP00000357905,9606.ENSP00000402103,9606.ENSP00000478570	SERPIND1,COMP,PCOLCE,MPO,LTF,APOB,SELP,FGF2,APP,ADAMTS1,CXCL10,CXCL11,LPL,DMBT1,HK1,VEGFA
GO:0001091	RNA polymerase II general transcription initiation factor binding	4	19	0.84	0.0445	9606.ENSP00000242057,9606.ENSP00000269305,9606.ENSP00000363822,9606.ENSP00000405330	AHR,TP53,AR,ESR1
GO:0016410	N-acyltransferase activity	8	80	0.51	0.047	9606.ENSP00000263253,9606.ENSP00000264110,9606.ENSP00000293404,9606.ENSP00000300079,9606.ENSP00000332369,9606.ENSP00000378416,9606.ENSP00000385216,9606.ENSP00000484592	EP300,ATF2,NAGS,GLYATL1,ALAS2,ALAS1,NCOA1,GLYAT
GO:0000981	DNA-binding transcription factor activity, RNA polymerase II-specific	47	1022	0.18	0.0474	9606.ENSP00000231509,9606.ENSP00000242057,9606.ENSP00000245414,9606.ENSP00000257555,9606.ENSP00000264110,9606.ENSP00000264657,9606.ENSP00000264716,9606.ENSP00000269305,9606.ENSP00000287820,9606.ENSP00000306245,9606.ENSP00000310928,9606.ENSP00000312987,9606.ENSP00000325120,9606.ENSP00000329357,9606.ENSP00000336528,9606.ENSP00000337368,9606.ENSP00000337724,9606.ENSP00000343925,9606.ENSP00000345571,…	NR3C1,AHR,IRF1,HNF1A,ATF2,STAT3,FOSL2,TP53,PPARG,FOS,PPARD,HNF4A,PGR,SP1,NR1I2,ZNF224,ZNF202,ESR2,E2F1,SREBF1,NPAS3,NR3C2,RXRG,STAT1,SREBF2,E2F2,PARP1,NR1I3,JUN,RUNX2,RXRB,AR,NKX3-1,PDX1,NFE2L2,RELA,NCOA1,PPARA,CREB1,NCOA2,ESR1,RXRA,HSF1,HIF1A,LITAF,MYC,ELK1
GO:0008504	Monoamine transmembrane transporter activity	3	9	1.04	0.0476	9606.ENSP00000219833,9606.ENSP00000261707,9606.ENSP00000270349	SLC6A2,SLC6A4,SLC6A3
GO:0097371	MDM2/MDM4 family protein binding	3	9	1.04	0.0476	9606.ENSP00000269305,9606.ENSP00000293362,9606.ENSP00000385523	TP53,PSME3,PPARA

## Sheet: Biological progress
#term ID	term description	observed gene count	background gene count	strength	false discovery rate	matching proteins in your network (IDs)	matching proteins in your network (labels)
GO:1901700	Response to oxygen-containing compound	233	1567	0.69	3.18e-88	9606.ENSP00000039007,9606.ENSP00000175506,9606.ENSP00000212015,9606.ENSP00000215832,9606.ENSP00000215904,9606.ENSP00000216117,9606.ENSP00000216797,9606.ENSP00000218075,9606.ENSP00000218388,9606.ENSP00000219070,9606.ENSP00000219240,9606.ENSP00000221930,9606.ENSP00000222248,9606.ENSP00000222381,9606.ENSP00000223095,9606.ENSP00000225174,9606.ENSP00000225275,9606.ENSP00000225831,9606.ENSP00000225964,…	OTC,ASNS,SIRT1,MAPK1,PDXP,HMOX1,NFKBIA,GLRA2,TIMP1,MMP2,DHODH,TGFB1,SLC5A5,PON1,SERPINE1,PPIF,MPO,CCL2,COL1A1,IL2,CCND1,GCLC,MAPK14,NR3C1,APOB,CAT,AHR,GOT2,G6PC,CHRM3,CCNB1,APC,CDK4,MDM2,SLC6A4,MARS,TRPA1,TYR,IL1A,IL1B,SELP,ATF2,CD80,BCHE,STAT3,CAD,ICAM1,PPARGC1A,CPT1A,CDK2,IGF1R,TP53,SOD1,SLC6A3,CCNA2,GLRA3,EGFR,HTR2C,NTRK2,GJA1,APP,CA2,AKR1B1,ADCY8,SLC6A1,PPARG,HMGCR,NCF1,TFF1,VCAM1,FABP1,CSF2,…
GO:0010033	Response to organic substance	306	3011	0.52	1.51e-84	9606.ENSP00000039007,9606.ENSP00000175506,9606.ENSP00000212015,9606.ENSP00000215832,9606.ENSP00000215904,9606.ENSP00000216117,9606.ENSP00000216797,9606.ENSP00000218075,9606.ENSP00000218388,9606.ENSP00000219070,9606.ENSP00000219240,9606.ENSP00000221847,9606.ENSP00000221930,9606.ENSP00000222248,9606.ENSP00000222271,9606.ENSP00000222381,9606.ENSP00000223061,9606.ENSP00000223095,9606.ENSP00000225275,…	OTC,ASNS,SIRT1,MAPK1,PDXP,HMOX1,NFKBIA,GLRA2,TIMP1,MMP2,DHODH,EBI3,TGFB1,SLC5A5,COMP,PON1,PCOLCE,SERPINE1,MPO,CCL2,COL1A1,IL2,CTSC,CCND1,IL23A,IL26,IFNG,GCLC,MAPK14,IL4,NR3C1,APOB,OPRD1,CAT,GSTM2,AHR,PTGIS,MT2A,GOT2,IRF1,HSPB1,LIF,G6PC,CHRM3,CHI3L1,CCNB1,APC,CDK4,MDM2,SLC6A4,FLT4,MARS,ATP5B,TRPA1,SLC12A2,C19orf10,EP300,TYR,IL1A,IL1B,PRKCG,SELP,KDR,FCER2,KYNU,CD80,BCHE,FGF2,PSMD3,STAT3,CAD,ICAM1,P…
GO:0042221	Response to chemical	362	4333	0.44	1.13e-83	9606.ENSP00000039007,9606.ENSP00000175506,9606.ENSP00000212015,9606.ENSP00000215727,9606.ENSP00000215832,9606.ENSP00000215904,9606.ENSP00000216117,9606.ENSP00000216465,9606.ENSP00000216797,9606.ENSP00000217426,9606.ENSP00000218075,9606.ENSP00000218388,9606.ENSP00000219070,9606.ENSP00000219240,9606.ENSP00000221130,9606.ENSP00000221847,9606.ENSP00000221930,9606.ENSP00000222248,9606.ENSP00000222271,…	OTC,ASNS,SIRT1,SERPIND1,MAPK1,PDXP,HMOX1,GSTZ1,NFKBIA,AHCY,GLRA2,TIMP1,MMP2,DHODH,GSR,EBI3,TGFB1,SLC5A5,COMP,PON1,PCOLCE,SERPINE1,PPIF,MPO,CCL2,COL1A1,IL2,CTSC,CCND1,IL23A,IL26,IFNG,GCLC,MAPK14,IL4,NR3C1,APOB,OPRD1,ABCG2,CAT,GSTM2,AHR,PTGIS,MT2A,GOT2,SLC22A5,IRF1,HSPB1,LIF,G6PC,CHRM3,CHI3L1,CCNB1,APC,CDK4,MDM2,SLC6A4,BLMH,FLT4,MARS,ATP5B,KCNH2,TRPA1,SLC12A2,C19orf10,EP300,TYR,IL1A,IL1B,PRKCG,SELP…
GO:0070887	Cellular response to chemical stimulus	290	2919	0.51	1.43e-76	9606.ENSP00000175506,9606.ENSP00000212015,9606.ENSP00000215832,9606.ENSP00000215904,9606.ENSP00000216117,9606.ENSP00000216465,9606.ENSP00000216797,9606.ENSP00000218075,9606.ENSP00000218388,9606.ENSP00000219070,9606.ENSP00000221130,9606.ENSP00000221847,9606.ENSP00000221930,9606.ENSP00000222248,9606.ENSP00000222271,9606.ENSP00000223061,9606.ENSP00000223095,9606.ENSP00000225174,9606.ENSP00000225275,…	ASNS,SIRT1,MAPK1,PDXP,HMOX1,GSTZ1,NFKBIA,GLRA2,TIMP1,MMP2,GSR,EBI3,TGFB1,SLC5A5,COMP,PCOLCE,SERPINE1,PPIF,MPO,CCL2,COL1A1,IL2,CCND1,IL23A,IL26,IFNG,GCLC,MAPK14,IL4,NR3C1,APOB,OPRD1,ABCG2,CAT,GSTM2,AHR,PTGIS,MT2A,IRF1,HSPB1,LIF,G6PC,CHRM3,CHI3L1,CCNB1,APC,CDK4,MDM2,SLC6A4,FLT4,MARS,ATP5B,KCNH2,SLC12A2,C19orf10,EP300,IL1A,IL1B,KDR,FCER2,CD80,FGF2,PSMD3,STAT3,CAD,ICAM1,PPARGC1A,F13A1,CPT1A,CDK2,RB1,…
GO:0071310	Cellular response to organic substance	251	2369	0.54	1.81e-68	9606.ENSP00000175506,9606.ENSP00000212015,9606.ENSP00000215832,9606.ENSP00000215904,9606.ENSP00000216117,9606.ENSP00000216797,9606.ENSP00000218075,9606.ENSP00000218388,9606.ENSP00000219070,9606.ENSP00000221847,9606.ENSP00000221930,9606.ENSP00000222248,9606.ENSP00000222271,9606.ENSP00000223061,9606.ENSP00000223095,9606.ENSP00000225831,9606.ENSP00000225964,9606.ENSP00000226730,9606.ENSP00000227507,…	ASNS,SIRT1,MAPK1,PDXP,HMOX1,NFKBIA,GLRA2,TIMP1,MMP2,EBI3,TGFB1,SLC5A5,COMP,PCOLCE,SERPINE1,CCL2,COL1A1,IL2,CCND1,IL23A,IL26,IFNG,GCLC,MAPK14,IL4,NR3C1,APOB,OPRD1,CAT,GSTM2,AHR,PTGIS,MT2A,IRF1,HSPB1,LIF,G6PC,CHRM3,CHI3L1,CCNB1,APC,CDK4,MDM2,SLC6A4,FLT4,MARS,ATP5B,SLC12A2,C19orf10,EP300,IL1A,IL1B,KDR,FCER2,CD80,FGF2,PSMD3,STAT3,CAD,ICAM1,PPARGC1A,F13A1,CPT1A,RB1,IGF1R,TP53,ERBB2,SOD1,CCNA2,EGFR,HTR…
GO:0065008	Regulation of biological quality	327	4042	0.42	2.13e-68	9606.ENSP00000035383,9606.ENSP00000039007,9606.ENSP00000200676,9606.ENSP00000209668,9606.ENSP00000212015,9606.ENSP00000215727,9606.ENSP00000215832,9606.ENSP00000215904,9606.ENSP00000216117,9606.ENSP00000216392,9606.ENSP00000216797,9606.ENSP00000218075,9606.ENSP00000219240,9606.ENSP00000219833,9606.ENSP00000220809,9606.ENSP00000221130,9606.ENSP00000221930,9606.ENSP00000222248,9606.ENSP00000222271,…	LRRC7,OTC,CETP,ADH1A,SIRT1,SERPIND1,MAPK1,PDXP,HMOX1,PYGL,NFKBIA,GLRA2,DHODH,SLC6A2,PLAT,GSR,TGFB1,SLC5A5,COMP,SERPINE1,PPIF,MPO,CCL2,COL1A1,SULT1E1,IL2,CCND1,IFNG,GCLC,MAPK14,IL4,LTF,APOB,OPRD1,LEPRE1,ABCG2,GSTM2,MC3R,MT2A,GOT2,SLC22A5,IRF1,HSPB1,LIF,G6PC,CRP,CHRM3,APC,HNF1A,CDK4,MDM2,BARD1,LYZ,SLC6A4,ATP5B,KCNH2,TRPA1,SLC12A2,TEP1,EP300,GRIN2D,IL1A,IL1B,PRKCG,SELP,KDR,ATF2,FGF2,PSMD3,STAT3,CAD,…
GO:0014070	Response to organic cyclic compound	162	911	0.76	1.01e-67	9606.ENSP00000039007,9606.ENSP00000175506,9606.ENSP00000215832,9606.ENSP00000215904,9606.ENSP00000216797,9606.ENSP00000219240,9606.ENSP00000221930,9606.ENSP00000222248,9606.ENSP00000225831,9606.ENSP00000225964,9606.ENSP00000227507,9606.ENSP00000229416,9606.ENSP00000231509,9606.ENSP00000233242,9606.ENSP00000241052,9606.ENSP00000241337,9606.ENSP00000242057,9606.ENSP00000245206,9606.ENSP00000253801,…	OTC,ASNS,MAPK1,PDXP,NFKBIA,DHODH,TGFB1,SLC5A5,CCL2,COL1A1,CCND1,GCLC,NR3C1,APOB,CAT,GSTM2,AHR,GOT2,G6PC,CHRM3,CCNB1,CDK4,MDM2,SLC6A4,TRPA1,TYR,IL1B,PRKCG,KYNU,BCHE,STAT3,CAD,ICAM1,PPARGC1A,CPT1A,RB1,SOD1,SLC6A3,CCNA2,EGFR,HTR2C,GJA1,APP,CA2,ADCY8,SLC6A1,PPARG,NPM1,BCL2L1,AGXT,CXCL10,PAM,PRKCE,DRD5,FOS,CHRM1,GLB1,PPARD,CASP3,CFLAR,PPARGC1B,GH1,HNF4A,HTR1A,SHMT1,NQO1,UCP3,HSPA5,GSK3B,PGR,CASP9,SHMT…
GO:0050896	Response to stimulus	457	8046	0.27	8.36e-64	9606.ENSP00000035383,9606.ENSP00000039007,9606.ENSP00000175506,9606.ENSP00000212015,9606.ENSP00000215727,9606.ENSP00000215832,9606.ENSP00000215904,9606.ENSP00000216117,9606.ENSP00000216392,9606.ENSP00000216465,9606.ENSP00000216797,9606.ENSP00000217426,9606.ENSP00000218075,9606.ENSP00000218388,9606.ENSP00000218516,9606.ENSP00000219022,9606.ENSP00000219070,9606.ENSP00000219240,9606.ENSP00000219833,…	LRRC7,OTC,ASNS,SIRT1,SERPIND1,MAPK1,PDXP,HMOX1,PYGL,GSTZ1,NFKBIA,AHCY,GLRA2,TIMP1,GLA,OLFM4,MMP2,DHODH,SLC6A2,PLAT,DKK4,GSR,EBI3,TGFB1,SLC5A5,COMP,PON1,PCOLCE,SERPINE1,PPIF,MPO,CCL2,COL1A1,IL2,CTSC,CCND1,IL23A,LTA4H,IL26,IFNG,GCLC,FANCE,MAPK14,IL4,NR3C1,LTF,APOB,ODC1,KISS1R,OPRD1,CTSD,MMP8,ABCG2,CAT,GSTM2,AHR,MC3R,PTGIS,MT2A,GOT2,SLC22A5,IRF1,HSPB1,LIF,G6PC,CRP,CHRM3,CHI3L1,CCNB1,APC,CDK4,MDM2,BA…
GO:1901698	Response to nitrogen compound	166	1070	0.71	5.27e-62	9606.ENSP00000039007,9606.ENSP00000175506,9606.ENSP00000212015,9606.ENSP00000215832,9606.ENSP00000215904,9606.ENSP00000216797,9606.ENSP00000218075,9606.ENSP00000218388,9606.ENSP00000219070,9606.ENSP00000219240,9606.ENSP00000222248,9606.ENSP00000225964,9606.ENSP00000227507,9606.ENSP00000229416,9606.ENSP00000229795,9606.ENSP00000241052,9606.ENSP00000241337,9606.ENSP00000242057,9606.ENSP00000245206,…	OTC,ASNS,SIRT1,MAPK1,PDXP,NFKBIA,GLRA2,TIMP1,MMP2,DHODH,SLC5A5,COL1A1,CCND1,GCLC,MAPK14,CAT,GSTM2,AHR,GOT2,G6PC,CHRM3,APC,CDK4,MDM2,SLC6A4,MARS,TYR,IL1B,PRKCG,KYNU,BCHE,STAT3,CAD,ICAM1,PPARGC1A,CDK2,IGF1R,TP53,SOD1,SLC6A3,CCNA2,GLRA3,EGFR,HTR2C,NTRK2,GJA1,APP,CA2,AKR1B1,ADCY8,SLC6A1,PPARG,TFF1,VCAM1,NPM1,HPRT1,MMP3,BCL2L1,AGXT,INSR,COL3A1,ADRB2,PRKCE,DRD5,FOS,CHRM1,LPL,CASP3,GSTM1,PLA2G1B,CFLAR,P…
GO:0010243	Response to organonitrogen compound	160	987	0.72	7.36e-62	9606.ENSP00000039007,9606.ENSP00000175506,9606.ENSP00000212015,9606.ENSP00000215832,9606.ENSP00000215904,9606.ENSP00000216797,9606.ENSP00000218075,9606.ENSP00000218388,9606.ENSP00000219070,9606.ENSP00000219240,9606.ENSP00000222248,9606.ENSP00000225964,9606.ENSP00000227507,9606.ENSP00000229416,9606.ENSP00000229795,9606.ENSP00000241052,9606.ENSP00000241337,9606.ENSP00000242057,9606.ENSP00000245206,…	OTC,ASNS,SIRT1,MAPK1,PDXP,NFKBIA,GLRA2,TIMP1,MMP2,DHODH,SLC5A5,COL1A1,CCND1,GCLC,MAPK14,CAT,GSTM2,AHR,GOT2,G6PC,CHRM3,APC,CDK4,MDM2,SLC6A4,MARS,TYR,IL1B,PRKCG,KYNU,BCHE,STAT3,CAD,ICAM1,PPARGC1A,IGF1R,TP53,SOD1,SLC6A3,CCNA2,GLRA3,EGFR,HTR2C,NTRK2,GJA1,APP,CA2,AKR1B1,ADCY8,SLC6A1,PPARG,TFF1,VCAM1,HPRT1,MMP3,BCL2L1,AGXT,INSR,COL3A1,ADRB2,PRKCE,DRD5,FOS,CHRM1,LPL,CASP3,PLA2G1B,CFLAR,PPARGC1B,GH1,HTR1…
GO:0009719	Response to endogenous stimulus	185	1447	0.62	2.43e-58	9606.ENSP00000039007,9606.ENSP00000175506,9606.ENSP00000212015,9606.ENSP00000215832,9606.ENSP00000215904,9606.ENSP00000216117,9606.ENSP00000218075,9606.ENSP00000218388,9606.ENSP00000219070,9606.ENSP00000221930,9606.ENSP00000222248,9606.ENSP00000222271,9606.ENSP00000225831,9606.ENSP00000225964,9606.ENSP00000227507,9606.ENSP00000229416,9606.ENSP00000231509,9606.ENSP00000233242,9606.ENSP00000241052,…	OTC,ASNS,SIRT1,MAPK1,PDXP,HMOX1,GLRA2,TIMP1,MMP2,TGFB1,SLC5A5,COMP,CCL2,COL1A1,CCND1,GCLC,NR3C1,APOB,CAT,GSTM2,AHR,GOT2,G6PC,CHRM3,APC,CDK4,MDM2,SLC6A4,MARS,EP300,BCHE,FGF2,STAT3,CAD,ICAM1,PPARGC1A,RB1,IGF1R,TP53,ERBB2,SOD1,CCNA2,EGFR,HTR2C,NTRK2,ADRA2A,GJA1,APP,CA2,AKR1B1,ADCY8,PPARG,TFF1,VCAM1,NOS3,BCL2L1,AGXT,INSR,COL3A1,ADRB2,PAM,PRKCE,DRD5,FOS,CHRM1,CXCL8,GLB1,HAS2,LPL,PPARD,CASP3,PLA2G1B,CF…
GO:0006950	Response to stress	286	3485	0.43	8.06e-58	9606.ENSP00000175506,9606.ENSP00000212015,9606.ENSP00000215727,9606.ENSP00000215832,9606.ENSP00000216117,9606.ENSP00000216797,9606.ENSP00000217426,9606.ENSP00000218388,9606.ENSP00000219070,9606.ENSP00000219240,9606.ENSP00000219833,9606.ENSP00000220809,9606.ENSP00000221130,9606.ENSP00000221930,9606.ENSP00000222271,9606.ENSP00000223095,9606.ENSP00000225174,9606.ENSP00000225275,9606.ENSP00000225831,…	ASNS,SIRT1,SERPIND1,MAPK1,HMOX1,NFKBIA,AHCY,TIMP1,MMP2,DHODH,SLC6A2,PLAT,GSR,TGFB1,COMP,SERPINE1,PPIF,MPO,CCL2,COL1A1,CCND1,IL23A,IFNG,GCLC,FANCE,MAPK14,IL4,LTF,OPRD1,CAT,GSTM2,PTGIS,MT2A,IRF1,HSPB1,CRP,CHI3L1,CCNB1,APC,CDK4,MDM2,BARD1,LYZ,SLC6A4,MARS,TRPA1,SLC12A2,C19orf10,EP300,IL1A,IL1B,PRKCG,SELP,KDR,ATF2,KYNU,FGF2,PSMD3,STAT3,CAD,ICAM1,PPARGC1A,F13A1,CDK2,ERBB3,TP53,ERBB2,SOD1,CCNA2,EGFR,HTR…
GO:1901701	Cellular response to oxygen-containing compound	159	1055	0.69	1.33e-57	9606.ENSP00000212015,9606.ENSP00000215832,9606.ENSP00000215904,9606.ENSP00000216797,9606.ENSP00000218075,9606.ENSP00000219070,9606.ENSP00000221930,9606.ENSP00000222248,9606.ENSP00000223095,9606.ENSP00000225174,9606.ENSP00000225275,9606.ENSP00000225831,9606.ENSP00000225964,9606.ENSP00000229416,9606.ENSP00000229795,9606.ENSP00000231509,9606.ENSP00000233242,9606.ENSP00000242057,9606.ENSP00000253801,…	SIRT1,MAPK1,PDXP,NFKBIA,GLRA2,MMP2,TGFB1,SLC5A5,SERPINE1,PPIF,MPO,CCL2,COL1A1,GCLC,MAPK14,NR3C1,APOB,AHR,G6PC,CHRM3,CCNB1,APC,CDK4,MDM2,SLC6A4,MARS,IL1A,IL1B,CD80,STAT3,ICAM1,PPARGC1A,CPT1A,CDK2,IGF1R,TP53,SOD1,CCNA2,EGFR,HTR2C,NTRK2,GJA1,APP,CA2,AKR1B1,ADCY8,PPARG,NCF1,VCAM1,FABP1,CSF2,NOS3,MMP3,BCL2L1,INSR,COL3A1,PRKCB,ADRB2,CXCL10,PRKCE,DRD5,FOS,CHRM1,CXCL8,CXCL11,LPL,PPARD,PLA2G1B,CFLAR,PPARG…
GO:0033993	Response to lipid	139	858	0.72	8.06e-53	9606.ENSP00000215832,9606.ENSP00000216797,9606.ENSP00000221930,9606.ENSP00000222381,9606.ENSP00000223095,9606.ENSP00000225275,9606.ENSP00000225831,9606.ENSP00000225964,9606.ENSP00000227507,9606.ENSP00000229795,9606.ENSP00000231509,9606.ENSP00000233242,9606.ENSP00000241052,9606.ENSP00000242057,9606.ENSP00000256442,9606.ENSP00000257904,9606.ENSP00000258149,9606.ENSP00000261707,9606.ENSP00000263321,…	MAPK1,NFKBIA,TGFB1,PON1,SERPINE1,MPO,CCL2,COL1A1,CCND1,MAPK14,NR3C1,APOB,CAT,AHR,CCNB1,CDK4,MDM2,SLC6A4,TYR,IL1A,IL1B,SELP,CD80,BCHE,STAT3,CAD,ICAM1,PPARGC1A,CPT1A,RB1,CCNA2,EGFR,GJA1,CA2,ADCY8,SLC6A1,PPARG,CSF2,NOS3,AGXT,IL13,CXCL10,PAM,PRKCE,FOS,CXCL8,CXCL11,GLB1,LPL,PPARD,CASP3,CFLAR,PPARGC1B,GH1,HNF4A,NQO1,UCP3,PGR,NOS2,CASP9,SELE,CD86,NR1I2,CAV1,SRR,CYP1A2,SLPI,PTGES,ADCY2,ESR2,CTNNB1,E2F1,C…
GO:0044281	Small molecule metabolic process	189	1684	0.56	7.03e-52	9606.ENSP00000039007,9606.ENSP00000175506,9606.ENSP00000198801,9606.ENSP00000200676,9606.ENSP00000201586,9606.ENSP00000209668,9606.ENSP00000215832,9606.ENSP00000215904,9606.ENSP00000216465,9606.ENSP00000217426,9606.ENSP00000219240,9606.ENSP00000221130,9606.ENSP00000221476,9606.ENSP00000221930,9606.ENSP00000222381,9606.ENSP00000225275,9606.ENSP00000226444,9606.ENSP00000227868,9606.ENSP00000228476,…	OTC,ASNS,MOGAT2,CETP,SULT2B1,ADH1A,MAPK1,PDXP,GSTZ1,AHCY,DHODH,GSR,CKM,TGFB1,PON1,MPO,SULT1E1,PDHX,DAO,LTA4H,TPI1,GCLC,MAPK14,AGXT2,IL4,RBP2,APOB,ODC1,NT5C1A,ABCG2,CAT,GSTM2,PTGIS,GOT2,G6PC,FOLH1,MAN2A1,BLMH,ALDH2,MARS,ATP5B,TYR,IL1B,KYNU,FGF2,CAD,PPARGC1A,SDHA,CPT1A,HDC,PGD,MUT,GLUD1,APP,ACAA2,CA2,AKR1B1,ADCY8,PPARG,HMGCR,CBR1,HK2,NAGS,NOS3,ALDH1A1,HPRT1,GLYATL1,RRM1,CYP2A6,AGXT,FASN,PAM,ADH1B,G…
GO:0071704	Organic substance metabolic process	428	7755	0.26	9.63e-52	9606.ENSP00000035383,9606.ENSP00000039007,9606.ENSP00000164139,9606.ENSP00000175506,9606.ENSP00000198801,9606.ENSP00000200676,9606.ENSP00000201586,9606.ENSP00000209668,9606.ENSP00000212015,9606.ENSP00000215727,9606.ENSP00000215832,9606.ENSP00000215904,9606.ENSP00000216117,9606.ENSP00000216392,9606.ENSP00000216465,9606.ENSP00000216797,9606.ENSP00000217426,9606.ENSP00000218388,9606.ENSP00000218516,…	LRRC7,OTC,PYGM,ASNS,MOGAT2,CETP,SULT2B1,ADH1A,SIRT1,SERPIND1,MAPK1,PDXP,HMOX1,PYGL,GSTZ1,NFKBIA,AHCY,TIMP1,GLA,MMP2,DHODH,PLAT,GSR,CKM,TGFB1,SLC5A5,COMP,PON1,PCOLCE,PPIF,MPO,CCL2,SULT1E1,IL2,CTSC,CCND1,PDHX,DAO,LTA4H,TPI1,GCLC,FANCE,MAPK14,AGXT2,IL4,NR3C1,LTF,RBP2,APOB,ODC1,NT5C1A,LEPRE1,CTSD,MMP8,ABCG2,ALG5,CAT,GSTM2,PTGIS,GOT2,CDC25B,RFPL3,LIF,G6PC,CHRM3,CHI3L1,CCNB1,FOLH1,APC,CDK4,MDM2,BARD1,L…
GO:0048518	Positive regulation of biological process	374	6112	0.3	4.32e-51	9606.ENSP00000035383,9606.ENSP00000175506,9606.ENSP00000200676,9606.ENSP00000201586,9606.ENSP00000212015,9606.ENSP00000215832,9606.ENSP00000215904,9606.ENSP00000216117,9606.ENSP00000216797,9606.ENSP00000218388,9606.ENSP00000219022,9606.ENSP00000219070,9606.ENSP00000219240,9606.ENSP00000221847,9606.ENSP00000221930,9606.ENSP00000222271,9606.ENSP00000222381,9606.ENSP00000223061,9606.ENSP00000223095,…	LRRC7,ASNS,CETP,SULT2B1,SIRT1,MAPK1,PDXP,HMOX1,NFKBIA,TIMP1,OLFM4,MMP2,DHODH,EBI3,TGFB1,COMP,PON1,PCOLCE,SERPINE1,PPIF,CCL2,COL1A1,SULT1E1,IL2,CTSC,CCND1,IL23A,IL26,IFNG,GCLC,MAPK14,AGXT2,IL4,NR3C1,LTF,APOB,ODC1,OPRD1,LEPRE1,CTSD,MMP8,CAT,GSTM2,AHR,PTGIS,SLC22A5,IRF1,CDC25B,HSPB1,RFPL3,LIF,CRP,CHRM3,CHI3L1,CCNB1,APC,HNF1A,CDK4,MDM2,BARD1,CCND2,MAN2A1,SLC6A4,FLT4,MARS,ATP5B,KCNH2,SLC12A2,C19orf10,…
GO:0008152	Metabolic process	441	8298	0.24	5.12e-50	9606.ENSP00000035383,9606.ENSP00000039007,9606.ENSP00000164139,9606.ENSP00000175506,9606.ENSP00000198801,9606.ENSP00000200676,9606.ENSP00000201586,9606.ENSP00000209668,9606.ENSP00000212015,9606.ENSP00000215727,9606.ENSP00000215832,9606.ENSP00000215904,9606.ENSP00000216117,9606.ENSP00000216392,9606.ENSP00000216465,9606.ENSP00000216797,9606.ENSP00000217426,9606.ENSP00000218388,9606.ENSP00000218516,…	LRRC7,OTC,PYGM,ASNS,MOGAT2,CETP,SULT2B1,ADH1A,SIRT1,SERPIND1,MAPK1,PDXP,HMOX1,PYGL,GSTZ1,NFKBIA,AHCY,TIMP1,GLA,MMP2,DHODH,PLAT,GSR,CKM,TGFB1,SLC5A5,COMP,PON1,PCOLCE,PPIF,MPO,CCL2,COL1A1,SULT1E1,IL2,CTSC,CCND1,PDHX,DAO,LTA4H,TPI1,GCLC,FANCE,MAPK14,AGXT2,IL4,NR3C1,LTF,RBP2,APOB,ODC1,NT5C1A,LEPRE1,CTSD,MMP8,ABCG2,ALG5,CAT,GSTM2,AHR,PTGIS,GOT2,CDC25B,RFPL3,LIF,G6PC,CHRM3,CHI3L1,CCNB1,FOLH1,APC,CDK4,M…
GO:0048522	Positive regulation of cellular process	351	5579	0.31	9.97e-49	9606.ENSP00000035383,9606.ENSP00000175506,9606.ENSP00000201586,9606.ENSP00000212015,9606.ENSP00000215832,9606.ENSP00000215904,9606.ENSP00000216117,9606.ENSP00000216797,9606.ENSP00000218388,9606.ENSP00000219022,9606.ENSP00000219070,9606.ENSP00000219240,9606.ENSP00000221847,9606.ENSP00000221930,9606.ENSP00000222271,9606.ENSP00000223061,9606.ENSP00000223095,9606.ENSP00000225174,9606.ENSP00000225831,…	LRRC7,ASNS,SULT2B1,SIRT1,MAPK1,PDXP,HMOX1,NFKBIA,TIMP1,OLFM4,MMP2,DHODH,EBI3,TGFB1,COMP,PCOLCE,SERPINE1,PPIF,CCL2,COL1A1,SULT1E1,IL2,CTSC,CCND1,IL23A,IL26,IFNG,GCLC,MAPK14,AGXT2,IL4,NR3C1,LTF,APOB,ODC1,OPRD1,LEPRE1,CTSD,MMP8,CAT,GSTM2,AHR,PTGIS,IRF1,CDC25B,HSPB1,RFPL3,LIF,CRP,CHI3L1,CCNB1,APC,HNF1A,CDK4,MDM2,BARD1,CCND2,MAN2A1,SLC6A4,FLT4,MARS,ATP5B,KCNH2,SLC12A2,C19orf10,EP300,GRIN2D,IL1A,IL1B,P…
GO:0006082	Organic acid metabolic process	137	964	0.67	4.14e-46	9606.ENSP00000039007,9606.ENSP00000175506,9606.ENSP00000201586,9606.ENSP00000209668,9606.ENSP00000216465,9606.ENSP00000217426,9606.ENSP00000221476,9606.ENSP00000221930,9606.ENSP00000222381,9606.ENSP00000225275,9606.ENSP00000226444,9606.ENSP00000227868,9606.ENSP00000228476,9606.ENSP00000228740,9606.ENSP00000229270,9606.ENSP00000229416,9606.ENSP00000229795,9606.ENSP00000231420,9606.ENSP00000234111,…	OTC,ASNS,SULT2B1,ADH1A,GSTZ1,AHCY,CKM,TGFB1,PON1,MPO,SULT1E1,PDHX,DAO,LTA4H,TPI1,GCLC,MAPK14,AGXT2,ODC1,ABCG2,GSTM2,PTGIS,GOT2,G6PC,FOLH1,BLMH,MARS,TYR,IL1B,KYNU,FGF2,CAD,PPARGC1A,SDHA,CPT1A,HDC,PGD,MUT,GLUD1,ACAA2,PPARG,CBR1,HK2,NAGS,NOS3,GLYATL1,CYP2A6,AGXT,FASN,PAM,ADH1B,GLB1,HAS2,PDHB,GLUL,LPL,PPARD,PHYKPL,GSTM1,PLA2G1B,HNF4A,PFAS,ALDH5A1,CRAT,PIPOX,CES2,SHMT1,ME2,UCP3,NOS2,GLUD2,ADSSL1,SHMT2…
GO:0051716	Cellular response to stimulus	377	6489	0.28	5.18e-46	9606.ENSP00000035383,9606.ENSP00000175506,9606.ENSP00000212015,9606.ENSP00000215832,9606.ENSP00000215904,9606.ENSP00000216117,9606.ENSP00000216465,9606.ENSP00000216797,9606.ENSP00000218075,9606.ENSP00000218388,9606.ENSP00000219070,9606.ENSP00000220809,9606.ENSP00000220812,9606.ENSP00000221130,9606.ENSP00000221847,9606.ENSP00000221930,9606.ENSP00000222248,9606.ENSP00000222271,9606.ENSP00000223061,…	LRRC7,ASNS,SIRT1,MAPK1,PDXP,HMOX1,GSTZ1,NFKBIA,GLRA2,TIMP1,MMP2,PLAT,DKK4,GSR,EBI3,TGFB1,SLC5A5,COMP,PCOLCE,SERPINE1,PPIF,MPO,CCL2,COL1A1,IL2,CCND1,IL23A,IL26,IFNG,GCLC,FANCE,MAPK14,IL4,NR3C1,APOB,KISS1R,OPRD1,ABCG2,CAT,GSTM2,AHR,MC3R,PTGIS,MT2A,IRF1,HSPB1,LIF,G6PC,CHRM3,CHI3L1,CCNB1,APC,CDK4,MDM2,BARD1,SLC6A4,FLT4,MARS,ATP5B,KCNH2,TRPA1,SLC12A2,C19orf10,EP300,GRIN2D,IL1A,IL1B,PRKCG,SELP,KDR,FCER…
GO:0009725	Response to hormone	129	849	0.7	5.49e-46	9606.ENSP00000039007,9606.ENSP00000175506,9606.ENSP00000212015,9606.ENSP00000215832,9606.ENSP00000216117,9606.ENSP00000218388,9606.ENSP00000221930,9606.ENSP00000222248,9606.ENSP00000225964,9606.ENSP00000227507,9606.ENSP00000229416,9606.ENSP00000231509,9606.ENSP00000233242,9606.ENSP00000241052,9606.ENSP00000245206,9606.ENSP00000253801,9606.ENSP00000257430,9606.ENSP00000257904,9606.ENSP00000258149,…	OTC,ASNS,SIRT1,MAPK1,HMOX1,TIMP1,TGFB1,SLC5A5,COL1A1,CCND1,GCLC,NR3C1,APOB,CAT,GOT2,G6PC,APC,CDK4,MDM2,MARS,EP300,BCHE,STAT3,CAD,ICAM1,PPARGC1A,RB1,IGF1R,CCNA2,EGFR,ADRA2A,GJA1,CA2,AKR1B1,ADCY8,PPARG,TFF1,NOS3,AGXT,INSR,PAM,PRKCE,FOS,GLB1,PPARD,CASP3,PLA2G1B,CFLAR,PPARGC1B,GH1,HNF4A,SLC2A4,UCP3,GSK3B,PGR,NOS2,SP1,CASP9,NR1I2,CAV1,ADCY2,ESR2,CTNNB1,CTSB,SREBF1,ARG1,NR3C2,CALCR,RXRG,STAT1,PARP1,PTG…
GO:0042127	Regulation of cell population proliferation	177	1642	0.55	7.63e-46	9606.ENSP00000201586,9606.ENSP00000212015,9606.ENSP00000215832,9606.ENSP00000216117,9606.ENSP00000216797,9606.ENSP00000218388,9606.ENSP00000219070,9606.ENSP00000221847,9606.ENSP00000221930,9606.ENSP00000222271,9606.ENSP00000225831,9606.ENSP00000226730,9606.ENSP00000227507,9606.ENSP00000228534,9606.ENSP00000229134,9606.ENSP00000229135,9606.ENSP00000229795,9606.ENSP00000231449,9606.ENSP00000231751,…	SULT2B1,SIRT1,MAPK1,HMOX1,NFKBIA,TIMP1,MMP2,EBI3,TGFB1,COMP,CCL2,IL2,CCND1,IL23A,IL26,IFNG,MAPK14,IL4,LTF,ODC1,LEPRE1,AHR,IRF1,CDC25B,LIF,CRP,CCNB1,APC,CDK4,MDM2,CCND2,SLC6A4,FLT4,C19orf10,IL1A,IL1B,KDR,ATF2,CD80,BCHE,FGF2,STAT3,FOSL2,PPARGC1A,EGF,CDK6,CDK2,ERBB3,RB1,IGF1R,TP53,ERBB2,CCNA2,EGFR,NTRK2,ADRA2A,FLT1,GJA1,SH3RF1,APP,ADAMTS1,AKR1B1,PPARG,HMGCR,ACE,TFF1,BAX,VCAM1,CSF2,NPM1,NOS3,BIRC5,BC…
GO:0019752	Carboxylic acid metabolic process	127	853	0.69	2.3e-44	9606.ENSP00000039007,9606.ENSP00000175506,9606.ENSP00000209668,9606.ENSP00000216465,9606.ENSP00000217426,9606.ENSP00000221476,9606.ENSP00000221930,9606.ENSP00000222381,9606.ENSP00000227868,9606.ENSP00000228476,9606.ENSP00000228740,9606.ENSP00000229270,9606.ENSP00000229416,9606.ENSP00000229795,9606.ENSP00000231420,9606.ENSP00000234111,9606.ENSP00000241337,9606.ENSP00000244043,9606.ENSP00000245206,…	OTC,ASNS,ADH1A,GSTZ1,AHCY,CKM,TGFB1,PON1,PDHX,DAO,LTA4H,TPI1,GCLC,MAPK14,AGXT2,ODC1,GSTM2,PTGIS,GOT2,FOLH1,BLMH,MARS,TYR,IL1B,KYNU,FGF2,CAD,PPARGC1A,SDHA,CPT1A,HDC,PGD,MUT,GLUD1,ACAA2,PPARG,CBR1,HK2,NAGS,NOS3,GLYATL1,CYP2A6,AGXT,FASN,PAM,ADH1B,HAS2,PDHB,GLUL,LPL,PPARD,PHYKPL,GSTM1,PLA2G1B,HNF4A,PFAS,ALDH5A1,CRAT,PIPOX,CES2,SHMT1,ME2,UCP3,NOS2,GLUD2,ADSSL1,SHMT2,GSTA1,AZIN1,CYP3A4,TARSL2,SRR,ACSL4…
GO:0043436	Oxoacid metabolic process	133	944	0.66	2.64e-44	9606.ENSP00000039007,9606.ENSP00000175506,9606.ENSP00000201586,9606.ENSP00000209668,9606.ENSP00000216465,9606.ENSP00000217426,9606.ENSP00000221476,9606.ENSP00000221930,9606.ENSP00000222381,9606.ENSP00000225275,9606.ENSP00000226444,9606.ENSP00000227868,9606.ENSP00000228476,9606.ENSP00000228740,9606.ENSP00000229270,9606.ENSP00000229416,9606.ENSP00000229795,9606.ENSP00000231420,9606.ENSP00000234111,…	OTC,ASNS,SULT2B1,ADH1A,GSTZ1,AHCY,CKM,TGFB1,PON1,MPO,SULT1E1,PDHX,DAO,LTA4H,TPI1,GCLC,MAPK14,AGXT2,ODC1,GSTM2,PTGIS,GOT2,FOLH1,BLMH,MARS,TYR,IL1B,KYNU,FGF2,CAD,PPARGC1A,SDHA,CPT1A,HDC,PGD,MUT,GLUD1,ACAA2,PPARG,CBR1,HK2,NAGS,NOS3,GLYATL1,CYP2A6,AGXT,FASN,PAM,ADH1B,GLB1,HAS2,PDHB,GLUL,LPL,PPARD,PHYKPL,GSTM1,PLA2G1B,HNF4A,PFAS,ALDH5A1,CRAT,PIPOX,CES2,SHMT1,ME2,UCP3,NOS2,GLUD2,ADSSL1,SHMT2,GSTA1,AZIN…
GO:0023056	Positive regulation of signaling	184	1831	0.52	5.63e-44	9606.ENSP00000212015,9606.ENSP00000215832,9606.ENSP00000216117,9606.ENSP00000221930,9606.ENSP00000225174,9606.ENSP00000225831,9606.ENSP00000225964,9606.ENSP00000226730,9606.ENSP00000227266,9606.ENSP00000228534,9606.ENSP00000229134,9606.ENSP00000229135,9606.ENSP00000229795,9606.ENSP00000231449,9606.ENSP00000231751,9606.ENSP00000236826,9606.ENSP00000241052,9606.ENSP00000241337,9606.ENSP00000244043,…	SIRT1,MAPK1,HMOX1,TGFB1,PPIF,CCL2,COL1A1,IL2,CTSC,IL23A,IL26,IFNG,MAPK14,IL4,LTF,MMP8,CAT,GSTM2,PTGIS,LIF,CHI3L1,SLC6A4,FLT4,C19orf10,EP300,GRIN2D,IL1A,IL1B,SELP,KDR,CD80,FGF2,PSMD3,STAT3,ICAM1,EGF,ERBB3,IGF1R,TP53,ERBB2,SOD1,CALM2,EGFR,HTR2C,NTRK2,GLUD1,ADRA2A,FLT1,GJA1,SH3RF1,APP,CA2,AKR1B1,ADCY8,HMGCR,NCF1,GRIN2C,BAX,PSME3,CSF2,NOS3,BCL2L1,INSR,COL3A1,IL13,PRKCB,ADRB2,PRKCE,ADRA1B,GLUL,PPARD,P…
GO:0009605	Response to external stimulus	208	2310	0.47	6.15e-44	9606.ENSP00000039007,9606.ENSP00000175506,9606.ENSP00000212015,9606.ENSP00000215727,9606.ENSP00000215832,9606.ENSP00000216117,9606.ENSP00000216392,9606.ENSP00000216797,9606.ENSP00000217426,9606.ENSP00000219240,9606.ENSP00000221930,9606.ENSP00000222381,9606.ENSP00000223095,9606.ENSP00000225275,9606.ENSP00000225831,9606.ENSP00000225964,9606.ENSP00000227507,9606.ENSP00000228534,9606.ENSP00000229135,…	OTC,ASNS,SIRT1,SERPIND1,MAPK1,HMOX1,PYGL,NFKBIA,AHCY,DHODH,TGFB1,PON1,SERPINE1,MPO,CCL2,COL1A1,CCND1,IL23A,IFNG,GCLC,MAPK14,IL4,LTF,APOB,ODC1,CAT,MT2A,SLC22A5,IRF1,HSPB1,G6PC,CRP,CHI3L1,CCNB1,CDK4,MDM2,LYZ,SLC6A4,MARS,TRPA1,SLC12A2,EP300,GRIN2D,TYR,IL1A,IL1B,SELP,KYNU,CD80,BCHE,FGF2,CAD,ICAM1,PPARGC1A,CDK6,TP53,ERBB2,SLC6A3,EGFR,HTR2C,FLT1,GJA1,APP,PPARG,HMGCR,NCF1,VCAM1,ALB,RHO,CSF2,NOS3,BCL2L1,…
GO:0009628	Response to abiotic stimulus	145	1147	0.62	9.85e-44	9606.ENSP00000175506,9606.ENSP00000212015,9606.ENSP00000216117,9606.ENSP00000216797,9606.ENSP00000217426,9606.ENSP00000219070,9606.ENSP00000220809,9606.ENSP00000225275,9606.ENSP00000225964,9606.ENSP00000227507,9606.ENSP00000229416,9606.ENSP00000229795,9606.ENSP00000234961,9606.ENSP00000241052,9606.ENSP00000244043,9606.ENSP00000245414,9606.ENSP00000255409,9606.ENSP00000256442,9606.ENSP00000257904,…	ASNS,SIRT1,HMOX1,NFKBIA,AHCY,MMP2,PLAT,MPO,COL1A1,CCND1,GCLC,MAPK14,OPRD1,CAT,PTGIS,IRF1,CHI3L1,CCNB1,CDK4,MDM2,SLC6A4,TRPA1,SLC12A2,EP300,TYR,IL1A,IL1B,ATF2,PSMD3,ICAM1,PPARGC1A,TP53,SOD1,CCNA2,EGFR,GJA1,APP,ACAA2,CA2,AKR1B1,PPARG,HMGCR,HK2,BAX,PSME3,FABP1,RHO,NPM1,NOS3,RRM1,BCL2L1,COL3A1,IL13,ADRB2,CXCL10,PAM,PRKCE,FOS,LPL,PPARD,CASP3,UCP2,CFLAR,EDNRA,NQO1,NPEPPS,SLC2A4,UCP3,HSPA5,NOS2,P4HB,CAS…
GO:1901564	Organonitrogen compound metabolic process	329	5244	0.31	1e-43	9606.ENSP00000035383,9606.ENSP00000039007,9606.ENSP00000175506,9606.ENSP00000200676,9606.ENSP00000201586,9606.ENSP00000212015,9606.ENSP00000215727,9606.ENSP00000215832,9606.ENSP00000215904,9606.ENSP00000216117,9606.ENSP00000216465,9606.ENSP00000216797,9606.ENSP00000217426,9606.ENSP00000218388,9606.ENSP00000218516,9606.ENSP00000219070,9606.ENSP00000219240,9606.ENSP00000220809,9606.ENSP00000221130,…	LRRC7,OTC,ASNS,CETP,SULT2B1,SIRT1,SERPIND1,MAPK1,PDXP,HMOX1,GSTZ1,NFKBIA,AHCY,TIMP1,GLA,MMP2,DHODH,PLAT,GSR,CKM,TGFB1,SLC5A5,COMP,PON1,PCOLCE,PPIF,CCL2,SULT1E1,IL2,CTSC,CCND1,PDHX,DAO,LTA4H,TPI1,GCLC,MAPK14,AGXT2,IL4,LTF,APOB,ODC1,NT5C1A,LEPRE1,CTSD,MMP8,ABCG2,ALG5,CAT,GSTM2,PTGIS,GOT2,CDC25B,RFPL3,LIF,G6PC,CHRM3,CHI3L1,CCNB1,FOLH1,APC,CDK4,MDM2,BARD1,LYZ,MAN2A1,BLMH,FLT4,MARS,ATP5B,DPH1,EP300,TY…
GO:0071495	Cellular response to endogenous stimulus	147	1181	0.61	1.03e-43	9606.ENSP00000175506,9606.ENSP00000212015,9606.ENSP00000215832,9606.ENSP00000215904,9606.ENSP00000218075,9606.ENSP00000219070,9606.ENSP00000221930,9606.ENSP00000222248,9606.ENSP00000222271,9606.ENSP00000225831,9606.ENSP00000225964,9606.ENSP00000229416,9606.ENSP00000231509,9606.ENSP00000233242,9606.ENSP00000241337,9606.ENSP00000242057,9606.ENSP00000253801,9606.ENSP00000255380,9606.ENSP00000257430,…	ASNS,SIRT1,MAPK1,PDXP,GLRA2,MMP2,TGFB1,SLC5A5,COMP,CCL2,COL1A1,GCLC,NR3C1,APOB,GSTM2,AHR,G6PC,CHRM3,APC,CDK4,MDM2,SLC6A4,MARS,FGF2,STAT3,CAD,ICAM1,PPARGC1A,RB1,IGF1R,TP53,ERBB2,SOD1,CCNA2,EGFR,HTR2C,NTRK2,ADRA2A,GJA1,APP,CA2,AKR1B1,ADCY8,PPARG,VCAM1,BCL2L1,INSR,COL3A1,ADRB2,PRKCE,DRD5,FOS,CHRM1,CXCL8,HAS2,PPARD,CASP3,PLA2G1B,CFLAR,PPARGC1B,GH1,HNF4A,HTR1A,SHMT1,SLC2A4,UCP3,HSPA5,GSK3B,PGR,SP1,CAS…
GO:0010647	Positive regulation of cell communication	183	1823	0.52	1.06e-43	9606.ENSP00000212015,9606.ENSP00000215832,9606.ENSP00000216117,9606.ENSP00000221930,9606.ENSP00000225174,9606.ENSP00000225831,9606.ENSP00000225964,9606.ENSP00000226730,9606.ENSP00000227266,9606.ENSP00000228534,9606.ENSP00000229134,9606.ENSP00000229135,9606.ENSP00000229795,9606.ENSP00000231449,9606.ENSP00000231751,9606.ENSP00000236826,9606.ENSP00000241052,9606.ENSP00000241337,9606.ENSP00000244043,…	SIRT1,MAPK1,HMOX1,TGFB1,PPIF,CCL2,COL1A1,IL2,CTSC,IL23A,IL26,IFNG,MAPK14,IL4,LTF,MMP8,CAT,GSTM2,PTGIS,LIF,CHI3L1,SLC6A4,FLT4,C19orf10,EP300,GRIN2D,IL1A,IL1B,SELP,KDR,CD80,FGF2,PSMD3,STAT3,ICAM1,EGF,ERBB3,IGF1R,TP53,ERBB2,SOD1,CALM2,EGFR,HTR2C,NTRK2,GLUD1,ADRA2A,FLT1,GJA1,SH3RF1,APP,CA2,AKR1B1,ADCY8,HMGCR,NCF1,GRIN2C,BAX,PSME3,CSF2,NOS3,BCL2L1,INSR,COL3A1,IL13,PRKCB,ADRB2,PRKCE,ADRA1B,GLUL,PPARD,P…
GO:0010941	Regulation of cell death	176	1696	0.53	1.5e-43	9606.ENSP00000175506,9606.ENSP00000212015,9606.ENSP00000216117,9606.ENSP00000216797,9606.ENSP00000218388,9606.ENSP00000219240,9606.ENSP00000222271,9606.ENSP00000223095,9606.ENSP00000225174,9606.ENSP00000225275,9606.ENSP00000225831,9606.ENSP00000226730,9606.ENSP00000227266,9606.ENSP00000229135,9606.ENSP00000229416,9606.ENSP00000231449,9606.ENSP00000231751,9606.ENSP00000236671,9606.ENSP00000241052,…	ASNS,SIRT1,HMOX1,NFKBIA,TIMP1,DHODH,COMP,SERPINE1,PPIF,MPO,CCL2,IL2,CTSC,IFNG,GCLC,IL4,LTF,CTSD,CAT,PTGIS,HSPB1,APC,CDK4,MDM2,BARD1,CCND2,FLT4,C19orf10,IL1A,IL1B,PRKCG,KDR,ATF2,FGF2,STAT3,ICAM1,PPARGC1A,ERBB3,RB1,IGF1R,TP53,SOD1,RASA1,EGFR,NTRK2,GJA1,SH3RF1,APP,ACAA2,AKR1B1,PPARG,HMGCR,BAX,PSME3,FABP1,ALB,CSF2,NPM1,NOS3,MMP3,PLK1,BIRC5,MGMT,BCL2L1,IL13,CXCL10,FOS,CYCS,SNCB,PPARD,CASP3,PLA2G1B,CFL…
GO:0010035	Response to inorganic substance	102	538	0.79	3.72e-43	9606.ENSP00000039007,9606.ENSP00000212015,9606.ENSP00000215832,9606.ENSP00000216117,9606.ENSP00000218075,9606.ENSP00000222381,9606.ENSP00000225174,9606.ENSP00000225275,9606.ENSP00000225964,9606.ENSP00000227507,9606.ENSP00000229416,9606.ENSP00000233242,9606.ENSP00000241052,9606.ENSP00000245185,9606.ENSP00000256442,9606.ENSP00000257904,9606.ENSP00000258149,9606.ENSP00000262209,9606.ENSP00000262461,…	OTC,SIRT1,MAPK1,HMOX1,GLRA2,PON1,PPIF,MPO,COL1A1,CCND1,GCLC,APOB,CAT,MT2A,CCNB1,CDK4,MDM2,TRPA1,SLC12A2,IL1A,KDR,ATF2,ICAM1,PPARGC1A,CDK2,SOD1,SLC6A3,CALM2,CCNA2,EGFR,APP,CA2,AKR1B1,ADCY8,SLC6A1,NCF1,TFF1,FABP1,CSF2,NOS3,MMP3,PAM,FOS,SNCB,CASP3,CFLAR,NQO1,UCP3,HSPA5,ATP13A2,CASP9,CAV1,CYP1A2,PTGES,HP,ARG1,CASP8,VCP,STAT1,MT-ND6,DRD2,RYR2,MTR,PARP1,PTGS2,CHUK,GOT1,JUN,MMP9,SRC,MAOB,PCNA,EDN1,CYP1A…
GO:0051239	Regulation of multicellular organismal process	248	3227	0.4	4.88e-43	9606.ENSP00000035383,9606.ENSP00000201586,9606.ENSP00000212015,9606.ENSP00000215832,9606.ENSP00000216117,9606.ENSP00000216797,9606.ENSP00000218388,9606.ENSP00000220809,9606.ENSP00000220812,9606.ENSP00000221847,9606.ENSP00000221930,9606.ENSP00000222271,9606.ENSP00000223095,9606.ENSP00000225964,9606.ENSP00000226730,9606.ENSP00000227266,9606.ENSP00000227507,9606.ENSP00000228534,9606.ENSP00000229134,…	LRRC7,SULT2B1,SIRT1,MAPK1,HMOX1,NFKBIA,TIMP1,PLAT,DKK4,EBI3,TGFB1,COMP,SERPINE1,COL1A1,IL2,CTSC,CCND1,IL23A,IL26,IFNG,MAPK14,IL4,LTF,OPRD1,LEPRE1,MMP8,GSTM2,MC3R,PTGIS,SLC22A5,IRF1,HSPB1,LIF,CRP,CHRM3,CHI3L1,CCNB1,APC,CDK4,MDM2,MAN2A1,SLC6A4,FLT4,ATP5B,KCNH2,SLC12A2,C19orf10,EP300,GRIN2D,IL1A,IL1B,SELP,KDR,ATF2,CD80,FGF2,PSMD3,STAT3,ICAM1,PPARGC1A,EGF,CDK6,ERBB3,RB1,IGF1R,TP53,ERBB2,SOD1,SLC6A3,C…
GO:0044238	Primary metabolic process	396	7332	0.25	5.25e-42	9606.ENSP00000035383,9606.ENSP00000039007,9606.ENSP00000164139,9606.ENSP00000175506,9606.ENSP00000198801,9606.ENSP00000200676,9606.ENSP00000201586,9606.ENSP00000209668,9606.ENSP00000212015,9606.ENSP00000215727,9606.ENSP00000215832,9606.ENSP00000215904,9606.ENSP00000216392,9606.ENSP00000216465,9606.ENSP00000216797,9606.ENSP00000217426,9606.ENSP00000218388,9606.ENSP00000218516,9606.ENSP00000219070,…	LRRC7,OTC,PYGM,ASNS,MOGAT2,CETP,SULT2B1,ADH1A,SIRT1,SERPIND1,MAPK1,PDXP,PYGL,GSTZ1,NFKBIA,AHCY,TIMP1,GLA,MMP2,DHODH,PLAT,GSR,TGFB1,COMP,PON1,PCOLCE,PPIF,CCL2,SULT1E1,IL2,CTSC,CCND1,PDHX,DAO,LTA4H,TPI1,GCLC,FANCE,MAPK14,AGXT2,IL4,NR3C1,LTF,RBP2,APOB,ODC1,NT5C1A,LEPRE1,CTSD,MMP8,ALG5,CAT,GSTM2,PTGIS,GOT2,CDC25B,RFPL3,LIF,G6PC,CHRM3,CHI3L1,CCNB1,FOLH1,APC,CDK4,MDM2,BARD1,LYZ,MAN2A1,BLMH,ALDH2,FLT4,M…
GO:0048584	Positive regulation of response to stimulus	200	2257	0.46	5.6e-41	9606.ENSP00000212015,9606.ENSP00000215832,9606.ENSP00000216117,9606.ENSP00000216797,9606.ENSP00000221930,9606.ENSP00000223095,9606.ENSP00000225174,9606.ENSP00000225831,9606.ENSP00000225964,9606.ENSP00000226730,9606.ENSP00000227266,9606.ENSP00000228534,9606.ENSP00000229134,9606.ENSP00000229135,9606.ENSP00000229795,9606.ENSP00000231449,9606.ENSP00000231751,9606.ENSP00000236826,9606.ENSP00000241052,…	SIRT1,MAPK1,HMOX1,NFKBIA,TGFB1,SERPINE1,PPIF,CCL2,COL1A1,IL2,CTSC,IL23A,IL26,IFNG,MAPK14,IL4,LTF,MMP8,CAT,GSTM2,PTGIS,HSPB1,LIF,CRP,CHI3L1,FLT4,C19orf10,EP300,IL1A,IL1B,PRKCG,SELP,KDR,FCER2,CD80,FGF2,PSMD3,STAT3,ICAM1,EGF,ERBB3,IGF1R,TP53,ERBB2,SOD1,CALM2,EGFR,HTR2C,NTRK2,ADRA2A,FLT1,GJA1,SH3RF1,APP,AKR1B1,ADCY8,HMGCR,NCF1,BAX,PSME3,CSF2,NOS3,MMP3,MGMT,BCL2L1,INSR,COL3A1,IL13,PRKCB,ADRB2,CXCL10,P…
GO:0010646	Regulation of cell communication	256	3514	0.38	6.87e-41	9606.ENSP00000035383,9606.ENSP00000212015,9606.ENSP00000215832,9606.ENSP00000216117,9606.ENSP00000216797,9606.ENSP00000218388,9606.ENSP00000220809,9606.ENSP00000220812,9606.ENSP00000221930,9606.ENSP00000223095,9606.ENSP00000225174,9606.ENSP00000225831,9606.ENSP00000225964,9606.ENSP00000226730,9606.ENSP00000227266,9606.ENSP00000228534,9606.ENSP00000229134,9606.ENSP00000229135,9606.ENSP00000229416,…	LRRC7,SIRT1,MAPK1,HMOX1,NFKBIA,TIMP1,PLAT,DKK4,TGFB1,SERPINE1,PPIF,CCL2,COL1A1,IL2,CTSC,IL23A,IL26,IFNG,GCLC,MAPK14,IL4,LTF,MMP8,CAT,GSTM2,PTGIS,IRF1,HSPB1,LIF,CHI3L1,APC,CDK4,MDM2,BARD1,SLC6A4,FLT4,SLC12A2,C19orf10,EP300,GRIN2D,IL1A,IL1B,PRKCG,SELP,KDR,CD80,BCHE,FGF2,PSMD3,STAT3,ICAM1,PPARGC1A,EGF,CPT1A,CDK2,ERBB3,RB1,IGF1R,TP53,ERBB2,SOD1,CALM2,RASA1,EGFR,HTR2C,NTRK2,GLUD1,ADRA2A,FLT1,GJA1,SH3R…
GO:0023051	Regulation of signaling	257	3553	0.37	1.4e-40	9606.ENSP00000035383,9606.ENSP00000212015,9606.ENSP00000215832,9606.ENSP00000216117,9606.ENSP00000216797,9606.ENSP00000218388,9606.ENSP00000220809,9606.ENSP00000220812,9606.ENSP00000221930,9606.ENSP00000223095,9606.ENSP00000225174,9606.ENSP00000225831,9606.ENSP00000225964,9606.ENSP00000226730,9606.ENSP00000227266,9606.ENSP00000228534,9606.ENSP00000229134,9606.ENSP00000229135,9606.ENSP00000229416,…	LRRC7,SIRT1,MAPK1,HMOX1,NFKBIA,TIMP1,PLAT,DKK4,TGFB1,SERPINE1,PPIF,CCL2,COL1A1,IL2,CTSC,IL23A,IL26,IFNG,GCLC,MAPK14,IL4,LTF,MMP8,CAT,GSTM2,PTGIS,IRF1,HSPB1,LIF,CHI3L1,APC,CDK4,MDM2,BARD1,SLC6A4,FLT4,SLC12A2,C19orf10,EP300,GRIN2D,IL1A,IL1B,PRKCG,SELP,KDR,CD80,BCHE,FGF2,PSMD3,STAT3,ICAM1,PPARGC1A,EGF,CPT1A,CDK2,ERBB3,RB1,IGF1R,TP53,ERBB2,SOD1,CALM2,RASA1,EGFR,HTR2C,NTRK2,GLUD1,ADRA2A,FLT1,GJA1,SH3R…
GO:0042981	Regulation of apoptotic process	163	1550	0.54	1.59e-40	9606.ENSP00000175506,9606.ENSP00000212015,9606.ENSP00000216117,9606.ENSP00000216797,9606.ENSP00000218388,9606.ENSP00000219240,9606.ENSP00000222271,9606.ENSP00000223095,9606.ENSP00000225174,9606.ENSP00000225275,9606.ENSP00000225831,9606.ENSP00000226730,9606.ENSP00000227266,9606.ENSP00000229135,9606.ENSP00000229416,9606.ENSP00000231449,9606.ENSP00000231751,9606.ENSP00000236671,9606.ENSP00000241052,…	ASNS,SIRT1,HMOX1,NFKBIA,TIMP1,DHODH,COMP,SERPINE1,PPIF,MPO,CCL2,IL2,CTSC,IFNG,GCLC,IL4,LTF,CTSD,CAT,PTGIS,HSPB1,APC,CDK4,MDM2,BARD1,CCND2,FLT4,C19orf10,IL1A,IL1B,PRKCG,KDR,ATF2,ICAM1,PPARGC1A,ERBB3,RB1,IGF1R,TP53,SOD1,RASA1,EGFR,NTRK2,GJA1,SH3RF1,APP,ACAA2,AKR1B1,PPARG,HMGCR,BAX,PSME3,FABP1,ALB,CSF2,NPM1,NOS3,PLK1,BIRC5,MGMT,BCL2L1,IL13,CXCL10,CYCS,SNCB,PPARD,CASP3,PLA2G1B,CFLAR,ARHGEF4,NQO1,ITM2…
GO:0043067	Regulation of programmed cell death	164	1569	0.53	1.62e-40	9606.ENSP00000175506,9606.ENSP00000212015,9606.ENSP00000216117,9606.ENSP00000216797,9606.ENSP00000218388,9606.ENSP00000219240,9606.ENSP00000222271,9606.ENSP00000223095,9606.ENSP00000225174,9606.ENSP00000225275,9606.ENSP00000225831,9606.ENSP00000226730,9606.ENSP00000227266,9606.ENSP00000229135,9606.ENSP00000229416,9606.ENSP00000231449,9606.ENSP00000231751,9606.ENSP00000236671,9606.ENSP00000241052,…	ASNS,SIRT1,HMOX1,NFKBIA,TIMP1,DHODH,COMP,SERPINE1,PPIF,MPO,CCL2,IL2,CTSC,IFNG,GCLC,IL4,LTF,CTSD,CAT,PTGIS,HSPB1,APC,CDK4,MDM2,BARD1,CCND2,FLT4,C19orf10,IL1A,IL1B,PRKCG,KDR,ATF2,ICAM1,PPARGC1A,ERBB3,RB1,IGF1R,TP53,SOD1,RASA1,EGFR,NTRK2,GJA1,SH3RF1,APP,ACAA2,AKR1B1,PPARG,HMGCR,BAX,PSME3,FABP1,ALB,CSF2,NPM1,NOS3,PLK1,BIRC5,MGMT,BCL2L1,IL13,CXCL10,CYCS,SNCB,PPARD,CASP3,PLA2G1B,CFLAR,ARHGEF4,MET,NQO1,…
GO:0044237	Cellular metabolic process	398	7513	0.24	2.98e-40	9606.ENSP00000035383,9606.ENSP00000039007,9606.ENSP00000164139,9606.ENSP00000175506,9606.ENSP00000198801,9606.ENSP00000200676,9606.ENSP00000201586,9606.ENSP00000209668,9606.ENSP00000212015,9606.ENSP00000215727,9606.ENSP00000215832,9606.ENSP00000215904,9606.ENSP00000216117,9606.ENSP00000216392,9606.ENSP00000216465,9606.ENSP00000216797,9606.ENSP00000217426,9606.ENSP00000218388,9606.ENSP00000218516,…	LRRC7,OTC,PYGM,ASNS,MOGAT2,CETP,SULT2B1,ADH1A,SIRT1,SERPIND1,MAPK1,PDXP,HMOX1,PYGL,GSTZ1,NFKBIA,AHCY,TIMP1,GLA,MMP2,DHODH,PLAT,GSR,CKM,TGFB1,SLC5A5,PON1,PPIF,MPO,CCL2,SULT1E1,IL2,CTSC,CCND1,PDHX,DAO,LTA4H,TPI1,GCLC,FANCE,MAPK14,AGXT2,IL4,NR3C1,LTF,RBP2,APOB,ODC1,NT5C1A,LEPRE1,ABCG2,ALG5,CAT,GSTM2,AHR,PTGIS,GOT2,CDC25B,RFPL3,LIF,G6PC,CHRM3,CCNB1,FOLH1,APC,CDK4,MDM2,BARD1,LYZ,MAN2A1,SLC6A4,BLMH,ALD…
GO:0034097	Response to cytokine	136	1101	0.61	8.38e-40	9606.ENSP00000212015,9606.ENSP00000215832,9606.ENSP00000216117,9606.ENSP00000216797,9606.ENSP00000218388,9606.ENSP00000219070,9606.ENSP00000221847,9606.ENSP00000221930,9606.ENSP00000223061,9606.ENSP00000225831,9606.ENSP00000225964,9606.ENSP00000226730,9606.ENSP00000227507,9606.ENSP00000228534,9606.ENSP00000229134,9606.ENSP00000229135,9606.ENSP00000229416,9606.ENSP00000229795,9606.ENSP00000231449,…	SIRT1,MAPK1,HMOX1,NFKBIA,TIMP1,MMP2,EBI3,TGFB1,PCOLCE,CCL2,COL1A1,IL2,CCND1,IL23A,IL26,IFNG,GCLC,MAPK14,IL4,APOB,OPRD1,PTGIS,MT2A,IRF1,LIF,CHI3L1,CDK4,ATP5B,SLC12A2,IL1A,IL1B,FCER2,KYNU,CD80,FGF2,PSMD3,STAT3,ICAM1,PPARGC1A,F13A1,TP53,SOD1,APP,HK2,PSME3,VCAM1,CSF2,MMP3,BIRC5,BCL2L1,COL3A1,FASN,IL13,CXCL10,FOS,CXCL8,ISG20,CXCL11,HAS2,CASP3,SHMT1,SLC2A4,MMP1,HSPA5,GSK3B,NOS2,P4HB,SELE,CD86,MX2,SHMT2…
GO:0032879	Regulation of localization	220	2740	0.42	1.12e-39	9606.ENSP00000035383,9606.ENSP00000200676,9606.ENSP00000212015,9606.ENSP00000215832,9606.ENSP00000216117,9606.ENSP00000216797,9606.ENSP00000218388,9606.ENSP00000221930,9606.ENSP00000222381,9606.ENSP00000223095,9606.ENSP00000225174,9606.ENSP00000225831,9606.ENSP00000225964,9606.ENSP00000226730,9606.ENSP00000228534,9606.ENSP00000229134,9606.ENSP00000229135,9606.ENSP00000229416,9606.ENSP00000229795,…	LRRC7,CETP,SIRT1,MAPK1,HMOX1,NFKBIA,TIMP1,TGFB1,PON1,SERPINE1,PPIF,CCL2,COL1A1,IL2,IL23A,IL26,IFNG,GCLC,MAPK14,IL4,APOB,OPRD1,LEPRE1,CTSD,GSTM2,HSPB1,LIF,CRP,CHRM3,APC,MDM2,BARD1,SLC6A4,FLT4,ATP5B,KCNH2,TRPA1,SLC12A2,IL1A,IL1B,PRKCG,SELP,KDR,FGF2,STAT3,ICAM1,PPARGC1A,EGF,CPT1A,CDK6,ERBB3,RB1,IGF1R,TP53,ERBB2,SOD1,CALM2,EGFR,HTR2C,GLUD1,ADRA2A,FLT1,GJA1,APP,ADAMTS1,ACAA2,CA2,ADCY8,SLC6A1,PPARG,HMG…
GO:0009967	Positive regulation of signal transduction	166	1654	0.52	5.01e-39	9606.ENSP00000212015,9606.ENSP00000215832,9606.ENSP00000216117,9606.ENSP00000221930,9606.ENSP00000225174,9606.ENSP00000225831,9606.ENSP00000225964,9606.ENSP00000226730,9606.ENSP00000227266,9606.ENSP00000228534,9606.ENSP00000229134,9606.ENSP00000229135,9606.ENSP00000229795,9606.ENSP00000231449,9606.ENSP00000231751,9606.ENSP00000236826,9606.ENSP00000241052,9606.ENSP00000241337,9606.ENSP00000244043,…	SIRT1,MAPK1,HMOX1,TGFB1,PPIF,CCL2,COL1A1,IL2,CTSC,IL23A,IL26,IFNG,MAPK14,IL4,LTF,MMP8,CAT,GSTM2,PTGIS,LIF,CHI3L1,FLT4,C19orf10,EP300,IL1A,IL1B,SELP,KDR,CD80,FGF2,PSMD3,STAT3,ICAM1,EGF,ERBB3,IGF1R,TP53,ERBB2,SOD1,CALM2,EGFR,HTR2C,NTRK2,ADRA2A,FLT1,GJA1,SH3RF1,APP,AKR1B1,HMGCR,NCF1,BAX,PSME3,CSF2,NOS3,BCL2L1,INSR,COL3A1,IL13,PRKCB,ADRB2,PRKCE,ADRA1B,PPARD,PLA2G1B,CFLAR,GH1,RNF31,MET,SLC2A4,ITM2C,AC…
GO:0051240	Positive regulation of multicellular organismal process	172	1770	0.5	5.45e-39	9606.ENSP00000035383,9606.ENSP00000212015,9606.ENSP00000215832,9606.ENSP00000216117,9606.ENSP00000221847,9606.ENSP00000221930,9606.ENSP00000223095,9606.ENSP00000225964,9606.ENSP00000226730,9606.ENSP00000227507,9606.ENSP00000228534,9606.ENSP00000229134,9606.ENSP00000229135,9606.ENSP00000229795,9606.ENSP00000231449,9606.ENSP00000231751,9606.ENSP00000236040,9606.ENSP00000236826,9606.ENSP00000244043,…	LRRC7,SIRT1,MAPK1,HMOX1,EBI3,TGFB1,SERPINE1,COL1A1,IL2,CCND1,IL23A,IL26,IFNG,MAPK14,IL4,LTF,LEPRE1,MMP8,PTGIS,SLC22A5,IRF1,HSPB1,LIF,CHRM3,CHI3L1,CCNB1,APC,MAN2A1,FLT4,ATP5B,C19orf10,EP300,IL1A,IL1B,SELP,KDR,ATF2,CD80,FGF2,STAT3,ICAM1,PPARGC1A,EGF,ERBB3,RB1,IGF1R,SOD1,SLC6A3,EGFR,NTRK2,ADRA2A,FLT1,GJA1,APP,CA2,PPARG,HMGCR,HK2,BAX,CSF2,NOS3,ACHE,IL13,PRKCB,ADRB2,PRKCE,FOS,CXCL8,ADRA1B,HAS2,PLG,LPL…
GO:0071407	Cellular response to organic cyclic compound	96	537	0.77	1.21e-38	9606.ENSP00000215832,9606.ENSP00000215904,9606.ENSP00000221930,9606.ENSP00000222248,9606.ENSP00000225831,9606.ENSP00000225964,9606.ENSP00000229416,9606.ENSP00000231509,9606.ENSP00000241337,9606.ENSP00000242057,9606.ENSP00000255380,9606.ENSP00000256442,9606.ENSP00000257904,9606.ENSP00000258149,9606.ENSP00000261707,9606.ENSP00000263341,9606.ENSP00000264657,9606.ENSP00000264832,9606.ENSP00000264867,…	MAPK1,PDXP,TGFB1,SLC5A5,CCL2,COL1A1,GCLC,NR3C1,GSTM2,AHR,CHRM3,CCNB1,CDK4,MDM2,SLC6A4,IL1B,STAT3,ICAM1,PPARGC1A,RB1,SOD1,CCNA2,EGFR,HTR2C,APP,ADCY8,PPARG,NPM1,DRD5,CHRM1,PPARD,CASP3,CFLAR,PPARGC1B,HNF4A,HTR1A,SHMT1,HSPA5,GSK3B,PGR,CASP9,SHMT2,NR1I2,CAV1,ADCY2,ESR2,CTNNB1,HTR3A,ARG1,ACTB,NR3C2,CASP8,PDE3A,RXRG,STAT1,DRD2,RYR2,PTGS2,NR1I3,CASP7,HTR1B,GCLM,SRC,RXRB,AR,EDN1,CYP1A1,IFNB1,AKR1C3,NKX3-1…
GO:1901699	Cellular response to nitrogen compound	103	645	0.72	8.01e-38	9606.ENSP00000215832,9606.ENSP00000215904,9606.ENSP00000218075,9606.ENSP00000219070,9606.ENSP00000222248,9606.ENSP00000225964,9606.ENSP00000229416,9606.ENSP00000241337,9606.ENSP00000242057,9606.ENSP00000253801,9606.ENSP00000255380,9606.ENSP00000257430,9606.ENSP00000257904,9606.ENSP00000258149,9606.ENSP00000261707,9606.ENSP00000262027,9606.ENSP00000264657,9606.ENSP00000264832,9606.ENSP00000264867,…	MAPK1,PDXP,GLRA2,MMP2,SLC5A5,COL1A1,GCLC,GSTM2,AHR,G6PC,CHRM3,APC,CDK4,MDM2,SLC6A4,MARS,STAT3,ICAM1,PPARGC1A,CDK2,IGF1R,TP53,SOD1,CCNA2,EGFR,HTR2C,NTRK2,GJA1,APP,CA2,AKR1B1,ADCY8,PPARG,VCAM1,NPM1,MMP3,BCL2L1,INSR,COL3A1,ADRB2,DRD5,CHRM1,CASP3,PLA2G1B,CFLAR,GH1,HTR1A,SHMT1,SLC2A4,HSPA5,GSK3B,SP1,SHMT2,CAV1,ADCY2,CTNNB1,HTR3A,SREBF1,ARG1,ACTB,PDE3A,STAT1,DRD2,RYR2,MTR,PARP1,PTGS2,CASP7,HTR1B,GCLM,G…
GO:0009893	Positive regulation of metabolic process	264	3893	0.35	2.87e-37	9606.ENSP00000212015,9606.ENSP00000215832,9606.ENSP00000216117,9606.ENSP00000216797,9606.ENSP00000221847,9606.ENSP00000221930,9606.ENSP00000223061,9606.ENSP00000223095,9606.ENSP00000225831,9606.ENSP00000225964,9606.ENSP00000226730,9606.ENSP00000227266,9606.ENSP00000227507,9606.ENSP00000228534,9606.ENSP00000229134,9606.ENSP00000229135,9606.ENSP00000229416,9606.ENSP00000229795,9606.ENSP00000231420,…	SIRT1,MAPK1,HMOX1,NFKBIA,EBI3,TGFB1,PCOLCE,SERPINE1,CCL2,COL1A1,IL2,CTSC,CCND1,IL23A,IL26,IFNG,GCLC,MAPK14,AGXT2,IL4,NR3C1,LTF,APOB,OPRD1,CTSD,MMP8,AHR,IRF1,CDC25B,HSPB1,RFPL3,LIF,CRP,CHI3L1,CCNB1,APC,HNF1A,CDK4,MDM2,BARD1,CCND2,SLC6A4,FLT4,MARS,C19orf10,EP300,IL1A,IL1B,PRKCG,KDR,FCER2,ATF2,CD80,FGF2,STAT3,FOSL2,ICAM1,PPARGC1A,EGF,CPT1A,CDK6,CDK2,ERBB3,RB1,IGF1R,TP53,ERBB2,SOD1,CALM2,CCNA2,EGFR,H…
GO:0071417	Cellular response to organonitrogen compound	98	590	0.74	3.98e-37	9606.ENSP00000215832,9606.ENSP00000215904,9606.ENSP00000218075,9606.ENSP00000219070,9606.ENSP00000222248,9606.ENSP00000225964,9606.ENSP00000229416,9606.ENSP00000241337,9606.ENSP00000242057,9606.ENSP00000253801,9606.ENSP00000255380,9606.ENSP00000257430,9606.ENSP00000257904,9606.ENSP00000258149,9606.ENSP00000261707,9606.ENSP00000262027,9606.ENSP00000264657,9606.ENSP00000264832,9606.ENSP00000264867,…	MAPK1,PDXP,GLRA2,MMP2,SLC5A5,COL1A1,GCLC,GSTM2,AHR,G6PC,CHRM3,APC,CDK4,MDM2,SLC6A4,MARS,STAT3,ICAM1,PPARGC1A,IGF1R,TP53,SOD1,CCNA2,EGFR,HTR2C,NTRK2,GJA1,APP,CA2,AKR1B1,ADCY8,PPARG,VCAM1,BCL2L1,INSR,COL3A1,ADRB2,DRD5,CHRM1,CASP3,PLA2G1B,CFLAR,GH1,HTR1A,SHMT1,SLC2A4,HSPA5,GSK3B,SP1,SHMT2,CAV1,ADCY2,CTNNB1,HTR3A,SREBF1,ARG1,ACTB,PDE3A,STAT1,DRD2,RYR2,PARP1,PTGS2,CASP7,HTR1B,GCLM,GOT1,PTPN1,SRC,AGER,…
GO:0007154	Cell communication	317	5320	0.29	8.42e-37	9606.ENSP00000035383,9606.ENSP00000175506,9606.ENSP00000212015,9606.ENSP00000215832,9606.ENSP00000216117,9606.ENSP00000216797,9606.ENSP00000218075,9606.ENSP00000218388,9606.ENSP00000219070,9606.ENSP00000219833,9606.ENSP00000220809,9606.ENSP00000220812,9606.ENSP00000221847,9606.ENSP00000221930,9606.ENSP00000222271,9606.ENSP00000225831,9606.ENSP00000225964,9606.ENSP00000226730,9606.ENSP00000227507,…	LRRC7,ASNS,SIRT1,MAPK1,HMOX1,NFKBIA,GLRA2,TIMP1,MMP2,SLC6A2,PLAT,DKK4,EBI3,TGFB1,COMP,CCL2,COL1A1,IL2,CCND1,IL23A,IL26,IFNG,MAPK14,IL4,NR3C1,APOB,KISS1R,OPRD1,GSTM2,AHR,MC3R,PTGIS,MT2A,IRF1,HSPB1,LIF,CHRM3,CHI3L1,CCNB1,APC,HNF1A,CDK4,MDM2,FLT4,MARS,TRPA1,SLC12A2,C19orf10,EP300,GRIN2D,IL1A,IL1B,PRKCG,SELP,KDR,FCER2,CD80,FGF2,PSMD3,STAT3,ICAM1,PPARGC1A,F13A1,ENPEP,EGF,CDK6,CDK2,ERBB3,RB1,IGF1R,TP53…
GO:0009987	Cellular process	575	15024	0.1	9.91e-37	9606.ENSP00000035383,9606.ENSP00000039007,9606.ENSP00000164139,9606.ENSP00000175506,9606.ENSP00000198801,9606.ENSP00000200676,9606.ENSP00000201586,9606.ENSP00000209668,9606.ENSP00000212015,9606.ENSP00000215727,9606.ENSP00000215832,9606.ENSP00000215904,9606.ENSP00000216117,9606.ENSP00000216392,9606.ENSP00000216465,9606.ENSP00000216479,9606.ENSP00000216797,9606.ENSP00000217426,9606.ENSP00000218075,…	LRRC7,OTC,PYGM,ASNS,MOGAT2,CETP,SULT2B1,ADH1A,SIRT1,SERPIND1,MAPK1,PDXP,HMOX1,PYGL,GSTZ1,AHSA1,NFKBIA,AHCY,GLRA2,TIMP1,GLA,OLFM4,MMP2,DHODH,SLC6A2,PLAT,DKK4,GSR,CKM,EBI3,TGFB1,SLC5A5,COMP,PON1,PCOLCE,SERPINE1,PPIF,MPO,CCL2,COL1A1,SULT1E1,IL2,CTSC,CCND1,PDHX,DAO,IL23A,LTA4H,IL26,IFNG,TPI1,GCLC,FANCE,MAPK14,AGXT2,IL4,NR3C1,LTF,RBP2,APOB,ODC1,KISS1R,OPRD1,NT5C1A,LEPRE1,CTSD,MMP8,ABCG2,ALG5,CAT,GSTM2…
GO:0048583	Regulation of response to stimulus	271	4114	0.33	1.84e-36	9606.ENSP00000035383,9606.ENSP00000212015,9606.ENSP00000215832,9606.ENSP00000216117,9606.ENSP00000216797,9606.ENSP00000218388,9606.ENSP00000220809,9606.ENSP00000220812,9606.ENSP00000221930,9606.ENSP00000223095,9606.ENSP00000225174,9606.ENSP00000225831,9606.ENSP00000225964,9606.ENSP00000226730,9606.ENSP00000227266,9606.ENSP00000228534,9606.ENSP00000229134,9606.ENSP00000229135,9606.ENSP00000229416,…	LRRC7,SIRT1,MAPK1,HMOX1,NFKBIA,TIMP1,PLAT,DKK4,TGFB1,SERPINE1,PPIF,CCL2,COL1A1,IL2,CTSC,IL23A,IL26,IFNG,GCLC,MAPK14,IL4,LTF,MMP8,CAT,GSTM2,PTGIS,IRF1,HSPB1,LIF,CRP,CHI3L1,APC,CDK4,MDM2,BARD1,FLT4,SLC12A2,C19orf10,EP300,IL1A,IL1B,PRKCG,SELP,KDR,FCER2,CD80,FGF2,PSMD3,STAT3,ICAM1,PPARGC1A,EGF,CDK6,CDK2,ERBB3,RB1,IGF1R,TP53,ERBB2,SOD1,SLC6A3,CALM2,RASA1,EGFR,HTR2C,NTRK2,MS4A2,ADRA2A,FLT1,GJA1,SH3RF1,…
GO:0007165	Signal transduction	300	4876	0.3	1.87e-36	9606.ENSP00000035383,9606.ENSP00000175506,9606.ENSP00000212015,9606.ENSP00000215832,9606.ENSP00000216117,9606.ENSP00000216797,9606.ENSP00000218075,9606.ENSP00000218388,9606.ENSP00000219070,9606.ENSP00000220809,9606.ENSP00000220812,9606.ENSP00000221847,9606.ENSP00000221930,9606.ENSP00000222271,9606.ENSP00000225831,9606.ENSP00000225964,9606.ENSP00000226730,9606.ENSP00000227507,9606.ENSP00000228534,…	LRRC7,ASNS,SIRT1,MAPK1,HMOX1,NFKBIA,GLRA2,TIMP1,MMP2,PLAT,DKK4,EBI3,TGFB1,COMP,CCL2,COL1A1,IL2,CCND1,IL23A,IL26,IFNG,MAPK14,IL4,NR3C1,APOB,KISS1R,OPRD1,GSTM2,AHR,MC3R,PTGIS,MT2A,IRF1,HSPB1,LIF,CHRM3,CHI3L1,CCNB1,APC,CDK4,MDM2,FLT4,TRPA1,SLC12A2,C19orf10,EP300,GRIN2D,IL1A,IL1B,PRKCG,SELP,KDR,FCER2,CD80,FGF2,PSMD3,STAT3,ICAM1,PPARGC1A,F13A1,EGF,CDK6,CDK2,ERBB3,RB1,IGF1R,TP53,ERBB2,SOD1,CALM2,CCNA2,…
GO:0008284	Positive regulation of cell population proliferation	119	919	0.63	3.74e-36	9606.ENSP00000212015,9606.ENSP00000215832,9606.ENSP00000216117,9606.ENSP00000218388,9606.ENSP00000219070,9606.ENSP00000221847,9606.ENSP00000221930,9606.ENSP00000222271,9606.ENSP00000226730,9606.ENSP00000227507,9606.ENSP00000228534,9606.ENSP00000229135,9606.ENSP00000229795,9606.ENSP00000231449,9606.ENSP00000231751,9606.ENSP00000234111,9606.ENSP00000245960,9606.ENSP00000249075,9606.ENSP00000256442,…	SIRT1,MAPK1,HMOX1,TIMP1,MMP2,EBI3,TGFB1,COMP,IL2,CCND1,IL23A,IFNG,MAPK14,IL4,LTF,ODC1,CDC25B,LIF,CCNB1,CDK4,MDM2,CCND2,FLT4,C19orf10,IL1B,KDR,ATF2,CD80,FGF2,STAT3,FOSL2,PPARGC1A,EGF,CDK6,CDK2,ERBB3,IGF1R,ERBB2,CCNA2,EGFR,NTRK2,ADRA2A,FLT1,GJA1,ADAMTS1,AKR1B1,HMGCR,VCAM1,CSF2,NPM1,BIRC5,BCL2L1,INSR,IL13,CXCL10,HAS2,GLUL,PPARD,PLA2G1B,CFLAR,HTR1A,SP1,FBLN1,CD86,SHMT2,F3,CTNNB1,E2F1,C5AR1,ARG1,NF1,D…
GO:0042592	Homeostatic process	162	1676	0.5	3.93e-36	9606.ENSP00000039007,9606.ENSP00000200676,9606.ENSP00000212015,9606.ENSP00000215832,9606.ENSP00000216117,9606.ENSP00000216392,9606.ENSP00000219833,9606.ENSP00000221130,9606.ENSP00000225275,9606.ENSP00000225831,9606.ENSP00000226730,9606.ENSP00000229416,9606.ENSP00000231751,9606.ENSP00000233242,9606.ENSP00000237612,9606.ENSP00000241337,9606.ENSP00000243911,9606.ENSP00000245185,9606.ENSP00000248553,…	OTC,CETP,SIRT1,MAPK1,HMOX1,PYGL,SLC6A2,GSR,MPO,CCL2,IL2,GCLC,LTF,APOB,ABCG2,GSTM2,MC3R,MT2A,HSPB1,G6PC,HNF1A,BARD1,LYZ,ATP5B,KCNH2,TRPA1,SLC12A2,TEP1,GRIN2D,IL1A,IL1B,KDR,FGF2,STAT3,ICAM1,PPARGC1A,RB1,IGF1R,SOD1,CALM2,EGFR,HTR2C,ADRA2A,GJA1,APP,CA2,AKR1B1,ADCY8,PPARG,NCF1,HK2,TFF1,GRIN2C,BAX,ALB,RHO,NOS3,INSR,IL13,PRKCB,ADRB2,CXCL10,DRD5,ADRA1B,CXCL11,HAS2,PLG,LPL,CASP3,PLA2G1B,HNF4A,EDNRA,MET,NQ…
GO:0023052	Signaling	312	5239	0.29	6.89e-36	9606.ENSP00000035383,9606.ENSP00000175506,9606.ENSP00000212015,9606.ENSP00000215832,9606.ENSP00000216117,9606.ENSP00000216797,9606.ENSP00000218075,9606.ENSP00000218388,9606.ENSP00000219070,9606.ENSP00000219833,9606.ENSP00000220809,9606.ENSP00000220812,9606.ENSP00000221847,9606.ENSP00000221930,9606.ENSP00000222271,9606.ENSP00000225831,9606.ENSP00000225964,9606.ENSP00000226730,9606.ENSP00000227507,…	LRRC7,ASNS,SIRT1,MAPK1,HMOX1,NFKBIA,GLRA2,TIMP1,MMP2,SLC6A2,PLAT,DKK4,EBI3,TGFB1,COMP,CCL2,COL1A1,IL2,CCND1,IL23A,IL26,IFNG,MAPK14,IL4,NR3C1,APOB,KISS1R,OPRD1,GSTM2,AHR,MC3R,PTGIS,MT2A,IRF1,HSPB1,LIF,CHRM3,CHI3L1,CCNB1,APC,HNF1A,CDK4,MDM2,FLT4,KCNH2,TRPA1,SLC12A2,C19orf10,EP300,GRIN2D,IL1A,IL1B,PRKCG,SELP,KDR,FCER2,CD80,FGF2,PSMD3,STAT3,ICAM1,PPARGC1A,F13A1,ENPEP,EGF,CDK6,CDK2,ERBB3,RB1,IGF1R,TP5…
GO:0006807	Nitrogen compound metabolic process	366	6852	0.24	2.8e-35	9606.ENSP00000035383,9606.ENSP00000039007,9606.ENSP00000175506,9606.ENSP00000200676,9606.ENSP00000201586,9606.ENSP00000212015,9606.ENSP00000215727,9606.ENSP00000215832,9606.ENSP00000215904,9606.ENSP00000216117,9606.ENSP00000216465,9606.ENSP00000216797,9606.ENSP00000217426,9606.ENSP00000218388,9606.ENSP00000218516,9606.ENSP00000219070,9606.ENSP00000219240,9606.ENSP00000220809,9606.ENSP00000221130,…	LRRC7,OTC,ASNS,CETP,SULT2B1,SIRT1,SERPIND1,MAPK1,PDXP,HMOX1,GSTZ1,NFKBIA,AHCY,TIMP1,GLA,MMP2,DHODH,PLAT,GSR,CKM,TGFB1,SLC5A5,COMP,PON1,PCOLCE,PPIF,CCL2,SULT1E1,IL2,CTSC,CCND1,PDHX,DAO,LTA4H,TPI1,GCLC,FANCE,MAPK14,AGXT2,IL4,NR3C1,LTF,APOB,ODC1,NT5C1A,LEPRE1,CTSD,MMP8,ABCG2,ALG5,CAT,GSTM2,PTGIS,GOT2,CDC25B,RFPL3,LIF,G6PC,CHRM3,CHI3L1,CCNB1,FOLH1,APC,CDK4,MDM2,BARD1,LYZ,MAN2A1,BLMH,FLT4,MARS,ATP5B,T…
GO:0060548	Negative regulation of cell death	122	999	0.6	6.72e-35	9606.ENSP00000175506,9606.ENSP00000212015,9606.ENSP00000216117,9606.ENSP00000216797,9606.ENSP00000218388,9606.ENSP00000222271,9606.ENSP00000223095,9606.ENSP00000225174,9606.ENSP00000225275,9606.ENSP00000225831,9606.ENSP00000226730,9606.ENSP00000229416,9606.ENSP00000231449,9606.ENSP00000231751,9606.ENSP00000241052,9606.ENSP00000248553,9606.ENSP00000258149,9606.ENSP00000260947,9606.ENSP00000261254,…	ASNS,SIRT1,HMOX1,NFKBIA,TIMP1,COMP,SERPINE1,PPIF,MPO,CCL2,IL2,GCLC,IL4,LTF,CAT,HSPB1,MDM2,BARD1,CCND2,FLT4,C19orf10,IL1A,IL1B,PRKCG,KDR,FGF2,STAT3,ICAM1,PPARGC1A,ERBB3,RB1,IGF1R,TP53,SOD1,RASA1,EGFR,NTRK2,SH3RF1,APP,ACAA2,AKR1B1,HMGCR,BAX,PSME3,FABP1,ALB,CSF2,NPM1,NOS3,PLK1,BIRC5,MGMT,BCL2L1,IL13,SNCB,PPARD,CASP3,CFLAR,MET,NQO1,HSPA5,GSK3B,ATP13A2,MAPK8IP2,CAV1,SFN,CTNNB1,C5AR1,CASP8,PDE3A,DRD2,P…
GO:0031325	Positive regulation of cellular metabolic process	239	3413	0.36	9.92e-35	9606.ENSP00000212015,9606.ENSP00000215832,9606.ENSP00000216117,9606.ENSP00000216797,9606.ENSP00000221930,9606.ENSP00000223061,9606.ENSP00000223095,9606.ENSP00000225831,9606.ENSP00000225964,9606.ENSP00000226730,9606.ENSP00000227266,9606.ENSP00000227507,9606.ENSP00000228534,9606.ENSP00000229134,9606.ENSP00000229135,9606.ENSP00000229416,9606.ENSP00000229795,9606.ENSP00000231420,9606.ENSP00000231449,…	SIRT1,MAPK1,HMOX1,NFKBIA,TGFB1,PCOLCE,SERPINE1,CCL2,COL1A1,IL2,CTSC,CCND1,IL23A,IL26,IFNG,GCLC,MAPK14,AGXT2,IL4,NR3C1,LTF,OPRD1,CTSD,MMP8,AHR,IRF1,CDC25B,RFPL3,LIF,CRP,CHI3L1,CCNB1,HNF1A,CDK4,MDM2,CCND2,FLT4,MARS,C19orf10,EP300,IL1A,IL1B,PRKCG,KDR,ATF2,CD80,FGF2,STAT3,FOSL2,ICAM1,PPARGC1A,EGF,CPT1A,CDK2,ERBB3,RB1,IGF1R,TP53,ERBB2,SOD1,CALM2,CCNA2,EGFR,HTR2C,NTRK2,ADRA2A,FLT1,SH3RF1,APP,ADCY8,PPAR…
GO:0051247	Positive regulation of protein metabolic process	161	1715	0.49	1.8e-34	9606.ENSP00000212015,9606.ENSP00000215832,9606.ENSP00000216797,9606.ENSP00000221930,9606.ENSP00000223061,9606.ENSP00000225831,9606.ENSP00000226730,9606.ENSP00000227266,9606.ENSP00000227507,9606.ENSP00000228534,9606.ENSP00000229134,9606.ENSP00000229135,9606.ENSP00000229416,9606.ENSP00000229795,9606.ENSP00000231449,9606.ENSP00000231751,9606.ENSP00000234961,9606.ENSP00000236671,9606.ENSP00000236826,…	SIRT1,MAPK1,NFKBIA,TGFB1,PCOLCE,CCL2,IL2,CTSC,CCND1,IL23A,IL26,IFNG,GCLC,MAPK14,IL4,LTF,OPRD1,CTSD,MMP8,CDC25B,LIF,CHI3L1,CCNB1,APC,CDK4,MDM2,BARD1,CCND2,FLT4,C19orf10,IL1B,KDR,CD80,FGF2,STAT3,ICAM1,PPARGC1A,EGF,ERBB3,RB1,IGF1R,TP53,ERBB2,SOD1,CALM2,EGFR,HTR2C,NTRK2,ADRA2A,FLT1,GJA1,SH3RF1,APP,ADCY8,PPARG,HMGCR,NCF1,ACE,BAX,PSME3,CSF2,NPM1,PLK1,INSR,IL13,ADRB2,PRKCE,ADRA1B,CYCS,CASP3,PLA2G1B,CFLA…
GO:0007166	Cell surface receptor signaling pathway	190	2325	0.43	4.36e-34	9606.ENSP00000212015,9606.ENSP00000215832,9606.ENSP00000216117,9606.ENSP00000216797,9606.ENSP00000218075,9606.ENSP00000218388,9606.ENSP00000219070,9606.ENSP00000220809,9606.ENSP00000220812,9606.ENSP00000221847,9606.ENSP00000221930,9606.ENSP00000222271,9606.ENSP00000225831,9606.ENSP00000225964,9606.ENSP00000226730,9606.ENSP00000227507,9606.ENSP00000228534,9606.ENSP00000229134,9606.ENSP00000229135,…	SIRT1,MAPK1,HMOX1,NFKBIA,GLRA2,TIMP1,MMP2,PLAT,DKK4,EBI3,TGFB1,COMP,CCL2,COL1A1,IL2,CCND1,IL23A,IL26,IFNG,MAPK14,IL4,OPRD1,MT2A,IRF1,HSPB1,LIF,CHRM3,APC,FLT4,TRPA1,EP300,GRIN2D,IL1A,IL1B,KDR,FCER2,CD80,FGF2,PSMD3,STAT3,ICAM1,F13A1,EGF,CDK6,ERBB3,IGF1R,TP53,ERBB2,SOD1,GLRA3,RASA1,EGFR,NTRK2,MS4A2,FLT1,APP,ADAMTS1,NCF1,GRIN2C,BAX,PSME3,VCAM1,GRIA2,CSF2,NOS3,MMP3,BIRC5,BCL2L1,AGXT,INSR,COL3A1,IL13,P…
GO:0051173	Positive regulation of nitrogen compound metabolic process	230	3239	0.37	6.42e-34	9606.ENSP00000212015,9606.ENSP00000215832,9606.ENSP00000216797,9606.ENSP00000221930,9606.ENSP00000223061,9606.ENSP00000223095,9606.ENSP00000225831,9606.ENSP00000225964,9606.ENSP00000226730,9606.ENSP00000227266,9606.ENSP00000227507,9606.ENSP00000228534,9606.ENSP00000229134,9606.ENSP00000229135,9606.ENSP00000229416,9606.ENSP00000229795,9606.ENSP00000231420,9606.ENSP00000231449,9606.ENSP00000231509,…	SIRT1,MAPK1,NFKBIA,TGFB1,PCOLCE,SERPINE1,CCL2,COL1A1,IL2,CTSC,CCND1,IL23A,IL26,IFNG,GCLC,MAPK14,AGXT2,IL4,NR3C1,LTF,OPRD1,CTSD,MMP8,AHR,IRF1,CDC25B,RFPL3,LIF,CHI3L1,CCNB1,APC,HNF1A,CDK4,MDM2,BARD1,CCND2,FLT4,MARS,C19orf10,EP300,IL1A,IL1B,PRKCG,KDR,ATF2,CD80,FGF2,STAT3,FOSL2,ICAM1,PPARGC1A,EGF,CDK2,ERBB3,RB1,IGF1R,TP53,ERBB2,SOD1,CALM2,CCNA2,EGFR,HTR2C,NTRK2,ADRA2A,FLT1,GJA1,SH3RF1,APP,ADCY8,PPARG…
GO:0051246	Regulation of protein metabolic process	212	2828	0.39	9.5e-34	9606.ENSP00000212015,9606.ENSP00000215727,9606.ENSP00000215832,9606.ENSP00000216797,9606.ENSP00000218388,9606.ENSP00000220809,9606.ENSP00000221930,9606.ENSP00000223061,9606.ENSP00000223095,9606.ENSP00000225831,9606.ENSP00000226730,9606.ENSP00000227266,9606.ENSP00000227507,9606.ENSP00000228534,9606.ENSP00000229134,9606.ENSP00000229135,9606.ENSP00000229416,9606.ENSP00000229795,9606.ENSP00000231449,…	SIRT1,SERPIND1,MAPK1,NFKBIA,TIMP1,PLAT,TGFB1,PCOLCE,SERPINE1,CCL2,IL2,CTSC,CCND1,IL23A,IL26,IFNG,GCLC,MAPK14,IL4,LTF,ODC1,OPRD1,LEPRE1,CTSD,MMP8,CDC25B,HSPB1,LIF,CHI3L1,CCNB1,APC,CDK4,MDM2,BARD1,CCND2,FLT4,C19orf10,DPH1,EP300,IL1B,PRKCG,KDR,CD80,FGF2,PSMD3,STAT3,ICAM1,PPARGC1A,EGF,ERBB3,RB1,IGF1R,TP53,ERBB2,SOD1,CALM2,CCNA2,EGFR,HTR2C,NTRK2,ADRA2A,FLT1,GJA1,SH3RF1,APP,ADCY8,PPARG,HMGCR,NCF1,ACE,G…
GO:0050793	Regulation of developmental process	204	2648	0.4	9.75e-34	9606.ENSP00000035383,9606.ENSP00000200676,9606.ENSP00000201586,9606.ENSP00000212015,9606.ENSP00000215832,9606.ENSP00000216117,9606.ENSP00000216797,9606.ENSP00000218388,9606.ENSP00000219022,9606.ENSP00000219240,9606.ENSP00000220812,9606.ENSP00000221930,9606.ENSP00000222271,9606.ENSP00000223095,9606.ENSP00000225831,9606.ENSP00000225964,9606.ENSP00000226444,9606.ENSP00000226730,9606.ENSP00000227266,…	LRRC7,CETP,SULT2B1,SIRT1,MAPK1,HMOX1,NFKBIA,TIMP1,OLFM4,DHODH,DKK4,TGFB1,COMP,SERPINE1,CCL2,COL1A1,SULT1E1,IL2,CTSC,CCND1,IL23A,IFNG,MAPK14,IL4,LTF,APOB,LEPRE1,PTGIS,IRF1,HSPB1,LIF,CRP,CHI3L1,CCNB1,APC,CDK4,MDM2,MAN2A1,SLC6A4,FLT4,SLC12A2,C19orf10,EP300,IL1A,IL1B,KDR,ATF2,CD80,FGF2,PSMD3,STAT3,ICAM1,PPARGC1A,EGF,CDK6,ERBB3,RB1,TP53,ERBB2,SOD1,SLC6A3,RASA1,EGFR,HTR2C,NTRK2,FLT1,GJA1,SH3RF1,APP,ADA…
GO:0043069	Negative regulation of programmed cell death	114	908	0.61	2.06e-33	9606.ENSP00000175506,9606.ENSP00000212015,9606.ENSP00000216117,9606.ENSP00000216797,9606.ENSP00000218388,9606.ENSP00000222271,9606.ENSP00000223095,9606.ENSP00000225174,9606.ENSP00000225275,9606.ENSP00000225831,9606.ENSP00000226730,9606.ENSP00000229416,9606.ENSP00000231449,9606.ENSP00000231751,9606.ENSP00000241052,9606.ENSP00000248553,9606.ENSP00000258149,9606.ENSP00000260947,9606.ENSP00000261254,…	ASNS,SIRT1,HMOX1,NFKBIA,TIMP1,COMP,SERPINE1,PPIF,MPO,CCL2,IL2,GCLC,IL4,LTF,CAT,HSPB1,MDM2,BARD1,CCND2,FLT4,C19orf10,IL1A,IL1B,PRKCG,KDR,ICAM1,PPARGC1A,ERBB3,RB1,IGF1R,TP53,SOD1,RASA1,EGFR,NTRK2,SH3RF1,ACAA2,AKR1B1,HMGCR,BAX,PSME3,FABP1,ALB,CSF2,NPM1,NOS3,PLK1,BIRC5,MGMT,BCL2L1,IL13,SNCB,PPARD,CASP3,CFLAR,MET,NQO1,HSPA5,GSK3B,MAPK8IP2,CAV1,SFN,CTNNB1,C5AR1,CASP8,PDE3A,PTGS2,FASLG,MCL1,GCLM,CD40LG,…
GO:0043066	Negative regulation of apoptotic process	113	893	0.62	2.23e-33	9606.ENSP00000175506,9606.ENSP00000212015,9606.ENSP00000216117,9606.ENSP00000216797,9606.ENSP00000218388,9606.ENSP00000222271,9606.ENSP00000223095,9606.ENSP00000225174,9606.ENSP00000225275,9606.ENSP00000225831,9606.ENSP00000226730,9606.ENSP00000229416,9606.ENSP00000231449,9606.ENSP00000231751,9606.ENSP00000241052,9606.ENSP00000248553,9606.ENSP00000258149,9606.ENSP00000260947,9606.ENSP00000261254,…	ASNS,SIRT1,HMOX1,NFKBIA,TIMP1,COMP,SERPINE1,PPIF,MPO,CCL2,IL2,GCLC,IL4,LTF,CAT,HSPB1,MDM2,BARD1,CCND2,FLT4,C19orf10,IL1A,IL1B,PRKCG,KDR,ICAM1,PPARGC1A,ERBB3,RB1,IGF1R,TP53,SOD1,RASA1,EGFR,NTRK2,SH3RF1,ACAA2,AKR1B1,HMGCR,BAX,PSME3,FABP1,ALB,CSF2,NPM1,NOS3,PLK1,BIRC5,MGMT,BCL2L1,IL13,SNCB,PPARD,CASP3,CFLAR,NQO1,HSPA5,GSK3B,MAPK8IP2,CAV1,SFN,CTNNB1,C5AR1,CASP8,PDE3A,PTGS2,FASLG,MCL1,GCLM,CD40LG,CTH,…
GO:0051049	Regulation of transport	162	1776	0.47	2.32e-33	9606.ENSP00000035383,9606.ENSP00000200676,9606.ENSP00000212015,9606.ENSP00000215832,9606.ENSP00000216117,9606.ENSP00000216797,9606.ENSP00000221930,9606.ENSP00000222381,9606.ENSP00000223095,9606.ENSP00000225174,9606.ENSP00000225831,9606.ENSP00000226730,9606.ENSP00000229134,9606.ENSP00000229135,9606.ENSP00000229416,9606.ENSP00000229795,9606.ENSP00000231449,9606.ENSP00000234961,9606.ENSP00000236040,…	LRRC7,CETP,SIRT1,MAPK1,HMOX1,NFKBIA,TGFB1,PON1,SERPINE1,PPIF,CCL2,IL2,IL26,IFNG,GCLC,MAPK14,IL4,OPRD1,LEPRE1,GSTM2,LIF,CHRM3,MDM2,BARD1,SLC6A4,KCNH2,SLC12A2,IL1A,IL1B,PRKCG,ICAM1,PPARGC1A,EGF,CPT1A,ERBB3,TP53,ERBB2,SOD1,CALM2,EGFR,HTR2C,GLUD1,ADRA2A,GJA1,APP,ACAA2,CA2,ADCY8,SLC6A1,PPARG,HMGCR,HK2,BAX,GRIA2,NOS3,ACHE,INSR,IL13,PRKCB,ADRB2,CXCL10,PAM,PRKCE,CHRM1,CXCL11,GLUL,PPARD,PLA2G1B,GH1,HNF4A,…
GO:0044093	Positive regulation of molecular function	165	1842	0.47	3.35e-33	9606.ENSP00000212015,9606.ENSP00000215832,9606.ENSP00000216479,9606.ENSP00000221930,9606.ENSP00000222381,9606.ENSP00000223061,9606.ENSP00000225831,9606.ENSP00000226730,9606.ENSP00000227266,9606.ENSP00000227507,9606.ENSP00000228534,9606.ENSP00000229135,9606.ENSP00000229795,9606.ENSP00000231449,9606.ENSP00000231751,9606.ENSP00000234961,9606.ENSP00000236671,9606.ENSP00000236826,9606.ENSP00000241052,…	SIRT1,MAPK1,AHSA1,TGFB1,PON1,PCOLCE,CCL2,IL2,CTSC,CCND1,IL23A,IFNG,MAPK14,IL4,LTF,OPRD1,CTSD,MMP8,CAT,GSTM2,CDC25B,CHI3L1,CCNB1,CCND2,FLT4,EP300,IL1B,KDR,FCER2,ATF2,FGF2,STAT3,ICAM1,PPARGC1A,EGF,ERBB3,RB1,IGF1R,ERBB2,SOD1,CALM2,RASA1,MUT,EGFR,NTRK2,ADRA2A,FLT1,APP,ADCY8,PPARG,NCF1,ACE,BAX,PSME3,FABP1,NPM1,NOS3,ALDH1A1,PLK1,INSR,PRKCB,ADRB2,PRKCE,DRD5,CYCS,CASP3,PLA2G1B,CFLAR,PPARGC1B,GH1,EDNRA,RN…
GO:0071345	Cellular response to cytokine stimulus	120	1013	0.59	3.62e-33	9606.ENSP00000212015,9606.ENSP00000215832,9606.ENSP00000216117,9606.ENSP00000216797,9606.ENSP00000218388,9606.ENSP00000219070,9606.ENSP00000221847,9606.ENSP00000221930,9606.ENSP00000223061,9606.ENSP00000225831,9606.ENSP00000225964,9606.ENSP00000226730,9606.ENSP00000227507,9606.ENSP00000228534,9606.ENSP00000229134,9606.ENSP00000229135,9606.ENSP00000229795,9606.ENSP00000231449,9606.ENSP00000233242,…	SIRT1,MAPK1,HMOX1,NFKBIA,TIMP1,MMP2,EBI3,TGFB1,PCOLCE,CCL2,COL1A1,IL2,CCND1,IL23A,IL26,IFNG,MAPK14,IL4,APOB,OPRD1,PTGIS,MT2A,IRF1,LIF,CHI3L1,CDK4,ATP5B,SLC12A2,IL1A,IL1B,FCER2,CD80,FGF2,PSMD3,STAT3,ICAM1,PPARGC1A,F13A1,TP53,SOD1,HK2,PSME3,VCAM1,CSF2,MMP3,BIRC5,BCL2L1,FASN,IL13,CXCL10,FOS,CXCL8,ISG20,CXCL11,HAS2,CASP3,SHMT1,SLC2A4,MMP1,HSPA5,GSK3B,NOS2,P4HB,CD86,MX2,F3,HSP90AA1,MAOA,ARG1,STAT1,PTG…
GO:0009966	Regulation of signal transduction	222	3107	0.37	8.21e-33	9606.ENSP00000035383,9606.ENSP00000212015,9606.ENSP00000215832,9606.ENSP00000216117,9606.ENSP00000216797,9606.ENSP00000218388,9606.ENSP00000220812,9606.ENSP00000221930,9606.ENSP00000223095,9606.ENSP00000225174,9606.ENSP00000225831,9606.ENSP00000225964,9606.ENSP00000226730,9606.ENSP00000227266,9606.ENSP00000228534,9606.ENSP00000229134,9606.ENSP00000229135,9606.ENSP00000229416,9606.ENSP00000229795,…	LRRC7,SIRT1,MAPK1,HMOX1,NFKBIA,TIMP1,DKK4,TGFB1,SERPINE1,PPIF,CCL2,COL1A1,IL2,CTSC,IL23A,IL26,IFNG,GCLC,MAPK14,IL4,LTF,MMP8,CAT,GSTM2,PTGIS,IRF1,HSPB1,LIF,CHI3L1,APC,CDK4,MDM2,BARD1,FLT4,C19orf10,EP300,IL1A,IL1B,SELP,KDR,CD80,FGF2,PSMD3,STAT3,ICAM1,PPARGC1A,EGF,CDK2,ERBB3,RB1,IGF1R,TP53,ERBB2,SOD1,CALM2,RASA1,EGFR,HTR2C,NTRK2,ADRA2A,FLT1,GJA1,SH3RF1,APP,ACAA2,AKR1B1,PPARG,HMGCR,NCF1,BAX,PSME3,RHO…
GO:1902533	Positive regulation of intracellular signal transduction	121	1041	0.58	9.22e-33	9606.ENSP00000212015,9606.ENSP00000215832,9606.ENSP00000216117,9606.ENSP00000221930,9606.ENSP00000225831,9606.ENSP00000228534,9606.ENSP00000229134,9606.ENSP00000229795,9606.ENSP00000231751,9606.ENSP00000236826,9606.ENSP00000241052,9606.ENSP00000241337,9606.ENSP00000249075,9606.ENSP00000255409,9606.ENSP00000261937,9606.ENSP00000262947,9606.ENSP00000263253,9606.ENSP00000263339,9606.ENSP00000263341,…	SIRT1,MAPK1,HMOX1,TGFB1,CCL2,IL23A,IL26,MAPK14,LTF,MMP8,CAT,GSTM2,LIF,CHI3L1,FLT4,C19orf10,EP300,IL1A,IL1B,SELP,KDR,CD80,FGF2,ICAM1,EGF,ERBB3,IGF1R,TP53,ERBB2,SOD1,CALM2,EGFR,HTR2C,NTRK2,ADRA2A,FLT1,GJA1,SH3RF1,APP,HMGCR,NCF1,BAX,BCL2L1,INSR,COL3A1,PRKCB,ADRB2,PRKCE,ADRA1B,PPARD,PLA2G1B,CFLAR,GH1,RNF31,MET,MAPK8IP2,CD86,F3,HSP90AA1,CAV1,SERINC3,CTNNB1,C5AR1,RAC1,NR3C2,CASP8,CALCR,DRD2,FASLG,F11R,…
GO:0032501	Multicellular organismal process	362	6933	0.23	1.95e-32	9606.ENSP00000035383,9606.ENSP00000039007,9606.ENSP00000175506,9606.ENSP00000198801,9606.ENSP00000200676,9606.ENSP00000212015,9606.ENSP00000215727,9606.ENSP00000215832,9606.ENSP00000216117,9606.ENSP00000218075,9606.ENSP00000218388,9606.ENSP00000219070,9606.ENSP00000219240,9606.ENSP00000219833,9606.ENSP00000220809,9606.ENSP00000220812,9606.ENSP00000221930,9606.ENSP00000222271,9606.ENSP00000223061,…	LRRC7,OTC,ASNS,MOGAT2,CETP,SIRT1,SERPIND1,MAPK1,HMOX1,GLRA2,TIMP1,MMP2,DHODH,SLC6A2,PLAT,DKK4,TGFB1,COMP,PCOLCE,SERPINE1,MPO,CCL2,COL1A1,IL2,CCND1,IL23A,IFNG,TPI1,GCLC,MAPK14,IL4,LTF,APOB,ODC1,OPRD1,LEPRE1,MMP8,ABCG2,ALG5,CAT,GSTM2,AHR,MC3R,PTGIS,GOT2,IRF1,CDC25B,HSPB1,LIF,ANGPTL6,G6PC,CRP,CHRM3,CHI3L1,CCNB1,APC,HNF1A,CDK4,MDM2,BARD1,LYZ,MAN2A1,SLC6A4,FLT4,ATP5B,KCNH2,TRPA1,SLC12A2,C19orf10,EP300…
GO:0042325	Regulation of phosphorylation	152	1626	0.49	4.2e-32	9606.ENSP00000212015,9606.ENSP00000215832,9606.ENSP00000221930,9606.ENSP00000225174,9606.ENSP00000225831,9606.ENSP00000226730,9606.ENSP00000227507,9606.ENSP00000228534,9606.ENSP00000229134,9606.ENSP00000229135,9606.ENSP00000229795,9606.ENSP00000231449,9606.ENSP00000231751,9606.ENSP00000234961,9606.ENSP00000236826,9606.ENSP00000245960,9606.ENSP00000248553,9606.ENSP00000249075,9606.ENSP00000255409,…	SIRT1,MAPK1,TGFB1,PPIF,CCL2,IL2,CCND1,IL23A,IL26,IFNG,MAPK14,IL4,LTF,OPRD1,MMP8,CDC25B,HSPB1,LIF,CHI3L1,CCNB1,APC,CDK4,BARD1,CCND2,FLT4,C19orf10,EP300,IL1B,KDR,CD80,FGF2,STAT3,ICAM1,PPARGC1A,EGF,ERBB3,RB1,IGF1R,TP53,ERBB2,SOD1,CALM2,CCNA2,EGFR,HTR2C,NTRK2,ADRA2A,FLT1,SH3RF1,APP,ADCY8,HMGCR,NCF1,ACE,BAX,CSF2,NPM1,PLK1,INSR,IL13,ADRB2,CXCL10,PRKCE,ADRA1B,CASP3,PLA2G1B,CFLAR,PPARGC1B,GH1,MET,CDC25C,…
GO:0019220	Regulation of phosphate metabolic process	161	1816	0.46	8.69e-32	9606.ENSP00000212015,9606.ENSP00000215832,9606.ENSP00000216465,9606.ENSP00000221930,9606.ENSP00000225174,9606.ENSP00000225831,9606.ENSP00000226730,9606.ENSP00000227507,9606.ENSP00000228534,9606.ENSP00000229134,9606.ENSP00000229135,9606.ENSP00000229795,9606.ENSP00000231449,9606.ENSP00000231751,9606.ENSP00000234961,9606.ENSP00000236826,9606.ENSP00000245960,9606.ENSP00000248553,9606.ENSP00000249075,…	SIRT1,MAPK1,GSTZ1,TGFB1,PPIF,CCL2,IL2,CCND1,IL23A,IL26,IFNG,MAPK14,IL4,LTF,OPRD1,MMP8,CDC25B,HSPB1,LIF,CHI3L1,CCNB1,APC,CDK4,BARD1,CCND2,FLT4,C19orf10,EP300,IL1B,KDR,CD80,FGF2,STAT3,ICAM1,PPARGC1A,EGF,ERBB3,RB1,IGF1R,TP53,ERBB2,SOD1,CALM2,CCNA2,EGFR,HTR2C,NTRK2,ADRA2A,FLT1,SH3RF1,APP,ADCY8,HMGCR,NCF1,ACE,BAX,CSF2,NPM1,NOS3,PLK1,INSR,IL13,ADRB2,CXCL10,PRKCE,ADRA1B,CASP3,PLA2G1B,CFLAR,PPARGC1B,GH1,…
GO:0032270	Positive regulation of cellular protein metabolic process	151	1635	0.48	2.53e-31	9606.ENSP00000212015,9606.ENSP00000215832,9606.ENSP00000216797,9606.ENSP00000221930,9606.ENSP00000223061,9606.ENSP00000225831,9606.ENSP00000226730,9606.ENSP00000227266,9606.ENSP00000227507,9606.ENSP00000228534,9606.ENSP00000229134,9606.ENSP00000229135,9606.ENSP00000229416,9606.ENSP00000229795,9606.ENSP00000231449,9606.ENSP00000231751,9606.ENSP00000234961,9606.ENSP00000236671,9606.ENSP00000236826,…	SIRT1,MAPK1,NFKBIA,TGFB1,PCOLCE,CCL2,IL2,CTSC,CCND1,IL23A,IL26,IFNG,GCLC,MAPK14,IL4,LTF,OPRD1,CTSD,MMP8,CDC25B,LIF,CHI3L1,CCNB1,CDK4,MDM2,CCND2,FLT4,C19orf10,IL1B,KDR,CD80,FGF2,STAT3,ICAM1,PPARGC1A,EGF,ERBB3,RB1,IGF1R,TP53,ERBB2,SOD1,CALM2,EGFR,HTR2C,NTRK2,ADRA2A,FLT1,SH3RF1,APP,ADCY8,PPARG,HMGCR,NCF1,ACE,BAX,PSME3,CSF2,NPM1,PLK1,INSR,IL13,ADRB2,PRKCE,ADRA1B,CYCS,PLA2G1B,CFLAR,GH1,HSPA5,GSK3B,CAS…
GO:0045937	Positive regulation of phosphate metabolic process	125	1164	0.55	6.6e-31	9606.ENSP00000212015,9606.ENSP00000215832,9606.ENSP00000221930,9606.ENSP00000225831,9606.ENSP00000226730,9606.ENSP00000227507,9606.ENSP00000228534,9606.ENSP00000229134,9606.ENSP00000229135,9606.ENSP00000229795,9606.ENSP00000231449,9606.ENSP00000231751,9606.ENSP00000234961,9606.ENSP00000236826,9606.ENSP00000245960,9606.ENSP00000249075,9606.ENSP00000255409,9606.ENSP00000256442,9606.ENSP00000261254,…	SIRT1,MAPK1,TGFB1,CCL2,IL2,CCND1,IL23A,IL26,IFNG,MAPK14,IL4,LTF,OPRD1,MMP8,CDC25B,LIF,CHI3L1,CCNB1,CCND2,FLT4,C19orf10,IL1B,KDR,CD80,FGF2,STAT3,ICAM1,PPARGC1A,EGF,ERBB3,IGF1R,TP53,ERBB2,SOD1,CALM2,EGFR,HTR2C,NTRK2,ADRA2A,FLT1,SH3RF1,APP,ADCY8,HMGCR,NCF1,ACE,CSF2,NOS3,PLK1,INSR,IL13,ADRB2,PRKCE,ADRA1B,PLA2G1B,CFLAR,PPARGC1B,GH1,MET,NOS2,MAPK8IP2,CD86,HSP90AA1,CAV1,ADCY2,CTNNB1,C5AR1,RAC1,VCP,CALCR…
GO:0010604	Positive regulation of macromolecule metabolic process	238	3600	0.34	7.86e-31	9606.ENSP00000212015,9606.ENSP00000215832,9606.ENSP00000216117,9606.ENSP00000216797,9606.ENSP00000221847,9606.ENSP00000221930,9606.ENSP00000223061,9606.ENSP00000223095,9606.ENSP00000225831,9606.ENSP00000225964,9606.ENSP00000226730,9606.ENSP00000227266,9606.ENSP00000227507,9606.ENSP00000228534,9606.ENSP00000229134,9606.ENSP00000229135,9606.ENSP00000229416,9606.ENSP00000229795,9606.ENSP00000231449,…	SIRT1,MAPK1,HMOX1,NFKBIA,EBI3,TGFB1,PCOLCE,SERPINE1,CCL2,COL1A1,IL2,CTSC,CCND1,IL23A,IL26,IFNG,GCLC,MAPK14,IL4,NR3C1,LTF,APOB,OPRD1,CTSD,MMP8,AHR,IRF1,CDC25B,HSPB1,RFPL3,LIF,CRP,CHI3L1,CCNB1,APC,HNF1A,CDK4,MDM2,BARD1,CCND2,SLC6A4,FLT4,MARS,C19orf10,EP300,IL1A,IL1B,PRKCG,KDR,FCER2,ATF2,CD80,FGF2,STAT3,FOSL2,ICAM1,PPARGC1A,EGF,CDK6,CDK2,ERBB3,RB1,IGF1R,TP53,ERBB2,SOD1,CALM2,CCNA2,EGFR,HTR2C,NTRK2,A…
GO:0009058	Biosynthetic process	204	2788	0.38	7.92e-31	9606.ENSP00000039007,9606.ENSP00000175506,9606.ENSP00000198801,9606.ENSP00000212015,9606.ENSP00000215832,9606.ENSP00000216392,9606.ENSP00000216465,9606.ENSP00000219240,9606.ENSP00000221476,9606.ENSP00000221930,9606.ENSP00000225275,9606.ENSP00000225964,9606.ENSP00000227507,9606.ENSP00000227868,9606.ENSP00000228476,9606.ENSP00000228740,9606.ENSP00000229270,9606.ENSP00000229416,9606.ENSP00000231420,…	OTC,ASNS,MOGAT2,SIRT1,MAPK1,PYGL,GSTZ1,DHODH,CKM,TGFB1,MPO,COL1A1,CCND1,PDHX,DAO,LTA4H,TPI1,GCLC,AGXT2,NR3C1,APOB,ODC1,NT5C1A,ALG5,GSTM2,PTGIS,GOT2,G6PC,CCNB1,FOLH1,CDK4,BARD1,MAN2A1,SLC6A4,MARS,ATP5B,TEP1,DPH1,TYR,IL1B,KYNU,FGF2,STAT3,CAD,PPARGC1A,CDK2,HDC,TP53,SOD1,SLC6A3,PGD,EGFR,GLUD1,ACAA2,AKR1B1,ADCY8,PPARG,HMGCR,CBR1,PCYT1A,BAX,NAGS,ALPI,NOS3,HPRT1,RRM1,AGXT,ACHE,FASN,FOS,HAS2,PDHB,GLUL,LP…
GO:0009991	Response to extracellular stimulus	81	483	0.74	1.12e-30	9606.ENSP00000039007,9606.ENSP00000175506,9606.ENSP00000212015,9606.ENSP00000215832,9606.ENSP00000216117,9606.ENSP00000217426,9606.ENSP00000219240,9606.ENSP00000222381,9606.ENSP00000225275,9606.ENSP00000225964,9606.ENSP00000227507,9606.ENSP00000229416,9606.ENSP00000241052,9606.ENSP00000253801,9606.ENSP00000258149,9606.ENSP00000261707,9606.ENSP00000262027,9606.ENSP00000263321,9606.ENSP00000264170,…	OTC,ASNS,SIRT1,MAPK1,HMOX1,AHCY,DHODH,PON1,MPO,COL1A1,CCND1,GCLC,CAT,G6PC,MDM2,SLC6A4,MARS,TYR,KYNU,BCHE,CAD,ICAM1,PPARGC1A,TP53,EGFR,HTR2C,PPARG,HMGCR,VCAM1,ALB,ADRB2,CXCL10,FOS,GLUL,LPL,PPARD,GH1,NQO1,UCP3,HSPA5,ADSSL1,CAV1,ACSL4,SREBF1,ARG1,STAT1,SREBF2,PTGS2,ADRB1,GCLM,JUN,CD40,SRC,F7,CYP1A1,AKR1C3,PDX1,G6PD,GPT,SPP1,MAPK8,CCK,NFE2L2,BCL2,CBSL,GSTP1,RELA,CDKN1A,NCOA1,PPARA,ALAD,TBXA2R,OPRM1,S…
GO:0048519	Negative regulation of biological process	305	5389	0.27	1.38e-30	9606.ENSP00000175506,9606.ENSP00000200676,9606.ENSP00000201586,9606.ENSP00000212015,9606.ENSP00000215727,9606.ENSP00000215832,9606.ENSP00000216117,9606.ENSP00000216797,9606.ENSP00000218388,9606.ENSP00000218516,9606.ENSP00000220809,9606.ENSP00000220812,9606.ENSP00000221930,9606.ENSP00000222271,9606.ENSP00000223095,9606.ENSP00000225174,9606.ENSP00000225275,9606.ENSP00000225831,9606.ENSP00000225964,…	ASNS,CETP,SULT2B1,SIRT1,SERPIND1,MAPK1,HMOX1,NFKBIA,TIMP1,GLA,PLAT,DKK4,TGFB1,COMP,SERPINE1,PPIF,MPO,CCL2,COL1A1,IL2,CTSC,CCND1,IL23A,IL26,IFNG,GCLC,MAPK14,IL4,NR3C1,LTF,OPRD1,LEPRE1,MMP8,CAT,GSTM2,AHR,PTGIS,MT2A,IRF1,HSPB1,LIF,CRP,CCNB1,APC,CDK4,MDM2,BARD1,CCND2,SLC6A4,FLT4,ATP5B,KCNH2,TRPA1,SLC12A2,C19orf10,EP300,IL1A,IL1B,PRKCG,KDR,ATF2,CD80,BCHE,FGF2,PSMD3,STAT3,ICAM1,PPARGC1A,EGF,CDK6,CDK2,E…
GO:0031667	Response to nutrient levels	78	449	0.75	2.18e-30	9606.ENSP00000039007,9606.ENSP00000175506,9606.ENSP00000212015,9606.ENSP00000215832,9606.ENSP00000216117,9606.ENSP00000217426,9606.ENSP00000219240,9606.ENSP00000222381,9606.ENSP00000225275,9606.ENSP00000225964,9606.ENSP00000227507,9606.ENSP00000229416,9606.ENSP00000241052,9606.ENSP00000253801,9606.ENSP00000258149,9606.ENSP00000261707,9606.ENSP00000262027,9606.ENSP00000263321,9606.ENSP00000264170,…	OTC,ASNS,SIRT1,MAPK1,HMOX1,AHCY,DHODH,PON1,MPO,COL1A1,CCND1,GCLC,CAT,G6PC,MDM2,SLC6A4,MARS,TYR,KYNU,BCHE,CAD,ICAM1,PPARGC1A,TP53,EGFR,HTR2C,PPARG,HMGCR,ALB,ADRB2,CXCL10,GLUL,LPL,PPARD,GH1,NQO1,UCP3,HSPA5,ADSSL1,CAV1,ACSL4,SREBF1,ARG1,STAT1,SREBF2,PTGS2,ADRB1,GCLM,JUN,CD40,SRC,F7,CYP1A1,AKR1C3,PDX1,G6PD,GPT,SPP1,MAPK8,CCK,NFE2L2,BCL2,GSTP1,RELA,CDKN1A,NCOA1,PPARA,ALAD,TBXA2R,OPRM1,SLC2A1,POR,ACSL1…
GO:0042327	Positive regulation of phosphorylation	120	1093	0.56	2.22e-30	9606.ENSP00000212015,9606.ENSP00000215832,9606.ENSP00000221930,9606.ENSP00000225831,9606.ENSP00000226730,9606.ENSP00000227507,9606.ENSP00000228534,9606.ENSP00000229134,9606.ENSP00000229135,9606.ENSP00000229795,9606.ENSP00000231449,9606.ENSP00000231751,9606.ENSP00000234961,9606.ENSP00000236826,9606.ENSP00000245960,9606.ENSP00000249075,9606.ENSP00000255409,9606.ENSP00000256442,9606.ENSP00000261254,…	SIRT1,MAPK1,TGFB1,CCL2,IL2,CCND1,IL23A,IL26,IFNG,MAPK14,IL4,LTF,OPRD1,MMP8,CDC25B,LIF,CHI3L1,CCNB1,CCND2,FLT4,C19orf10,IL1B,KDR,CD80,FGF2,STAT3,ICAM1,EGF,ERBB3,IGF1R,TP53,ERBB2,SOD1,CALM2,EGFR,HTR2C,NTRK2,ADRA2A,FLT1,SH3RF1,APP,ADCY8,HMGCR,NCF1,ACE,CSF2,PLK1,INSR,IL13,ADRB2,PRKCE,ADRA1B,PLA2G1B,CFLAR,PPARGC1B,GH1,MET,MAPK8IP2,CD86,HSP90AA1,CAV1,ADCY2,CTNNB1,C5AR1,RAC1,VCP,CALCR,DRD2,PTGS2,CD40LG,…
GO:0001932	Regulation of protein phosphorylation	140	1459	0.5	2.43e-30	9606.ENSP00000212015,9606.ENSP00000215832,9606.ENSP00000221930,9606.ENSP00000225831,9606.ENSP00000226730,9606.ENSP00000227507,9606.ENSP00000228534,9606.ENSP00000229134,9606.ENSP00000229135,9606.ENSP00000229795,9606.ENSP00000231449,9606.ENSP00000231751,9606.ENSP00000234961,9606.ENSP00000236826,9606.ENSP00000245960,9606.ENSP00000248553,9606.ENSP00000249075,9606.ENSP00000255409,9606.ENSP00000256442,…	SIRT1,MAPK1,TGFB1,CCL2,IL2,CCND1,IL23A,IL26,IFNG,MAPK14,IL4,LTF,OPRD1,MMP8,CDC25B,HSPB1,LIF,CHI3L1,CCNB1,APC,CDK4,CCND2,FLT4,C19orf10,IL1B,KDR,CD80,FGF2,STAT3,ICAM1,PPARGC1A,EGF,ERBB3,RB1,IGF1R,TP53,ERBB2,SOD1,CALM2,CCNA2,EGFR,HTR2C,NTRK2,ADRA2A,FLT1,SH3RF1,APP,ADCY8,HMGCR,NCF1,ACE,BAX,CSF2,NPM1,PLK1,INSR,IL13,ADRB2,CXCL10,PRKCE,ADRA1B,CASP3,PLA2G1B,CFLAR,GH1,CDC25C,MAPK8IP2,FBLN1,CD86,HSP90AA1,C…
GO:0070482	Response to oxygen levels	72	379	0.79	4.53e-30	9606.ENSP00000212015,9606.ENSP00000216117,9606.ENSP00000217426,9606.ENSP00000219070,9606.ENSP00000220809,9606.ENSP00000225964,9606.ENSP00000234961,9606.ENSP00000241052,9606.ENSP00000244043,9606.ENSP00000256442,9606.ENSP00000257904,9606.ENSP00000258149,9606.ENSP00000261707,9606.ENSP00000263253,9606.ENSP00000264639,9606.ENSP00000264832,9606.ENSP00000264867,9606.ENSP00000269305,9606.ENSP00000274026,…	SIRT1,HMOX1,AHCY,MMP2,PLAT,COL1A1,OPRD1,CAT,PTGIS,CCNB1,CDK4,MDM2,SLC6A4,EP300,PSMD3,ICAM1,PPARGC1A,TP53,CCNA2,ACAA2,PPARG,HK2,PSME3,FABP1,PAM,PRKCE,PPARD,CASP3,UCP2,CFLAR,EDNRA,NPEPPS,SLC2A4,UCP3,NOS2,P4HB,ALAS2,CAV1,E2F1,NF1,DPP4,DRD2,RYR2,PTGS2,PLAU,SRC,AGER,F7,NPPA,RGCC,EDN1,CYP1A1,NKX3-1,BAD,ALAS1,ABAT,NFE2L2,TM9SF4,BCL2,CDKN1A,PPARA,ALAD,CREB1,RHOA,SLC2A1,HSF1,HIF1A,LDHA,APAF1,AKT1,VEGFA,MYC
GO:0032268	Regulation of cellular protein metabolic process	198	2693	0.38	5.49e-30	9606.ENSP00000212015,9606.ENSP00000215727,9606.ENSP00000215832,9606.ENSP00000216797,9606.ENSP00000218388,9606.ENSP00000220809,9606.ENSP00000221930,9606.ENSP00000223061,9606.ENSP00000223095,9606.ENSP00000225831,9606.ENSP00000226730,9606.ENSP00000227266,9606.ENSP00000227507,9606.ENSP00000228534,9606.ENSP00000229134,9606.ENSP00000229135,9606.ENSP00000229416,9606.ENSP00000229795,9606.ENSP00000231449,…	SIRT1,SERPIND1,MAPK1,NFKBIA,TIMP1,PLAT,TGFB1,PCOLCE,SERPINE1,CCL2,IL2,CTSC,CCND1,IL23A,IL26,IFNG,GCLC,MAPK14,IL4,LTF,OPRD1,LEPRE1,CTSD,MMP8,CDC25B,HSPB1,LIF,CHI3L1,CCNB1,APC,CDK4,MDM2,CCND2,FLT4,C19orf10,DPH1,EP300,IL1B,PRKCG,KDR,CD80,FGF2,STAT3,ICAM1,PPARGC1A,EGF,ERBB3,RB1,IGF1R,TP53,ERBB2,SOD1,CALM2,CCNA2,EGFR,HTR2C,NTRK2,ADRA2A,FLT1,SH3RF1,APP,ADCY8,PPARG,HMGCR,NCF1,ACE,BAX,PSME3,FABP1,CSF2,NP…
GO:0001934	Positive regulation of protein phosphorylation	115	1019	0.57	5.64e-30	9606.ENSP00000212015,9606.ENSP00000215832,9606.ENSP00000221930,9606.ENSP00000225831,9606.ENSP00000226730,9606.ENSP00000227507,9606.ENSP00000228534,9606.ENSP00000229134,9606.ENSP00000229135,9606.ENSP00000229795,9606.ENSP00000231449,9606.ENSP00000231751,9606.ENSP00000234961,9606.ENSP00000236826,9606.ENSP00000245960,9606.ENSP00000249075,9606.ENSP00000255409,9606.ENSP00000256442,9606.ENSP00000261254,…	SIRT1,MAPK1,TGFB1,CCL2,IL2,CCND1,IL23A,IL26,IFNG,MAPK14,IL4,LTF,OPRD1,MMP8,CDC25B,LIF,CHI3L1,CCNB1,CCND2,FLT4,C19orf10,IL1B,KDR,CD80,FGF2,STAT3,ICAM1,EGF,ERBB3,IGF1R,TP53,ERBB2,SOD1,CALM2,EGFR,HTR2C,NTRK2,ADRA2A,FLT1,SH3RF1,APP,ADCY8,HMGCR,NCF1,ACE,CSF2,PLK1,INSR,IL13,ADRB2,PRKCE,ADRA1B,PLA2G1B,CFLAR,GH1,MAPK8IP2,CD86,HSP90AA1,CAV1,ADCY2,CTNNB1,C5AR1,RAC1,CALCR,DRD2,PTGS2,CD40LG,GADD45A,JUN,PTPN1…
GO:0080134	Regulation of response to stress	138	1437	0.5	6.76e-30	9606.ENSP00000212015,9606.ENSP00000215832,9606.ENSP00000216797,9606.ENSP00000220809,9606.ENSP00000223095,9606.ENSP00000226730,9606.ENSP00000227266,9606.ENSP00000228534,9606.ENSP00000229134,9606.ENSP00000229135,9606.ENSP00000229795,9606.ENSP00000231449,9606.ENSP00000236826,9606.ENSP00000244043,9606.ENSP00000245414,9606.ENSP00000248553,9606.ENSP00000258149,9606.ENSP00000261937,9606.ENSP00000262461,…	SIRT1,MAPK1,NFKBIA,PLAT,SERPINE1,IL2,CTSC,IL23A,IL26,IFNG,MAPK14,IL4,MMP8,PTGIS,IRF1,HSPB1,MDM2,FLT4,SLC12A2,EP300,IL1B,PRKCG,SELP,FGF2,PSMD3,STAT3,CDK6,RB1,IGF1R,TP53,SOD1,EGFR,ADRA2A,GJA1,SH3RF1,APP,ADCY8,PPARG,HMGCR,NCF1,BAX,PSME3,NPM1,NOS3,MMP3,MGMT,BCL2L1,IL13,PRKCE,PLG,LPL,PPARD,MET,HSPA5,GSK3B,NOS2,P4HB,CASP9,MAPK8IP2,SELE,F3,HSP90AA1,CAV1,SERINC3,CTNNB1,PTGER3,ARG1,NLRC3,MYLK,STAT1,DRD2,F…
GO:0050790	Regulation of catalytic activity	184	2386	0.4	7.57e-30	9606.ENSP00000212015,9606.ENSP00000215727,9606.ENSP00000215832,9606.ENSP00000216479,9606.ENSP00000218388,9606.ENSP00000218516,9606.ENSP00000221930,9606.ENSP00000223061,9606.ENSP00000223095,9606.ENSP00000225174,9606.ENSP00000225831,9606.ENSP00000226730,9606.ENSP00000227266,9606.ENSP00000227507,9606.ENSP00000228534,9606.ENSP00000229135,9606.ENSP00000229795,9606.ENSP00000231449,9606.ENSP00000231751,…	SIRT1,SERPIND1,MAPK1,AHSA1,TIMP1,GLA,TGFB1,PCOLCE,SERPINE1,PPIF,CCL2,IL2,CTSC,CCND1,IL23A,IFNG,MAPK14,IL4,LTF,CTSD,CDC25B,HSPB1,CHI3L1,CCNB1,APC,CDK4,MDM2,CCND2,FLT4,IL1B,KDR,FCER2,FGF2,PSMD3,STAT3,ICAM1,EGF,ERBB3,RB1,IGF1R,TP53,ERBB2,SOD1,CALM2,CCNA2,RASA1,MUT,EGFR,NTRK2,ADRA2A,FLT1,SH3RF1,APP,ADCY8,PPARG,HMGCR,NCF1,ACE,BAX,PSME3,FABP1,NPM1,NOS3,ALDH1A1,PLK1,BIRC5,INSR,IL13,ADRB2,CXCL10,PRKCE,DR…
GO:0032870	Cellular response to hormone stimulus	86	569	0.69	8.4e-30	9606.ENSP00000175506,9606.ENSP00000212015,9606.ENSP00000222248,9606.ENSP00000229416,9606.ENSP00000231509,9606.ENSP00000233242,9606.ENSP00000253801,9606.ENSP00000257430,9606.ENSP00000257904,9606.ENSP00000258149,9606.ENSP00000262027,9606.ENSP00000264657,9606.ENSP00000264832,9606.ENSP00000264867,9606.ENSP00000267163,9606.ENSP00000268035,9606.ENSP00000274026,9606.ENSP00000275493,9606.ENSP00000280155,…	ASNS,SIRT1,SLC5A5,GCLC,NR3C1,APOB,G6PC,APC,CDK4,MDM2,MARS,STAT3,ICAM1,PPARGC1A,RB1,IGF1R,CCNA2,EGFR,ADRA2A,GJA1,CA2,ADCY8,PPARG,INSR,PRKCE,FOS,PPARD,PLA2G1B,CFLAR,PPARGC1B,GH1,HNF4A,SLC2A4,UCP3,GSK3B,PGR,SP1,CASP9,NR1I2,CAV1,ADCY2,ESR2,CTNNB1,CTSB,SREBF1,ARG1,NR3C2,RXRG,STAT1,PARP1,NR1I3,GCLM,GOT1,JUN,PTPN1,SRC,RXRB,AR,PRKCZ,EDN1,AKR1C3,NKX3-1,AKR1C1,JAK2,PRKCD,TGFB1I1,GPT,NFE2L2,INS,GSTP1,RELA,N…
GO:0051094	Positive regulation of developmental process	135	1389	0.5	1.18e-29	9606.ENSP00000035383,9606.ENSP00000201586,9606.ENSP00000212015,9606.ENSP00000215832,9606.ENSP00000216117,9606.ENSP00000219022,9606.ENSP00000221930,9606.ENSP00000223095,9606.ENSP00000225964,9606.ENSP00000226444,9606.ENSP00000226730,9606.ENSP00000227507,9606.ENSP00000228534,9606.ENSP00000229135,9606.ENSP00000229795,9606.ENSP00000231449,9606.ENSP00000231751,9606.ENSP00000233242,9606.ENSP00000236040,…	LRRC7,SULT2B1,SIRT1,MAPK1,HMOX1,OLFM4,TGFB1,SERPINE1,COL1A1,SULT1E1,IL2,CCND1,IL23A,IFNG,MAPK14,IL4,LTF,APOB,LEPRE1,PTGIS,HSPB1,LIF,CHI3L1,CCNB1,MDM2,MAN2A1,C19orf10,EP300,IL1A,IL1B,KDR,CD80,FGF2,STAT3,PPARGC1A,EGF,ERBB3,RB1,TP53,SLC6A3,HTR2C,NTRK2,FLT1,GJA1,APP,CA2,PPARG,HMGCR,HK2,BAX,CSF2,NOS3,INSR,IL13,PRKCB,ADRB2,FOS,CXCL8,HAS2,LPL,PPARD,CFLAR,PPARGC1B,GH1,HSPA5,P4HB,SP1,CD86,F3,SFN,CTNNB1,E2…
GO:1901652	Response to peptide	79	476	0.73	1.19e-29	9606.ENSP00000039007,9606.ENSP00000212015,9606.ENSP00000216797,9606.ENSP00000218388,9606.ENSP00000219070,9606.ENSP00000225964,9606.ENSP00000229416,9606.ENSP00000229795,9606.ENSP00000241052,9606.ENSP00000245206,9606.ENSP00000253801,9606.ENSP00000257430,9606.ENSP00000257904,9606.ENSP00000258149,9606.ENSP00000262027,9606.ENSP00000264657,9606.ENSP00000264705,9606.ENSP00000264832,9606.ENSP00000268035,…	OTC,SIRT1,NFKBIA,TIMP1,MMP2,COL1A1,GCLC,MAPK14,CAT,GOT2,G6PC,APC,CDK4,MDM2,MARS,STAT3,CAD,ICAM1,IGF1R,TP53,CCNA2,GJA1,APP,CA2,AKR1B1,ADCY8,PPARG,TFF1,VCAM1,MMP3,INSR,ADRB2,PLA2G1B,CFLAR,GH1,SLC2A4,UCP3,GSK3B,SP1,CAV1,ADCY2,SREBF1,ARG1,CALCR,STAT1,PARP1,PTGS2,CHUK,GOT1,PTPN1,CD40,MMP9,SRC,EIF6,AGER,F7,NPPA,PRKCZ,EDN1,JAK2,PRKCD,GPT,NFE2L2,INS,GSTP1,RELA,PPARA,GCG,CREB1,IGF2,CITED1,IL10,SLC2A1,POR,…
GO:0001666	Response to hypoxia	68	342	0.81	2.22e-29	9606.ENSP00000212015,9606.ENSP00000216117,9606.ENSP00000217426,9606.ENSP00000219070,9606.ENSP00000220809,9606.ENSP00000234961,9606.ENSP00000241052,9606.ENSP00000244043,9606.ENSP00000256442,9606.ENSP00000258149,9606.ENSP00000261707,9606.ENSP00000263253,9606.ENSP00000264639,9606.ENSP00000264832,9606.ENSP00000264867,9606.ENSP00000269305,9606.ENSP00000274026,9606.ENSP00000285093,9606.ENSP00000290573,…	SIRT1,HMOX1,AHCY,MMP2,PLAT,OPRD1,CAT,PTGIS,CCNB1,MDM2,SLC6A4,EP300,PSMD3,ICAM1,PPARGC1A,TP53,CCNA2,ACAA2,HK2,PSME3,FABP1,PAM,PRKCE,PPARD,CASP3,UCP2,CFLAR,EDNRA,NPEPPS,SLC2A4,UCP3,NOS2,P4HB,ALAS2,CAV1,E2F1,NF1,DPP4,DRD2,RYR2,PTGS2,PLAU,SRC,AGER,F7,NPPA,RGCC,EDN1,CYP1A1,NKX3-1,BAD,ALAS1,ABAT,NFE2L2,TM9SF4,BCL2,PPARA,ALAD,CREB1,RHOA,SLC2A1,HSF1,HIF1A,LDHA,APAF1,AKT1,VEGFA,MYC
GO:0010038	Response to metal ion	70	367	0.8	2.54e-29	9606.ENSP00000039007,9606.ENSP00000215832,9606.ENSP00000216117,9606.ENSP00000218075,9606.ENSP00000225174,9606.ENSP00000227507,9606.ENSP00000229416,9606.ENSP00000241052,9606.ENSP00000245185,9606.ENSP00000256442,9606.ENSP00000257904,9606.ENSP00000258149,9606.ENSP00000262461,9606.ENSP00000263339,9606.ENSP00000264832,9606.ENSP00000264867,9606.ENSP00000270142,9606.ENSP00000270349,9606.ENSP00000272298,…	OTC,MAPK1,HMOX1,GLRA2,PPIF,CCND1,GCLC,CAT,MT2A,CCNB1,CDK4,MDM2,SLC12A2,IL1A,ICAM1,PPARGC1A,SOD1,SLC6A3,CALM2,EGFR,APP,CA2,ADCY8,SLC6A1,NCF1,TFF1,PAM,FOS,SNCB,CASP3,NQO1,HSPA5,ATP13A2,CASP9,CAV1,CYP1A2,PTGES,ARG1,CASP8,DRD2,RYR2,PARP1,PTGS2,CHUK,GOT1,JUN,MMP9,MAOB,PCNA,EDN1,CYP1A1,AKR1C3,PDX1,G6PD,BAD,CDK1,MAPK8,ABAT,NFE2L2,TRPM2,BCL2,ALAD,CREB1,SLC25A12,SLC25A13,SCN5A,GPHN,HSF1,HIF1A,AKT1
GO:0006979	Response to oxidative stress	72	393	0.78	3.06e-29	9606.ENSP00000212015,9606.ENSP00000215832,9606.ENSP00000216117,9606.ENSP00000219070,9606.ENSP00000221130,9606.ENSP00000225174,9606.ENSP00000225275,9606.ENSP00000225964,9606.ENSP00000229416,9606.ENSP00000241052,9606.ENSP00000258149,9606.ENSP00000262209,9606.ENSP00000264867,9606.ENSP00000266970,9606.ENSP00000269305,9606.ENSP00000270142,9606.ENSP00000274026,9606.ENSP00000275493,9606.ENSP00000284981,…	SIRT1,MAPK1,HMOX1,MMP2,GSR,PPIF,MPO,COL1A1,GCLC,CAT,MDM2,TRPA1,PPARGC1A,CDK2,TP53,SOD1,CCNA2,EGFR,APP,NCF1,FABP1,NOS3,MMP3,FOS,CYCS,CASP3,CFLAR,PPARGC1B,TPO,NQO1,UCP3,ATP13A2,SP1,HP,ARG1,STAT1,PTGS1,MT-ND6,MTR,PARP1,PTGS2,GCLM,CHUK,JUN,MMP9,SRC,PCNA,EDN1,AKR1C3,JAK2,PDGFD,G6PD,BAD,PRKCD,CDK1,MAPK8,NFE2L2,TRPM2,BCL2,GSTP1,RELA,IL6,ALAD,HSF1,TXNRD1,HIF1A,LDHA,SOD2,AKT1,DUOX2,CYP1B1,BTK
GO:0048523	Negative regulation of cellular process	283	4874	0.28	3.17e-29	9606.ENSP00000175506,9606.ENSP00000200676,9606.ENSP00000201586,9606.ENSP00000212015,9606.ENSP00000215727,9606.ENSP00000215832,9606.ENSP00000216117,9606.ENSP00000216797,9606.ENSP00000218388,9606.ENSP00000218516,9606.ENSP00000220809,9606.ENSP00000220812,9606.ENSP00000221930,9606.ENSP00000222271,9606.ENSP00000223095,9606.ENSP00000225174,9606.ENSP00000225275,9606.ENSP00000225831,9606.ENSP00000225964,…	ASNS,CETP,SULT2B1,SIRT1,SERPIND1,MAPK1,HMOX1,NFKBIA,TIMP1,GLA,PLAT,DKK4,TGFB1,COMP,SERPINE1,PPIF,MPO,CCL2,COL1A1,IL2,CTSC,CCND1,IL26,IFNG,GCLC,MAPK14,IL4,NR3C1,LTF,OPRD1,LEPRE1,CAT,GSTM2,AHR,PTGIS,IRF1,HSPB1,LIF,CRP,CCNB1,APC,CDK4,MDM2,BARD1,CCND2,SLC6A4,FLT4,ATP5B,KCNH2,TRPA1,C19orf10,EP300,IL1A,IL1B,PRKCG,KDR,ATF2,CD80,BCHE,FGF2,PSMD3,STAT3,ICAM1,PPARGC1A,EGF,CDK6,CDK2,ERBB3,RB1,IGF1R,TP53,ERBB…
GO:0032496	Response to lipopolysaccharide	65	313	0.83	5.53e-29	9606.ENSP00000215832,9606.ENSP00000216797,9606.ENSP00000221930,9606.ENSP00000223095,9606.ENSP00000225275,9606.ENSP00000225831,9606.ENSP00000229795,9606.ENSP00000233242,9606.ENSP00000257904,9606.ENSP00000263339,9606.ENSP00000263341,9606.ENSP00000263686,9606.ENSP00000264246,9606.ENSP00000264832,9606.ENSP00000264867,9606.ENSP00000282561,9606.ENSP00000296871,9606.ENSP00000297494,9606.ENSP00000304915,…	MAPK1,NFKBIA,TGFB1,SERPINE1,MPO,CCL2,MAPK14,APOB,CDK4,IL1A,IL1B,SELP,CD80,ICAM1,PPARGC1A,GJA1,CSF2,NOS3,IL13,CXCL10,PRKCE,FOS,CXCL8,CXCL11,PPARD,CASP3,NOS2,CASP9,SELE,CD86,SRR,CYP1A2,SLPI,PTGES,C5AR1,ARG1,CASP8,PTGS2,FASLG,CHUK,JUN,CD40,SRC,THBD,MAOB,EDN1,CYP1A1,JAK2,MAPK8,GGT5,GSTP1,RELA,IL6,ALAD,TBXA2R,OPRM1,RHOA,CITED1,IL10,GCH1,CXCL2,HSF1,CASP1,AKT1,LITAF
GO:0000302	Response to reactive oxygen species	54	198	0.95	7.83e-29	9606.ENSP00000212015,9606.ENSP00000215832,9606.ENSP00000216117,9606.ENSP00000219070,9606.ENSP00000225174,9606.ENSP00000225275,9606.ENSP00000225964,9606.ENSP00000241052,9606.ENSP00000258149,9606.ENSP00000262209,9606.ENSP00000264867,9606.ENSP00000266970,9606.ENSP00000270142,9606.ENSP00000274026,9606.ENSP00000275493,9606.ENSP00000289473,9606.ENSP00000295834,9606.ENSP00000297494,9606.ENSP00000299855,…	SIRT1,MAPK1,HMOX1,MMP2,PPIF,MPO,COL1A1,CAT,MDM2,TRPA1,PPARGC1A,CDK2,SOD1,CCNA2,EGFR,NCF1,FABP1,NOS3,MMP3,FOS,CASP3,CFLAR,PPARGC1B,NQO1,UCP3,HP,ARG1,STAT1,MT-ND6,MTR,CHUK,JUN,MMP9,SRC,PCNA,EDN1,AKR1C3,PDGFD,BAD,PRKCD,CDK1,MAPK8,NFE2L2,TRPM2,BCL2,GSTP1,RELA,IL6,HSF1,LDHA,SOD2,AKT1,CYP1B1,BTK
GO:0048545	Response to steroid hormone	66	328	0.82	9.25e-29	9606.ENSP00000221930,9606.ENSP00000225964,9606.ENSP00000227507,9606.ENSP00000231509,9606.ENSP00000258149,9606.ENSP00000264381,9606.ENSP00000264705,9606.ENSP00000264832,9606.ENSP00000264867,9606.ENSP00000267163,9606.ENSP00000275493,9606.ENSP00000285379,9606.ENSP00000287820,9606.ENSP00000302620,9606.ENSP00000306100,9606.ENSP00000306245,9606.ENSP00000306920,9606.ENSP00000310928,9606.ENSP00000311032,…	TGFB1,COL1A1,CCND1,NR3C1,MDM2,BCHE,CAD,ICAM1,PPARGC1A,RB1,EGFR,CA2,PPARG,AGXT,PAM,FOS,GLB1,PPARD,CASP3,CFLAR,PPARGC1B,HNF4A,UCP3,PGR,CASP9,NR1I2,CAV1,ESR2,CTNNB1,SREBF1,ARG1,NR3C2,CALCR,RXRG,PARP1,PTGS2,NR1I3,HTR1B,GOT1,SRC,RXRB,AR,MAOB,PCNA,EDN1,AKR1C3,NKX3-1,PDX1,JAK2,BAD,TGFB1I1,SPP1,BCL2,GSTP1,RELA,CDKN1A,NCOA1,PPARA,IL6,ALAD,NCOA2,RHOA,ESR1,CLDN4,IL10,RXRA
GO:0055114	Oxidation-reduction process	107	939	0.57	4.71e-28	9606.ENSP00000164139,9606.ENSP00000209668,9606.ENSP00000216117,9606.ENSP00000216392,9606.ENSP00000216465,9606.ENSP00000219240,9606.ENSP00000221130,9606.ENSP00000225275,9606.ENSP00000228476,9606.ENSP00000229270,9606.ENSP00000229795,9606.ENSP00000236040,9606.ENSP00000241052,9606.ENSP00000241337,9606.ENSP00000244043,9606.ENSP00000253801,9606.ENSP00000261733,9606.ENSP00000263321,9606.ENSP00000263556,…	PYGM,ADH1A,HMOX1,PYGL,GSTZ1,DHODH,GSR,MPO,DAO,TPI1,MAPK14,LEPRE1,CAT,GSTM2,PTGIS,G6PC,ALDH2,TYR,P4HA1,PPARGC1A,SDHA,CPT1A,GFOD2,SOD1,PGD,GLUD1,ACAA2,AKR1B1,PPARG,HMGCR,NCF1,CBR1,HK2,VCAM1,NOS3,ALDH1A1,RRM1,CYP2A6,FASN,PAM,ADH1B,PDHB,CYCS,PPARD,ALDH5A1,CRAT,PIPOX,GYS1,TPO,NQO1,ME2,GSK3B,NOS2,GLUD2,P4HB,GSTA1,CYP3A4,MAOA,CYP1A2,PTGES,ALDH9A1,HSD17B11,PTGS1,DIO1,MT-ND6,FH,PTGS2,ME1,SCD,CPT2,GNMT,ALO…
GO:0051050	Positive regulation of transport	106	923	0.57	5.01e-28	9606.ENSP00000200676,9606.ENSP00000212015,9606.ENSP00000215832,9606.ENSP00000216797,9606.ENSP00000221930,9606.ENSP00000222381,9606.ENSP00000223095,9606.ENSP00000225831,9606.ENSP00000226730,9606.ENSP00000229134,9606.ENSP00000229135,9606.ENSP00000229795,9606.ENSP00000231449,9606.ENSP00000241337,9606.ENSP00000258149,9606.ENSP00000261707,9606.ENSP00000262186,9606.ENSP00000262461,9606.ENSP00000263339,…	CETP,SIRT1,MAPK1,NFKBIA,TGFB1,PON1,SERPINE1,CCL2,IL2,IL26,IFNG,MAPK14,IL4,GSTM2,MDM2,SLC6A4,KCNH2,SLC12A2,IL1A,IL1B,EGF,TP53,ERBB2,SOD1,CALM2,EGFR,GLUD1,ADRA2A,GJA1,APP,CA2,ADCY8,SLC6A1,PPARG,BAX,ACHE,INSR,IL13,ADRB2,CXCL10,PRKCE,CHRM1,CXCL11,GLUL,PPARD,PLA2G1B,GH1,RNF31,NPEPPS,GSK3B,ATP13A2,MAPK8IP2,SELE,AZIN1,CAV1,ACSL4,SFN,E2F1,HTR3A,RAC1,ACTB,CASP8,CALCR,MYLK,SREBF2,DRD2,RYR2,PTGS2,GRIN1,SRC,…
GO:1902531	Regulation of intracellular signal transduction	153	1807	0.44	5.22e-28	9606.ENSP00000212015,9606.ENSP00000215832,9606.ENSP00000216117,9606.ENSP00000216797,9606.ENSP00000221930,9606.ENSP00000225174,9606.ENSP00000225831,9606.ENSP00000228534,9606.ENSP00000229134,9606.ENSP00000229795,9606.ENSP00000231751,9606.ENSP00000236826,9606.ENSP00000241052,9606.ENSP00000241337,9606.ENSP00000248553,9606.ENSP00000249075,9606.ENSP00000255409,9606.ENSP00000258149,9606.ENSP00000260947,…	SIRT1,MAPK1,HMOX1,NFKBIA,TGFB1,PPIF,CCL2,IL23A,IL26,MAPK14,LTF,MMP8,CAT,GSTM2,HSPB1,LIF,CHI3L1,MDM2,BARD1,FLT4,C19orf10,EP300,IL1A,IL1B,SELP,KDR,CD80,FGF2,ICAM1,EGF,CDK2,ERBB3,IGF1R,TP53,ERBB2,SOD1,CALM2,RASA1,EGFR,HTR2C,NTRK2,ADRA2A,FLT1,GJA1,SH3RF1,APP,HMGCR,NCF1,BAX,BCL2L1,INSR,COL3A1,PRKCB,ADRB2,PRKCE,ADRA1B,PPARD,PLA2G1B,CFLAR,GH1,RNF31,ARHGEF4,MET,GSK3B,P4HB,MAPK8IP2,FBLN1,CD86,F3,HSP90AA1,…
GO:0062197	Cellular response to chemical stress	62	293	0.84	5.36e-28	9606.ENSP00000212015,9606.ENSP00000215832,9606.ENSP00000216117,9606.ENSP00000219070,9606.ENSP00000221130,9606.ENSP00000225174,9606.ENSP00000225275,9606.ENSP00000241052,9606.ENSP00000258149,9606.ENSP00000264867,9606.ENSP00000266970,9606.ENSP00000269305,9606.ENSP00000270142,9606.ENSP00000274026,9606.ENSP00000275493,9606.ENSP00000285930,9606.ENSP00000287820,9606.ENSP00000289473,9606.ENSP00000295834,…	SIRT1,MAPK1,HMOX1,MMP2,GSR,PPIF,MPO,CAT,MDM2,PPARGC1A,CDK2,TP53,SOD1,CCNA2,EGFR,AKR1B1,PPARG,NCF1,FABP1,NOS3,MMP3,FOS,CYCS,CASP3,CFLAR,PPARGC1B,NQO1,SLC2A4,ATP13A2,CAV1,ARG1,MYLK,MTR,PARP1,PTGS2,CHUK,JUN,MMP9,SRC,PCNA,AKR1C3,JAK2,PDGFD,G6PD,PRKCD,CDK1,MAPK8,NFE2L2,TRPM2,BCL2,GSTP1,RELA,IL6,SLC2A1,HSF1,TXNRD1,HIF1A,SOD2,AKT1,CYP1B1,BTK,SERPINB6
GO:0031399	Regulation of protein modification process	156	1870	0.44	5.42e-28	9606.ENSP00000212015,9606.ENSP00000215832,9606.ENSP00000221930,9606.ENSP00000225831,9606.ENSP00000226730,9606.ENSP00000227507,9606.ENSP00000228534,9606.ENSP00000229134,9606.ENSP00000229135,9606.ENSP00000229416,9606.ENSP00000229795,9606.ENSP00000231449,9606.ENSP00000231751,9606.ENSP00000234961,9606.ENSP00000236040,9606.ENSP00000236826,9606.ENSP00000245960,9606.ENSP00000248553,9606.ENSP00000249075,…	SIRT1,MAPK1,TGFB1,CCL2,IL2,CCND1,IL23A,IL26,IFNG,GCLC,MAPK14,IL4,LTF,OPRD1,LEPRE1,MMP8,CDC25B,HSPB1,LIF,CHI3L1,CCNB1,APC,CDK4,CCND2,FLT4,C19orf10,EP300,IL1B,PRKCG,KDR,CD80,FGF2,STAT3,ICAM1,PPARGC1A,EGF,ERBB3,RB1,IGF1R,TP53,ERBB2,SOD1,CALM2,CCNA2,EGFR,HTR2C,NTRK2,ADRA2A,FLT1,SH3RF1,APP,ADCY8,HMGCR,NCF1,ACE,BAX,CSF2,NPM1,PLK1,INSR,IL13,ADRB2,CXCL10,PRKCE,ADRA1B,CASP3,PLA2G1B,CFLAR,GH1,CDC25C,HSPA5,…
GO:0043085	Positive regulation of catalytic activity	137	1489	0.48	5.74e-28	9606.ENSP00000212015,9606.ENSP00000215832,9606.ENSP00000216479,9606.ENSP00000221930,9606.ENSP00000223061,9606.ENSP00000225831,9606.ENSP00000226730,9606.ENSP00000227266,9606.ENSP00000227507,9606.ENSP00000228534,9606.ENSP00000229135,9606.ENSP00000229795,9606.ENSP00000231449,9606.ENSP00000231751,9606.ENSP00000236671,9606.ENSP00000245960,9606.ENSP00000255409,9606.ENSP00000256442,9606.ENSP00000261254,…	SIRT1,MAPK1,AHSA1,TGFB1,PCOLCE,CCL2,IL2,CTSC,CCND1,IL23A,IFNG,MAPK14,IL4,LTF,CTSD,CDC25B,CHI3L1,CCNB1,CCND2,FLT4,IL1B,KDR,FCER2,FGF2,STAT3,ICAM1,EGF,ERBB3,IGF1R,ERBB2,SOD1,CALM2,RASA1,MUT,EGFR,NTRK2,ADRA2A,FLT1,APP,ADCY8,PPARG,NCF1,ACE,BAX,PSME3,FABP1,NOS3,ALDH1A1,PLK1,INSR,ADRB2,PRKCE,DRD5,CYCS,CASP3,PLA2G1B,CFLAR,PPARGC1B,GH1,EDNRA,MET,GSK3B,NOS2,CASP9,MAPK8IP2,FBLN1,SELE,CD86,F3,HSP90AA1,AZIN1…
GO:0048878	Chemical homeostasis	117	1124	0.53	1.03e-27	9606.ENSP00000039007,9606.ENSP00000200676,9606.ENSP00000212015,9606.ENSP00000215832,9606.ENSP00000216117,9606.ENSP00000216392,9606.ENSP00000226730,9606.ENSP00000229416,9606.ENSP00000231751,9606.ENSP00000233242,9606.ENSP00000237612,9606.ENSP00000241337,9606.ENSP00000243911,9606.ENSP00000245185,9606.ENSP00000253801,9606.ENSP00000257555,9606.ENSP00000262030,9606.ENSP00000262186,9606.ENSP00000262209,…	OTC,CETP,SIRT1,MAPK1,HMOX1,PYGL,IL2,GCLC,LTF,APOB,ABCG2,GSTM2,MC3R,MT2A,G6PC,HNF1A,ATP5B,KCNH2,TRPA1,SLC12A2,GRIN2D,KDR,FGF2,STAT3,ICAM1,PPARGC1A,IGF1R,SOD1,CALM2,EGFR,HTR2C,ADRA2A,GJA1,APP,CA2,AKR1B1,ADCY8,PPARG,HK2,GRIN2C,BAX,INSR,IL13,PRKCB,CXCL10,DRD5,ADRA1B,CXCL11,HAS2,LPL,PLA2G1B,HNF4A,EDNRA,MET,SLC2A4,ATP13A2,ALAS2,NR1I2,CAV1,SFN,ADCY2,C5AR1,PTGER3,CALCR,STAT1,SREBF2,DRD2,RYR2,PARP1,FLVCR1…
GO:0071396	Cellular response to lipid	80	528	0.7	1.03e-27	9606.ENSP00000215832,9606.ENSP00000216797,9606.ENSP00000221930,9606.ENSP00000223095,9606.ENSP00000225831,9606.ENSP00000225964,9606.ENSP00000229795,9606.ENSP00000231509,9606.ENSP00000233242,9606.ENSP00000242057,9606.ENSP00000256442,9606.ENSP00000257904,9606.ENSP00000261707,9606.ENSP00000263339,9606.ENSP00000263341,9606.ENSP00000264246,9606.ENSP00000264832,9606.ENSP00000264867,9606.ENSP00000265641,…	MAPK1,NFKBIA,TGFB1,SERPINE1,CCL2,COL1A1,MAPK14,NR3C1,APOB,AHR,CCNB1,CDK4,SLC6A4,IL1A,IL1B,CD80,ICAM1,PPARGC1A,CPT1A,RB1,CCNA2,EGFR,ADCY8,PPARG,CSF2,NOS3,CXCL10,PRKCE,CXCL8,CXCL11,LPL,PPARD,CFLAR,PPARGC1B,HNF4A,PGR,NOS2,CASP9,CD86,NR1I2,ADCY2,ESR2,CTNNB1,E2F1,SREBF1,ARG1,NR3C2,RXRG,NR1I3,CD40,SRC,RXRB,AR,EDN1,AKR1C3,NKX3-1,JAK2,BAD,TGFB1I1,SPP1,MAPK8,GSTP1,RELA,NCOA1,PPARA,IL6,CREB1,TBXA2R,RHOA,ES…
GO:0044419	Interspecies interaction between organisms	156	1899	0.43	2.56e-27	9606.ENSP00000212015,9606.ENSP00000215832,9606.ENSP00000216392,9606.ENSP00000216479,9606.ENSP00000216797,9606.ENSP00000221930,9606.ENSP00000223095,9606.ENSP00000225275,9606.ENSP00000225831,9606.ENSP00000228534,9606.ENSP00000229135,9606.ENSP00000229795,9606.ENSP00000231449,9606.ENSP00000231751,9606.ENSP00000233242,9606.ENSP00000234111,9606.ENSP00000245185,9606.ENSP00000245407,9606.ENSP00000245414,…	SIRT1,MAPK1,PYGL,AHSA1,NFKBIA,TGFB1,SERPINE1,MPO,CCL2,IL23A,IFNG,MAPK14,IL4,LTF,APOB,ODC1,MT2A,SLC22A5,IRF1,HSPB1,RFPL3,CRP,CDK4,MDM2,LYZ,EP300,IL1A,IL1B,SELP,KDR,KYNU,CD80,STAT3,ICAM1,PPARGC1A,CDK6,RB1,TP53,CCNA2,EGFR,GJA1,SH3RF1,APP,PPARG,NCF1,BAX,PSME3,VCAM1,CSF2,NPM1,NOS3,BCL2L1,INSR,IL13,CXCL10,PRKCE,FOS,CXCL8,ISG20,CXCL11,PLG,LPL,PPARD,CASP3,PLA2G1B,CFLAR,MET,CDC25C,MMP1,NOS2,SP1,CASP9,FBLN…
GO:0065007	Biological regulation	497	12171	0.13	2.45e-26	9606.ENSP00000035383,9606.ENSP00000039007,9606.ENSP00000175506,9606.ENSP00000200676,9606.ENSP00000201586,9606.ENSP00000209668,9606.ENSP00000212015,9606.ENSP00000215727,9606.ENSP00000215832,9606.ENSP00000215904,9606.ENSP00000216117,9606.ENSP00000216392,9606.ENSP00000216465,9606.ENSP00000216479,9606.ENSP00000216797,9606.ENSP00000218075,9606.ENSP00000218388,9606.ENSP00000218516,9606.ENSP00000219022,…	LRRC7,OTC,ASNS,CETP,SULT2B1,ADH1A,SIRT1,SERPIND1,MAPK1,PDXP,HMOX1,PYGL,GSTZ1,AHSA1,NFKBIA,GLRA2,TIMP1,GLA,OLFM4,MMP2,DHODH,SLC6A2,PLAT,DKK4,GSR,EBI3,TGFB1,SLC5A5,COMP,PON1,PCOLCE,SERPINE1,PPIF,MPO,CCL2,COL1A1,SULT1E1,IL2,CTSC,CCND1,IL23A,IL26,IFNG,GCLC,MAPK14,AGXT2,IL4,NR3C1,LTF,APOB,ODC1,KISS1R,OPRD1,LEPRE1,CTSD,MMP8,ABCG2,CAT,GSTM2,AHR,MC3R,PTGIS,MT2A,GOT2,SLC22A5,IRF1,CDC25B,HSPB1,RFPL3,LIF,G6…
GO:0019221	Cytokine-mediated signaling pathway	88	678	0.63	2.72e-26	9606.ENSP00000212015,9606.ENSP00000216117,9606.ENSP00000216797,9606.ENSP00000218388,9606.ENSP00000219070,9606.ENSP00000221847,9606.ENSP00000221930,9606.ENSP00000225831,9606.ENSP00000226730,9606.ENSP00000227507,9606.ENSP00000228534,9606.ENSP00000229134,9606.ENSP00000229135,9606.ENSP00000231449,9606.ENSP00000234961,9606.ENSP00000245185,9606.ENSP00000245414,9606.ENSP00000249075,9606.ENSP00000263339,…	SIRT1,HMOX1,NFKBIA,TIMP1,MMP2,EBI3,TGFB1,CCL2,IL2,CCND1,IL23A,IL26,IFNG,IL4,OPRD1,MT2A,IRF1,LIF,IL1A,IL1B,FCER2,CD80,FGF2,PSMD3,STAT3,ICAM1,F13A1,TP53,SOD1,PSME3,VCAM1,CSF2,MMP3,BIRC5,BCL2L1,IL13,CXCL10,FOS,CXCL8,ISG20,CXCL11,CASP3,MMP1,NOS2,P4HB,CD86,MX2,F3,HSP90AA1,MAOA,STAT1,PTGS2,FASLG,MCL1,CHUK,CD40LG,CD40,MMP9,ALOX5,TNFSF13B,IFNB1,JAK2,BAD,PRKCD,ITGB2,BCL2,RELA,CDKN1A,IL6,PTPN6,OPRM1,SERPIN…
GO:0065009	Regulation of molecular function	277	4913	0.27	2.91e-26	9606.ENSP00000035383,9606.ENSP00000212015,9606.ENSP00000215727,9606.ENSP00000215832,9606.ENSP00000216117,9606.ENSP00000216479,9606.ENSP00000216797,9606.ENSP00000218388,9606.ENSP00000218516,9606.ENSP00000220812,9606.ENSP00000221847,9606.ENSP00000221930,9606.ENSP00000222381,9606.ENSP00000223061,9606.ENSP00000223095,9606.ENSP00000225174,9606.ENSP00000225831,9606.ENSP00000226730,9606.ENSP00000227266,…	LRRC7,SIRT1,SERPIND1,MAPK1,HMOX1,AHSA1,NFKBIA,TIMP1,GLA,DKK4,EBI3,TGFB1,PON1,PCOLCE,SERPINE1,PPIF,CCL2,IL2,CTSC,CCND1,IL23A,IL26,IFNG,MAPK14,IL4,NR3C1,LTF,OPRD1,CTSD,MMP8,CAT,GSTM2,AHR,PTGIS,IRF1,CDC25B,HSPB1,LIF,CHRM3,CHI3L1,CCNB1,APC,HNF1A,CDK4,MDM2,CCND2,FLT4,EP300,IL1A,IL1B,KDR,FCER2,ATF2,FGF2,PSMD3,STAT3,FOSL2,ICAM1,PPARGC1A,EGF,ERBB3,RB1,IGF1R,TP53,ERBB2,SOD1,CALM2,CCNA2,RASA1,MUT,EGFR,NTRK…
GO:2000026	Regulation of multicellular organismal development	163	2096	0.41	3.05e-26	9606.ENSP00000035383,9606.ENSP00000201586,9606.ENSP00000212015,9606.ENSP00000215832,9606.ENSP00000216117,9606.ENSP00000216797,9606.ENSP00000218388,9606.ENSP00000220812,9606.ENSP00000221930,9606.ENSP00000222271,9606.ENSP00000223095,9606.ENSP00000225964,9606.ENSP00000226730,9606.ENSP00000227266,9606.ENSP00000227507,9606.ENSP00000228534,9606.ENSP00000229135,9606.ENSP00000229795,9606.ENSP00000231449,…	LRRC7,SULT2B1,SIRT1,MAPK1,HMOX1,NFKBIA,TIMP1,DKK4,TGFB1,COMP,SERPINE1,COL1A1,IL2,CTSC,CCND1,IL23A,IFNG,MAPK14,IL4,LTF,LEPRE1,PTGIS,IRF1,HSPB1,LIF,CHI3L1,CCNB1,MDM2,MAN2A1,SLC6A4,SLC12A2,C19orf10,EP300,IL1A,IL1B,KDR,ATF2,CD80,FGF2,PSMD3,STAT3,EGF,CDK6,ERBB3,RB1,TP53,ERBB2,SOD1,EGFR,NTRK2,FLT1,GJA1,SH3RF1,APP,ADAMTS1,CA2,PPARG,HMGCR,HK2,ACE,BAX,PSME3,CSF2,NOS3,INSR,COL3A1,IL13,PRKCB,ADRB2,CXCL10,FO…
GO:2000377	Regulation of reactive oxygen species metabolic process	50	188	0.94	3.05e-26	9606.ENSP00000218516,9606.ENSP00000221930,9606.ENSP00000229135,9606.ENSP00000229795,9606.ENSP00000231420,9606.ENSP00000236826,9606.ENSP00000244043,9606.ENSP00000255030,9606.ENSP00000263341,9606.ENSP00000264657,9606.ENSP00000264832,9606.ENSP00000269305,9606.ENSP00000270142,9606.ENSP00000275493,9606.ENSP00000284981,9606.ENSP00000290573,9606.ENSP00000299855,9606.ENSP00000303830,9606.ENSP00000312455,…	GLA,TGFB1,IFNG,MAPK14,AGXT2,MMP8,PTGIS,CRP,IL1B,STAT3,ICAM1,TP53,SOD1,EGFR,APP,HK2,MMP3,INSR,CFLAR,HSP90AA1,CAV1,HP,RAC1,PTGS2,GADD45A,GRIN1,ALOX5,EIF6,EDN1,XDH,AKR1C3,JAK2,G6PD,PRKCD,NFE2L2,INS,ITGB2,BCL2,GSTP1,CDKN1A,OPRM1,RHOA,ESR1,IL10,GCH1,HIF1A,AKT1,TRPV1,AATF,CYP1B1
GO:0031401	Positive regulation of protein modification process	121	1252	0.5	4.43e-26	9606.ENSP00000212015,9606.ENSP00000215832,9606.ENSP00000221930,9606.ENSP00000225831,9606.ENSP00000226730,9606.ENSP00000227507,9606.ENSP00000228534,9606.ENSP00000229134,9606.ENSP00000229135,9606.ENSP00000229795,9606.ENSP00000231449,9606.ENSP00000231751,9606.ENSP00000234961,9606.ENSP00000236826,9606.ENSP00000245960,9606.ENSP00000249075,9606.ENSP00000255409,9606.ENSP00000256442,9606.ENSP00000261254,…	SIRT1,MAPK1,TGFB1,CCL2,IL2,CCND1,IL23A,IL26,IFNG,MAPK14,IL4,LTF,OPRD1,MMP8,CDC25B,LIF,CHI3L1,CCNB1,CCND2,FLT4,C19orf10,IL1B,KDR,CD80,FGF2,STAT3,ICAM1,PPARGC1A,EGF,ERBB3,IGF1R,TP53,ERBB2,SOD1,CALM2,EGFR,HTR2C,NTRK2,ADRA2A,FLT1,SH3RF1,APP,ADCY8,HMGCR,NCF1,ACE,CSF2,PLK1,INSR,IL13,ADRB2,PRKCE,ADRA1B,PLA2G1B,CFLAR,GH1,HSPA5,MAPK8IP2,CD86,HSP90AA1,CAV1,ADCY2,CTNNB1,C5AR1,SREBF1,RAC1,RASSF1,VCP,CALCR,DR…
GO:0044249	Cellular biosynthetic process	185	2611	0.37	8.76e-26	9606.ENSP00000039007,9606.ENSP00000175506,9606.ENSP00000198801,9606.ENSP00000212015,9606.ENSP00000215832,9606.ENSP00000216465,9606.ENSP00000219240,9606.ENSP00000221930,9606.ENSP00000227507,9606.ENSP00000227868,9606.ENSP00000228476,9606.ENSP00000228740,9606.ENSP00000229270,9606.ENSP00000229416,9606.ENSP00000231420,9606.ENSP00000231509,9606.ENSP00000233242,9606.ENSP00000234111,9606.ENSP00000235628,…	OTC,ASNS,MOGAT2,SIRT1,MAPK1,GSTZ1,DHODH,TGFB1,CCND1,PDHX,DAO,LTA4H,TPI1,GCLC,AGXT2,NR3C1,APOB,ODC1,NT5C1A,ALG5,GSTM2,PTGIS,GOT2,CCNB1,FOLH1,CDK4,BARD1,MAN2A1,SLC6A4,MARS,ATP5B,TEP1,DPH1,TYR,IL1B,KYNU,FGF2,STAT3,CAD,PPARGC1A,CDK2,HDC,TP53,SOD1,SLC6A3,EGFR,GLUD1,AKR1B1,ADCY8,PPARG,HMGCR,CBR1,PCYT1A,BAX,NAGS,ALPI,NOS3,HPRT1,RRM1,AGXT,ACHE,FASN,FOS,HAS2,PDHB,GLUL,LPL,PPARD,GSTM1,PLA2G1B,PPARGC1B,HNF4…
GO:1901576	Organic substance biosynthetic process	189	2734	0.35	3.24e-25	9606.ENSP00000039007,9606.ENSP00000175506,9606.ENSP00000198801,9606.ENSP00000212015,9606.ENSP00000215832,9606.ENSP00000216392,9606.ENSP00000216465,9606.ENSP00000219240,9606.ENSP00000221476,9606.ENSP00000221930,9606.ENSP00000227507,9606.ENSP00000227868,9606.ENSP00000228476,9606.ENSP00000228740,9606.ENSP00000229270,9606.ENSP00000229416,9606.ENSP00000231420,9606.ENSP00000231509,9606.ENSP00000233242,…	OTC,ASNS,MOGAT2,SIRT1,MAPK1,PYGL,GSTZ1,DHODH,CKM,TGFB1,CCND1,PDHX,DAO,LTA4H,TPI1,GCLC,AGXT2,NR3C1,APOB,ODC1,NT5C1A,ALG5,GSTM2,PTGIS,GOT2,G6PC,CCNB1,FOLH1,CDK4,BARD1,MAN2A1,MARS,ATP5B,TEP1,TYR,IL1B,KYNU,FGF2,STAT3,CAD,PPARGC1A,CDK2,HDC,TP53,SLC6A3,PGD,EGFR,GLUD1,ACAA2,AKR1B1,ADCY8,PPARG,HMGCR,CBR1,PCYT1A,BAX,NAGS,ALPI,HPRT1,RRM1,AGXT,ACHE,FASN,FOS,HAS2,PDHB,GLUL,LPL,PPARD,GSTM1,PLA2G1B,PPARGC1B,HN…
GO:1901605	Alpha-amino acid metabolic process	49	191	0.92	4.1e-25	9606.ENSP00000039007,9606.ENSP00000175506,9606.ENSP00000216465,9606.ENSP00000217426,9606.ENSP00000228476,9606.ENSP00000229416,9606.ENSP00000231420,9606.ENSP00000234111,9606.ENSP00000245206,9606.ENSP00000261714,9606.ENSP00000263321,9606.ENSP00000264170,9606.ENSP00000264705,9606.ENSP00000267845,9606.ENSP00000274813,9606.ENSP00000277865,9606.ENSP00000293404,9606.ENSP00000297494,9606.ENSP00000300079,…	OTC,ASNS,GSTZ1,AHCY,DAO,GCLC,AGXT2,ODC1,GOT2,BLMH,TYR,KYNU,CAD,HDC,MUT,GLUD1,NAGS,NOS3,GLYATL1,AGXT,GLUL,PHYKPL,HNF4A,PFAS,ALDH5A1,PIPOX,SHMT1,NOS2,GLUD2,ADSSL1,SHMT2,AZIN1,SRR,SERINC3,GPT2,ARG1,MTR,OAT,GCLM,GOT1,CTH,GNMT,GLDC,GCAT,GPT,CBSL,SLC25A12,BCAT1,GLYAT
GO:0048585	Negative regulation of response to stimulus	138	1636	0.44	9.62e-25	9606.ENSP00000212015,9606.ENSP00000216117,9606.ENSP00000216797,9606.ENSP00000220809,9606.ENSP00000220812,9606.ENSP00000221930,9606.ENSP00000223095,9606.ENSP00000225174,9606.ENSP00000225831,9606.ENSP00000226730,9606.ENSP00000229416,9606.ENSP00000229795,9606.ENSP00000231449,9606.ENSP00000231751,9606.ENSP00000241337,9606.ENSP00000244043,9606.ENSP00000248553,9606.ENSP00000249075,9606.ENSP00000257430,…	SIRT1,HMOX1,NFKBIA,PLAT,DKK4,TGFB1,SERPINE1,PPIF,CCL2,IL2,GCLC,MAPK14,IL4,LTF,GSTM2,PTGIS,HSPB1,LIF,APC,MDM2,SLC12A2,IL1A,IL1B,FGF2,PSMD3,ICAM1,EGF,CDK6,ERBB3,RB1,IGF1R,TP53,ERBB2,SOD1,SLC6A3,CALM2,RASA1,EGFR,ADRA2A,GJA1,SH3RF1,APP,ACAA2,PPARG,HMGCR,BAX,PSME3,CSF2,NOS3,BCL2L1,COL3A1,IL13,PRKCB,ADRB2,CXCL8,PLG,LPL,PPARD,CFLAR,MET,HSPA5,GSK3B,MAPK8IP2,FBLN1,CAV1,CTNNB1,ARG1,NF1,CASP8,VCP,PDE3A,NLRC…
GO:0010942	Positive regulation of cell death	88	719	0.6	1.11e-24	9606.ENSP00000212015,9606.ENSP00000216117,9606.ENSP00000219240,9606.ENSP00000225174,9606.ENSP00000225831,9606.ENSP00000227266,9606.ENSP00000229135,9606.ENSP00000236671,9606.ENSP00000244043,9606.ENSP00000257430,9606.ENSP00000257904,9606.ENSP00000260947,9606.ENSP00000264110,9606.ENSP00000264867,9606.ENSP00000269305,9606.ENSP00000270142,9606.ENSP00000284981,9606.ENSP00000287820,9606.ENSP00000287936,…	SIRT1,HMOX1,DHODH,PPIF,CCL2,CTSC,IFNG,CTSD,PTGIS,APC,CDK4,BARD1,ATF2,PPARGC1A,TP53,SOD1,APP,PPARG,HMGCR,BAX,MMP3,BCL2L1,FOS,CYCS,CASP3,PLA2G1B,CFLAR,ARHGEF4,NQO1,ITM2C,GSK3B,CASP9,F3,CAV1,SERINC3,SFN,CTNNB1,E2F1,HP,NF1,CASP8,VCP,CALCR,PARP1,PTGS2,FASLG,MCL1,CD40LG,GADD45A,JUN,GRIN1,CD40,MMP9,SRC,RGCC,XDH,EEF1E1,IFNB1,AKR1C3,NKX3-1,PDX1,IGFBP3,JAK2,CHEK2,BAD,PRKCD,MAPK8,CCK,ITGB2,BCL2,CDKN1A,NCOA1…
GO:0010817	Regulation of hormone levels	75	524	0.67	1.59e-24	9606.ENSP00000209668,9606.ENSP00000222248,9606.ENSP00000226444,9606.ENSP00000229135,9606.ENSP00000249075,9606.ENSP00000257555,9606.ENSP00000263341,9606.ENSP00000264867,9606.ENSP00000265162,9606.ENSP00000265641,9606.ENSP00000275493,9606.ENSP00000276198,9606.ENSP00000277865,9606.ENSP00000280155,9606.ENSP00000282561,9606.ENSP00000285930,9606.ENSP00000286355,9606.ENSP00000287936,9606.ENSP00000290866,…	ADH1A,SLC5A5,SULT1E1,IFNG,LIF,HNF1A,IL1B,PPARGC1A,ENPEP,CPT1A,EGFR,HTR2C,GLUD1,ADRA2A,GJA1,AKR1B1,ADCY8,HMGCR,ACE,ALDH1A1,PRKCE,ADH1B,GLUL,PPARD,HNF4A,HTR1A,TPO,SLC2A2,NOS2,PLB1,CYP3A4,ACSL4,CYP1A2,CTSB,ALDH9A1,SREBF1,RAC1,HSD17B11,DPP4,DIO1,DRD2,ALOX5,ECE1,NPPA,EDN1,CYP1A1,AKR1C3,NKX3-1,AKR1C1,PDX1,JAK2,BAD,SPP1,CYP19A1,ABAT,INS,IL6,ADRA2C,GCG,CREB1,ESR1,PRKCA,CYP21A2,SLC2A1,MME,POR,ADH7,ADH1C,H…
GO:0019222	Regulation of metabolic process	342	6948	0.21	2.14e-24	9606.ENSP00000212015,9606.ENSP00000215727,9606.ENSP00000215832,9606.ENSP00000216117,9606.ENSP00000216465,9606.ENSP00000216797,9606.ENSP00000218388,9606.ENSP00000218516,9606.ENSP00000220809,9606.ENSP00000221847,9606.ENSP00000221930,9606.ENSP00000223061,9606.ENSP00000223095,9606.ENSP00000225174,9606.ENSP00000225831,9606.ENSP00000225964,9606.ENSP00000226730,9606.ENSP00000227266,9606.ENSP00000227507,…	SIRT1,SERPIND1,MAPK1,HMOX1,GSTZ1,NFKBIA,TIMP1,GLA,PLAT,EBI3,TGFB1,PCOLCE,SERPINE1,PPIF,CCL2,COL1A1,IL2,CTSC,CCND1,IL23A,IL26,IFNG,GCLC,MAPK14,AGXT2,IL4,NR3C1,LTF,APOB,ODC1,OPRD1,LEPRE1,CTSD,MMP8,CAT,AHR,MC3R,PTGIS,IRF1,CDC25B,HSPB1,RFPL3,LIF,G6PC,CRP,CHI3L1,CCNB1,APC,HNF1A,CDK4,MDM2,BARD1,CCND2,SLC6A4,FLT4,MARS,C19orf10,DPH1,EP300,IL1A,IL1B,PRKCG,KDR,FCER2,ATF2,CD80,FGF2,PSMD3,STAT3,FOSL2,ICAM1,P…
GO:0006520	Cellular amino acid metabolic process	56	278	0.82	2.66e-24	9606.ENSP00000039007,9606.ENSP00000175506,9606.ENSP00000216465,9606.ENSP00000217426,9606.ENSP00000228476,9606.ENSP00000229416,9606.ENSP00000231420,9606.ENSP00000234111,9606.ENSP00000245206,9606.ENSP00000256999,9606.ENSP00000261714,9606.ENSP00000262027,9606.ENSP00000263321,9606.ENSP00000264170,9606.ENSP00000264705,9606.ENSP00000267845,9606.ENSP00000274813,9606.ENSP00000277865,9606.ENSP00000293404,…	OTC,ASNS,GSTZ1,AHCY,DAO,GCLC,AGXT2,ODC1,GOT2,FOLH1,BLMH,MARS,TYR,KYNU,CAD,HDC,MUT,GLUD1,NAGS,NOS3,GLYATL1,AGXT,GLUL,PHYKPL,HNF4A,PFAS,ALDH5A1,PIPOX,SHMT1,NOS2,GLUD2,ADSSL1,SHMT2,AZIN1,TARSL2,SRR,SERINC3,GPT2,ARG1,MTR,OAT,GCLM,GOT1,CTH,GNMT,EEF1E1,GLDC,GCAT,GARS,GPT,ABAT,CBSL,GGT5,SLC25A12,BCAT1,GLYAT
GO:0034599	Cellular response to oxidative stress	53	244	0.85	2.75e-24	9606.ENSP00000212015,9606.ENSP00000215832,9606.ENSP00000216117,9606.ENSP00000219070,9606.ENSP00000221130,9606.ENSP00000225174,9606.ENSP00000225275,9606.ENSP00000241052,9606.ENSP00000258149,9606.ENSP00000264867,9606.ENSP00000266970,9606.ENSP00000269305,9606.ENSP00000270142,9606.ENSP00000274026,9606.ENSP00000275493,9606.ENSP00000289473,9606.ENSP00000295834,9606.ENSP00000297494,9606.ENSP00000299855,…	SIRT1,MAPK1,HMOX1,MMP2,GSR,PPIF,MPO,CAT,MDM2,PPARGC1A,CDK2,TP53,SOD1,CCNA2,EGFR,NCF1,FABP1,NOS3,MMP3,FOS,CYCS,CFLAR,PPARGC1B,NQO1,ATP13A2,ARG1,MTR,PARP1,CHUK,JUN,MMP9,SRC,PCNA,AKR1C3,JAK2,PDGFD,G6PD,PRKCD,CDK1,MAPK8,NFE2L2,TRPM2,BCL2,GSTP1,RELA,IL6,HSF1,TXNRD1,HIF1A,SOD2,AKT1,CYP1B1,BTK
GO:0033554	Cellular response to stress	141	1725	0.43	4.06e-24	9606.ENSP00000175506,9606.ENSP00000212015,9606.ENSP00000215832,9606.ENSP00000216117,9606.ENSP00000216797,9606.ENSP00000219070,9606.ENSP00000221130,9606.ENSP00000225174,9606.ENSP00000225275,9606.ENSP00000225831,9606.ENSP00000227507,9606.ENSP00000229769,9606.ENSP00000229795,9606.ENSP00000234961,9606.ENSP00000241052,9606.ENSP00000241337,9606.ENSP00000244043,9606.ENSP00000256442,9606.ENSP00000257430,…	ASNS,SIRT1,MAPK1,HMOX1,NFKBIA,MMP2,GSR,PPIF,MPO,CCL2,CCND1,FANCE,MAPK14,OPRD1,CAT,GSTM2,PTGIS,CCNB1,APC,MDM2,BARD1,MARS,C19orf10,EP300,IL1A,ATF2,PSMD3,ICAM1,PPARGC1A,CDK2,TP53,SOD1,CCNA2,EGFR,ACAA2,CA2,AKR1B1,PPARG,NCF1,HK2,BAX,PSME3,FABP1,ALB,NPM1,NOS3,MMP3,PLK1,MGMT,BCL2L1,CXCL10,PRKCE,FOS,CXCL8,HAS2,CYCS,GLUL,PPARD,CASP3,GSTM1,CFLAR,PPARGC1B,NQO1,NPEPPS,SLC2A4,CDC25C,HSPA5,GSK3B,ATP13A2,P4HB,C…
GO:0043434	Response to peptide hormone	65	394	0.73	4.31e-24	9606.ENSP00000039007,9606.ENSP00000212015,9606.ENSP00000218388,9606.ENSP00000225964,9606.ENSP00000229416,9606.ENSP00000241052,9606.ENSP00000245206,9606.ENSP00000253801,9606.ENSP00000257430,9606.ENSP00000257904,9606.ENSP00000258149,9606.ENSP00000262027,9606.ENSP00000264657,9606.ENSP00000264705,9606.ENSP00000264832,9606.ENSP00000268035,9606.ENSP00000274026,9606.ENSP00000282561,9606.ENSP00000285379,…	OTC,SIRT1,TIMP1,COL1A1,GCLC,CAT,GOT2,G6PC,APC,CDK4,MDM2,MARS,STAT3,CAD,ICAM1,IGF1R,CCNA2,GJA1,CA2,ADCY8,PPARG,TFF1,INSR,PLA2G1B,CFLAR,GH1,SLC2A4,UCP3,GSK3B,SP1,CAV1,ADCY2,SREBF1,ARG1,STAT1,PARP1,PTGS2,CHUK,GOT1,PTPN1,SRC,EIF6,F7,NPPA,PRKCZ,EDN1,JAK2,PRKCD,GPT,NFE2L2,INS,GSTP1,RELA,PPARA,GCG,CREB1,IGF2,CITED1,IL10,SLC2A1,POR,HSF1,AKT1,TRPV1,GHR
GO:0003018	Vascular process in circulatory system	47	185	0.92	6.38e-24	9606.ENSP00000216117,9606.ENSP00000221930,9606.ENSP00000222271,9606.ENSP00000229416,9606.ENSP00000237612,9606.ENSP00000255030,9606.ENSP00000255380,9606.ENSP00000261707,9606.ENSP00000264832,9606.ENSP00000270142,9606.ENSP00000275493,9606.ENSP00000280155,9606.ENSP00000282561,9606.ENSP00000287936,9606.ENSP00000290866,9606.ENSP00000297494,9606.ENSP00000305372,9606.ENSP00000306129,9606.ENSP00000306662,…	HMOX1,TGFB1,COMP,GCLC,ABCG2,CRP,CHRM3,SLC6A4,ICAM1,SOD1,EGFR,ADRA2A,GJA1,HMGCR,ACE,NOS3,ADRB2,DRD5,ADRA1B,PPARD,EDNRA,HTR1A,CAV1,PDE3A,PTGS2,ADRB1,HTR1B,GCLM,SRC,ECE1,NPPA,EDN1,ADRA1D,DRD1,HRH1,INS,ADRA2C,TBXA2R,RHOA,ACTA2,GCH1,ANGPT1,HTR2A,SOD2,AKT1,VEGFA,ADRA2B
GO:0001775	Cell activation	107	1075	0.51	1.04e-23	9606.ENSP00000035383,9606.ENSP00000215832,9606.ENSP00000216392,9606.ENSP00000218388,9606.ENSP00000218516,9606.ENSP00000219022,9606.ENSP00000221847,9606.ENSP00000222271,9606.ENSP00000225275,9606.ENSP00000225964,9606.ENSP00000226730,9606.ENSP00000227266,9606.ENSP00000228534,9606.ENSP00000228740,9606.ENSP00000229135,9606.ENSP00000229795,9606.ENSP00000231449,9606.ENSP00000231751,9606.ENSP00000236671,…	LRRC7,MAPK1,PYGL,TIMP1,GLA,OLFM4,EBI3,COMP,MPO,COL1A1,IL2,CTSC,IL23A,LTA4H,IFNG,MAPK14,IL4,LTF,CTSD,MMP8,CAT,IRF1,HSPB1,CHI3L1,LYZ,EP300,IL1B,PRKCG,PSMD3,STAT3,ICAM1,CDK6,TP53,C1orf35,EGFR,ADRA2A,APP,BAX,VCAM1,CSF2,HPRT1,COL3A1,IL13,PRKCB,CXCL10,PRKCE,CXCL8,GLB1,OLR1,ACPP,CD86,MRGPRX2,HSP90AA1,SLPI,CTNNB1,CTSB,C5AR1,HP,RAC1,ARG1,ACTB,CASP8,VCP,NLRC3,DPP4,PRSS3,PNP,GCLM,CD40LG,JUN,RUNX2,CD40,MMP9,…
GO:0009617	Response to bacterium	81	634	0.62	1.07e-23	9606.ENSP00000215832,9606.ENSP00000216392,9606.ENSP00000216797,9606.ENSP00000221930,9606.ENSP00000223095,9606.ENSP00000225275,9606.ENSP00000225831,9606.ENSP00000228534,9606.ENSP00000229795,9606.ENSP00000231751,9606.ENSP00000233242,9606.ENSP00000245407,9606.ENSP00000255030,9606.ENSP00000257904,9606.ENSP00000261267,9606.ENSP00000263339,9606.ENSP00000263341,9606.ENSP00000263686,9606.ENSP00000264246,…	MAPK1,PYGL,NFKBIA,TGFB1,SERPINE1,MPO,CCL2,IL23A,MAPK14,LTF,APOB,SLC22A5,CRP,CDK4,LYZ,IL1A,IL1B,SELP,CD80,ICAM1,PPARGC1A,GJA1,APP,CSF2,NOS3,IL13,CXCL10,PRKCE,FOS,CXCL8,CXCL11,LPL,PPARD,CASP3,PLA2G1B,CFLAR,NOS2,CASP9,SELE,CD86,CAV1,SRR,CYP1A2,SLPI,PTGES,C5AR1,HP,ARG1,CASP8,PTGS2,FASLG,DMBT1,CHUK,JUN,CD40,SRC,THBD,MAOB,EDN1,CYP1A1,JAK2,PRKCD,MAPK8,GGT5,GSTP1,PLA2G2A,RELA,IL6,ALAD,TBXA2R,OPRM1,RHOA,C…
GO:0032787	Monocarboxylic acid metabolic process	73	515	0.67	1.26e-23	9606.ENSP00000175506,9606.ENSP00000209668,9606.ENSP00000221476,9606.ENSP00000222381,9606.ENSP00000227868,9606.ENSP00000228740,9606.ENSP00000229270,9606.ENSP00000229795,9606.ENSP00000231420,9606.ENSP00000241337,9606.ENSP00000244043,9606.ENSP00000245206,9606.ENSP00000264170,9606.ENSP00000264867,9606.ENSP00000265641,9606.ENSP00000270776,9606.ENSP00000274813,9606.ENSP00000285093,9606.ENSP00000287820,…	ASNS,ADH1A,CKM,PON1,PDHX,LTA4H,TPI1,MAPK14,AGXT2,GSTM2,PTGIS,GOT2,KYNU,PPARGC1A,CPT1A,PGD,MUT,ACAA2,PPARG,CBR1,HK2,CYP2A6,AGXT,FASN,PAM,ADH1B,PDHB,LPL,PPARD,GSTM1,PLA2G1B,ALDH5A1,CRAT,CES2,ME2,UCP3,GSTA1,CYP3A4,SRR,ACSL4,CYP1A2,PTGES,PTGS1,PTGS2,ME1,SCD,CPT2,ALOX5,AWAT1,EDN1,CYP1A1,AKR1C3,AKR1C1,TYRP1,PC,LDHB,ABAT,GATM,GGT5,GSTP1,PPARA,HK1,GPI,POR,ADH7,ACSL1,ADH1C,HIF1A,ME3,LDHA,CYP1B1,ACACA,GLYAT
GO:0010648	Negative regulation of cell communication	123	1382	0.46	1.27e-23	9606.ENSP00000212015,9606.ENSP00000216117,9606.ENSP00000216797,9606.ENSP00000220812,9606.ENSP00000221930,9606.ENSP00000223095,9606.ENSP00000225174,9606.ENSP00000229416,9606.ENSP00000229795,9606.ENSP00000231449,9606.ENSP00000231751,9606.ENSP00000241337,9606.ENSP00000248553,9606.ENSP00000249075,9606.ENSP00000257430,9606.ENSP00000258149,9606.ENSP00000261707,9606.ENSP00000263339,9606.ENSP00000263341,…	SIRT1,HMOX1,NFKBIA,DKK4,TGFB1,SERPINE1,PPIF,GCLC,MAPK14,IL4,LTF,GSTM2,HSPB1,LIF,APC,MDM2,SLC6A4,IL1A,IL1B,BCHE,FGF2,PSMD3,ICAM1,EGF,ERBB3,RB1,IGF1R,TP53,ERBB2,CALM2,RASA1,EGFR,ADRA2A,GJA1,SH3RF1,APP,ACAA2,SLC6A1,PPARG,HMGCR,BAX,PSME3,CSF2,NOS3,BCL2L1,ACHE,PRKCB,ADRB2,DRD5,CXCL8,CFLAR,MET,HSPA5,GSK3B,MAPK8IP2,FBLN1,CAV1,ACSL4,CTNNB1,SREBF1,ARG1,NF1,CASP8,VCP,PDE3A,NLRC3,STAT1,DRD2,PTGS2,FASLG,MCL1…
GO:0023057	Negative regulation of signaling	123	1385	0.46	1.51e-23	9606.ENSP00000212015,9606.ENSP00000216117,9606.ENSP00000216797,9606.ENSP00000220812,9606.ENSP00000221930,9606.ENSP00000223095,9606.ENSP00000225174,9606.ENSP00000229416,9606.ENSP00000229795,9606.ENSP00000231449,9606.ENSP00000231751,9606.ENSP00000241337,9606.ENSP00000248553,9606.ENSP00000249075,9606.ENSP00000257430,9606.ENSP00000258149,9606.ENSP00000261707,9606.ENSP00000263339,9606.ENSP00000263341,…	SIRT1,HMOX1,NFKBIA,DKK4,TGFB1,SERPINE1,PPIF,GCLC,MAPK14,IL4,LTF,GSTM2,HSPB1,LIF,APC,MDM2,SLC6A4,IL1A,IL1B,BCHE,FGF2,PSMD3,ICAM1,EGF,ERBB3,RB1,IGF1R,TP53,ERBB2,CALM2,RASA1,EGFR,ADRA2A,GJA1,SH3RF1,APP,ACAA2,SLC6A1,PPARG,HMGCR,BAX,PSME3,CSF2,NOS3,BCL2L1,ACHE,PRKCB,ADRB2,DRD5,CXCL8,CFLAR,MET,HSPA5,GSK3B,MAPK8IP2,FBLN1,CAV1,ACSL4,CTNNB1,SREBF1,ARG1,NF1,CASP8,VCP,PDE3A,NLRC3,STAT1,DRD2,PTGS2,FASLG,MCL1…
GO:0002376	Immune system process	174	2481	0.36	1.76e-23	9606.ENSP00000035383,9606.ENSP00000212015,9606.ENSP00000215832,9606.ENSP00000216117,9606.ENSP00000216392,9606.ENSP00000217426,9606.ENSP00000218516,9606.ENSP00000219022,9606.ENSP00000221847,9606.ENSP00000221930,9606.ENSP00000225275,9606.ENSP00000225831,9606.ENSP00000225964,9606.ENSP00000226730,9606.ENSP00000227266,9606.ENSP00000228534,9606.ENSP00000228740,9606.ENSP00000229135,9606.ENSP00000229795,…	LRRC7,SIRT1,MAPK1,HMOX1,PYGL,AHCY,GLA,OLFM4,EBI3,TGFB1,MPO,CCL2,COL1A1,IL2,CTSC,IL23A,LTA4H,IFNG,MAPK14,IL4,LTF,APOB,OPRD1,CTSD,MMP8,CAT,MT2A,IRF1,LIF,CRP,CHI3L1,LYZ,SLC12A2,EP300,TYR,IL1A,IL1B,SELP,KDR,KYNU,CD80,PSMD3,STAT3,ICAM1,CDK6,RB1,IGF1R,TP53,SOD1,C1orf35,MS4A2,FLT1,APP,PPARG,NCF1,ACE,BAX,PSME3,VCAM1,CSF2,HPRT1,BCL2L1,FASN,IL13,PRKCB,CXCL10,PRKCE,CXCL8,ISG20,CXCL11,GLB1,PLG,OLR1,CASP3,PLA…
GO:0008015	Blood circulation	64	394	0.73	2.13e-23	9606.ENSP00000216117,9606.ENSP00000221930,9606.ENSP00000222271,9606.ENSP00000229416,9606.ENSP00000243911,9606.ENSP00000255030,9606.ENSP00000255380,9606.ENSP00000261707,9606.ENSP00000262186,9606.ENSP00000264832,9606.ENSP00000265162,9606.ENSP00000270142,9606.ENSP00000275493,9606.ENSP00000280155,9606.ENSP00000282561,9606.ENSP00000287820,9606.ENSP00000287936,9606.ENSP00000290866,9606.ENSP00000297494,…	HMOX1,TGFB1,COMP,GCLC,MC3R,CRP,CHRM3,SLC6A4,KCNH2,ICAM1,ENPEP,SOD1,EGFR,ADRA2A,GJA1,PPARG,HMGCR,ACE,NOS3,ADRB2,CXCL10,DRD5,ADRA1B,OLR1,PPARD,EDNRA,HTR1A,NOS2,CAV1,PDE3A,STAT1,PTGS1,DRD2,RYR2,PTGS2,F11R,ADRB1,HTR1B,GCLM,SRC,AR,ECE1,NPPA,EDN1,ADRA1D,DRD1,ABAT,HRH1,INS,PPARA,ADRA2C,TBXA2R,RHOA,ACTA2,SCN5A,MME,GCH1,ANGPT1,HTR2A,SOD2,AKT1,TRPV1,VEGFA,ADRA2B
GO:0030335	Positive regulation of cell migration	73	522	0.66	2.52e-23	9606.ENSP00000212015,9606.ENSP00000215832,9606.ENSP00000216117,9606.ENSP00000221930,9606.ENSP00000223095,9606.ENSP00000225964,9606.ENSP00000228534,9606.ENSP00000229135,9606.ENSP00000229795,9606.ENSP00000231449,9606.ENSP00000248553,9606.ENSP00000257430,9606.ENSP00000258149,9606.ENSP00000261937,9606.ENSP00000262030,9606.ENSP00000263341,9606.ENSP00000263686,9606.ENSP00000263923,9606.ENSP00000264498,…	SIRT1,MAPK1,HMOX1,TGFB1,SERPINE1,COL1A1,IL23A,IFNG,MAPK14,IL4,HSPB1,APC,MDM2,FLT4,ATP5B,IL1B,SELP,KDR,FGF2,STAT3,ICAM1,EGF,IGF1R,EGFR,ADRA2A,FLT1,APP,ADAMTS1,NOS3,INSR,CXCL10,PRKCE,CXCL8,HAS2,PLG,MET,HSPA5,SP1,FBLN1,SELE,F3,CAV1,C5AR1,RAC1,MYLK,PTGS2,JUN,CD40,MMP9,PLAU,SRC,AGER,KIAA1462,F7,EDN1,JAK2,PDGFD,DRD1,NFE2L2,INS,BCL2,IL6,RHOA,GPI,PRKCA,CLDN4,ANGPT1,HIF1A,SOD2,AKT1,ITGB3,PECAM1,VEGFA
GO:0080090	Regulation of primary metabolic process	308	6032	0.22	3.72e-23	9606.ENSP00000212015,9606.ENSP00000215727,9606.ENSP00000215832,9606.ENSP00000216117,9606.ENSP00000216465,9606.ENSP00000216797,9606.ENSP00000218388,9606.ENSP00000220809,9606.ENSP00000221930,9606.ENSP00000223061,9606.ENSP00000223095,9606.ENSP00000225831,9606.ENSP00000225964,9606.ENSP00000226730,9606.ENSP00000227266,9606.ENSP00000227507,9606.ENSP00000228534,9606.ENSP00000229134,9606.ENSP00000229135,…	SIRT1,SERPIND1,MAPK1,HMOX1,GSTZ1,NFKBIA,TIMP1,PLAT,TGFB1,PCOLCE,SERPINE1,CCL2,COL1A1,IL2,CTSC,CCND1,IL23A,IL26,IFNG,GCLC,MAPK14,IL4,NR3C1,LTF,APOB,ODC1,OPRD1,LEPRE1,CTSD,MMP8,CAT,AHR,PTGIS,IRF1,CDC25B,HSPB1,RFPL3,LIF,CHI3L1,CCNB1,APC,HNF1A,CDK4,MDM2,BARD1,CCND2,FLT4,MARS,C19orf10,DPH1,EP300,IL1A,IL1B,PRKCG,KDR,ATF2,CD80,FGF2,PSMD3,STAT3,FOSL2,ICAM1,PPARGC1A,EGF,CPT1A,CDK6,CDK2,ERBB3,RB1,IGF1R,TP5…
GO:0003013	Circulatory system process	65	415	0.71	5.14e-23	9606.ENSP00000216117,9606.ENSP00000221930,9606.ENSP00000222271,9606.ENSP00000229416,9606.ENSP00000237612,9606.ENSP00000243911,9606.ENSP00000255030,9606.ENSP00000255380,9606.ENSP00000261707,9606.ENSP00000262186,9606.ENSP00000264832,9606.ENSP00000265162,9606.ENSP00000270142,9606.ENSP00000275493,9606.ENSP00000280155,9606.ENSP00000282561,9606.ENSP00000287820,9606.ENSP00000287936,9606.ENSP00000290866,…	HMOX1,TGFB1,COMP,GCLC,ABCG2,MC3R,CRP,CHRM3,SLC6A4,KCNH2,ICAM1,ENPEP,SOD1,EGFR,ADRA2A,GJA1,PPARG,HMGCR,ACE,NOS3,ADRB2,CXCL10,DRD5,ADRA1B,OLR1,PPARD,EDNRA,HTR1A,NOS2,CAV1,PDE3A,STAT1,PTGS1,DRD2,RYR2,PTGS2,F11R,ADRB1,HTR1B,GCLM,SRC,AR,ECE1,NPPA,EDN1,ADRA1D,DRD1,ABAT,HRH1,INS,PPARA,ADRA2C,TBXA2R,RHOA,ACTA2,SCN5A,MME,GCH1,ANGPT1,HTR2A,SOD2,AKT1,TRPV1,VEGFA,ADRA2B
GO:2000147	Positive regulation of cell motility	74	547	0.65	6.96e-23	9606.ENSP00000212015,9606.ENSP00000215832,9606.ENSP00000216117,9606.ENSP00000221930,9606.ENSP00000223095,9606.ENSP00000225964,9606.ENSP00000228534,9606.ENSP00000229135,9606.ENSP00000229795,9606.ENSP00000231449,9606.ENSP00000248553,9606.ENSP00000257430,9606.ENSP00000258149,9606.ENSP00000261937,9606.ENSP00000262030,9606.ENSP00000263341,9606.ENSP00000263686,9606.ENSP00000263923,9606.ENSP00000264498,…	SIRT1,MAPK1,HMOX1,TGFB1,SERPINE1,COL1A1,IL23A,IFNG,MAPK14,IL4,HSPB1,APC,MDM2,FLT4,ATP5B,IL1B,SELP,KDR,FGF2,STAT3,ICAM1,EGF,IGF1R,EGFR,ADRA2A,FLT1,APP,ADAMTS1,NOS3,INSR,CXCL10,PRKCE,CXCL8,HAS2,PLG,MET,HSPA5,SP1,FBLN1,SELE,F3,CAV1,C5AR1,RAC1,MYLK,PTGS2,JUN,CD40,MMP9,PLAU,SRC,AGER,KIAA1462,F7,EDN1,JAK2,PDGFD,DRD1,NFE2L2,INS,BCL2,IL6,RHOA,GPI,PRKCA,CLDN4,ANGPT1,HIF1A,SOD2,AKT1,ITGB3,PECAM1,DUOX2,VEGFA
GO:0032101	Regulation of response to external stimulus	102	1013	0.52	7.09e-23	9606.ENSP00000215832,9606.ENSP00000216797,9606.ENSP00000220809,9606.ENSP00000221930,9606.ENSP00000223095,9606.ENSP00000225831,9606.ENSP00000226730,9606.ENSP00000227266,9606.ENSP00000228534,9606.ENSP00000229135,9606.ENSP00000229795,9606.ENSP00000231449,9606.ENSP00000231751,9606.ENSP00000236826,9606.ENSP00000244043,9606.ENSP00000245414,9606.ENSP00000248553,9606.ENSP00000262461,9606.ENSP00000263253,…	MAPK1,NFKBIA,PLAT,TGFB1,SERPINE1,CCL2,IL2,CTSC,IL23A,IFNG,MAPK14,IL4,LTF,MMP8,PTGIS,IRF1,HSPB1,SLC12A2,EP300,IL1B,PRKCG,SELP,KDR,FGF2,PSMD3,STAT3,RB1,SOD1,SLC6A3,EGFR,GJA1,APP,PPARG,HMGCR,PSME3,RHO,NOS3,IL13,CXCL10,CXCL8,PLG,LPL,PPARD,MET,METAP2,NOS2,SELE,F3,CAV1,C5AR1,RAC1,PTGER3,ARG1,NLRC3,DPP4,STAT1,DRD2,PTGS2,F11R,CHUK,XIAP,GRIN1,PTPN1,PLAU,SRC,ALOX5,AGER,F7,NPPA,THBD,EDN1,IFNB1,JAK2,PDGFD,DR…
GO:0097746	Regulation of blood vessel diameter	41	139	0.98	7.25e-23	9606.ENSP00000216117,9606.ENSP00000222271,9606.ENSP00000229416,9606.ENSP00000255030,9606.ENSP00000255380,9606.ENSP00000261707,9606.ENSP00000264832,9606.ENSP00000270142,9606.ENSP00000275493,9606.ENSP00000280155,9606.ENSP00000282561,9606.ENSP00000287936,9606.ENSP00000290866,9606.ENSP00000297494,9606.ENSP00000305372,9606.ENSP00000306129,9606.ENSP00000306662,9606.ENSP00000310928,9606.ENSP00000315011,…	HMOX1,COMP,GCLC,CRP,CHRM3,SLC6A4,ICAM1,SOD1,EGFR,ADRA2A,GJA1,HMGCR,ACE,NOS3,ADRB2,DRD5,ADRA1B,PPARD,EDNRA,HTR1A,CAV1,PTGS2,ADRB1,HTR1B,GCLM,ECE1,NPPA,EDN1,ADRA1D,DRD1,HRH1,INS,ADRA2C,TBXA2R,RHOA,ACTA2,GCH1,HTR2A,SOD2,AKT1,ADRA2B
GO:2000145	Regulation of cell motility	97	929	0.53	1.02e-22	9606.ENSP00000212015,9606.ENSP00000215832,9606.ENSP00000216117,9606.ENSP00000218388,9606.ENSP00000221930,9606.ENSP00000223095,9606.ENSP00000225831,9606.ENSP00000225964,9606.ENSP00000228534,9606.ENSP00000229135,9606.ENSP00000229795,9606.ENSP00000231449,9606.ENSP00000248553,9606.ENSP00000257430,9606.ENSP00000258149,9606.ENSP00000261937,9606.ENSP00000262030,9606.ENSP00000263341,9606.ENSP00000263686,…	SIRT1,MAPK1,HMOX1,TIMP1,TGFB1,SERPINE1,CCL2,COL1A1,IL23A,IFNG,MAPK14,IL4,HSPB1,APC,MDM2,FLT4,ATP5B,IL1B,SELP,KDR,FGF2,STAT3,ICAM1,PPARGC1A,EGF,CDK6,ERBB3,IGF1R,ERBB2,EGFR,ADRA2A,FLT1,GJA1,APP,ADAMTS1,PPARG,ACE,NOS3,INSR,COL3A1,CXCL10,PRKCE,CXCL8,HAS2,GLUL,PLG,PPARD,MET,HSPA5,SP1,FBLN1,SELE,F3,CAV1,C5AR1,RAC1,NF1,MYLK,DPP4,DRD2,PTGS2,GADD45A,JUN,CD40,MMP9,PLAU,SRC,AGER,KIAA1462,F7,RGCC,EDN1,IGFBP3…
GO:0040012	Regulation of locomotion	99	969	0.52	1.39e-22	9606.ENSP00000212015,9606.ENSP00000215832,9606.ENSP00000216117,9606.ENSP00000218388,9606.ENSP00000221930,9606.ENSP00000223095,9606.ENSP00000225831,9606.ENSP00000225964,9606.ENSP00000228534,9606.ENSP00000229135,9606.ENSP00000229795,9606.ENSP00000231449,9606.ENSP00000248553,9606.ENSP00000257430,9606.ENSP00000258149,9606.ENSP00000261937,9606.ENSP00000262030,9606.ENSP00000263341,9606.ENSP00000263686,…	SIRT1,MAPK1,HMOX1,TIMP1,TGFB1,SERPINE1,CCL2,COL1A1,IL23A,IFNG,MAPK14,IL4,HSPB1,APC,MDM2,FLT4,ATP5B,IL1B,SELP,KDR,FGF2,STAT3,ICAM1,PPARGC1A,EGF,CDK6,ERBB3,IGF1R,ERBB2,EGFR,ADRA2A,FLT1,GJA1,APP,ADAMTS1,PPARG,ACE,NOS3,INSR,COL3A1,CXCL10,PRKCE,CHRM1,CXCL8,HAS2,GLUL,PLG,PPARD,MET,HSPA5,SP1,FBLN1,SELE,F3,CAV1,C5AR1,RAC1,NF1,MYLK,DPP4,DRD2,PTGS2,GADD45A,JUN,CD40,MMP9,PLAU,SRC,AGER,KIAA1462,F7,RGCC,EDN1,…
GO:0035556	Intracellular signal transduction	137	1712	0.42	1.44e-22	9606.ENSP00000035383,9606.ENSP00000212015,9606.ENSP00000215832,9606.ENSP00000216117,9606.ENSP00000216797,9606.ENSP00000221930,9606.ENSP00000225831,9606.ENSP00000226730,9606.ENSP00000229795,9606.ENSP00000241337,9606.ENSP00000242057,9606.ENSP00000243911,9606.ENSP00000248553,9606.ENSP00000255380,9606.ENSP00000255409,9606.ENSP00000256442,9606.ENSP00000258149,9606.ENSP00000262209,9606.ENSP00000263253,…	LRRC7,SIRT1,MAPK1,HMOX1,NFKBIA,TGFB1,CCL2,IL2,MAPK14,GSTM2,AHR,MC3R,HSPB1,CHRM3,CHI3L1,CCNB1,MDM2,TRPA1,EP300,GRIN2D,IL1B,PRKCG,SELP,KDR,CD80,FGF2,PSMD3,EGF,CDK2,ERBB3,RB1,IGF1R,TP53,ERBB2,CALM2,CCNA2,RASA1,EGFR,HTR2C,ADRA2A,APP,AKR1B1,ADCY8,GRIN2C,BAX,PSME3,VCAM1,CSF2,NOS3,PLK1,BCL2L1,PRKCB,ADRB2,CXCL10,PRKCE,DRD5,CXCL8,ADRA1B,CXCL11,CASP3,PLA2G1B,RNF31,ARHGEF4,MET,CDC25C,GSK3B,NOS2,CASP9,MAPK8I…
GO:0051223	Regulation of protein transport	78	617	0.62	1.52e-22	9606.ENSP00000215832,9606.ENSP00000221930,9606.ENSP00000226730,9606.ENSP00000229134,9606.ENSP00000229135,9606.ENSP00000229795,9606.ENSP00000236040,9606.ENSP00000258149,9606.ENSP00000260947,9606.ENSP00000262461,9606.ENSP00000263339,9606.ENSP00000263341,9606.ENSP00000265641,9606.ENSP00000269305,9606.ENSP00000269571,9606.ENSP00000275493,9606.ENSP00000277865,9606.ENSP00000280155,9606.ENSP00000282561,…	MAPK1,TGFB1,IL2,IL26,IFNG,MAPK14,LEPRE1,MDM2,BARD1,SLC12A2,IL1A,IL1B,CPT1A,TP53,ERBB2,EGFR,GLUD1,ADRA2A,GJA1,APP,ADCY8,HMGCR,ACHE,PAM,PRKCE,CHRM1,GLUL,PPARD,PLA2G1B,HNF4A,RNF31,NPEPPS,SLC2A2,GSK3B,ATP13A2,NOS2,ACSL4,SFN,E2F1,SREBF1,RAC1,NF1,CASP8,DPP4,SREBF2,DRD2,PTGS2,CD40LG,PTPN1,CD40,SRC,ALOX5,RGCC,PDX1,JAK2,BAD,PRKCD,CDK1,MAPK8,PKIA,ABAT,INS,ITGB2,TM9SF4,BCL2,IL6,ADRA2C,GCG,OPRM1,GPI,PRKCA,IL…
GO:0030334	Regulation of cell migration	93	865	0.55	1.55e-22	9606.ENSP00000212015,9606.ENSP00000215832,9606.ENSP00000216117,9606.ENSP00000218388,9606.ENSP00000221930,9606.ENSP00000223095,9606.ENSP00000225831,9606.ENSP00000225964,9606.ENSP00000228534,9606.ENSP00000229135,9606.ENSP00000229795,9606.ENSP00000231449,9606.ENSP00000248553,9606.ENSP00000257430,9606.ENSP00000258149,9606.ENSP00000261937,9606.ENSP00000262030,9606.ENSP00000263341,9606.ENSP00000263686,…	SIRT1,MAPK1,HMOX1,TIMP1,TGFB1,SERPINE1,CCL2,COL1A1,IL23A,IFNG,MAPK14,IL4,HSPB1,APC,MDM2,FLT4,ATP5B,IL1B,SELP,KDR,FGF2,STAT3,ICAM1,PPARGC1A,EGF,IGF1R,EGFR,ADRA2A,FLT1,GJA1,APP,ADAMTS1,PPARG,ACE,NOS3,INSR,COL3A1,CXCL10,PRKCE,CXCL8,HAS2,GLUL,PLG,PPARD,MET,HSPA5,SP1,FBLN1,SELE,F3,CAV1,C5AR1,RAC1,NF1,MYLK,DPP4,DRD2,PTGS2,GADD45A,JUN,CD40,MMP9,PLAU,SRC,AGER,KIAA1462,F7,RGCC,EDN1,IGFBP3,JAK2,PDGFD,DRD1,…
GO:0009607	Response to biotic stimulus	116	1289	0.47	1.56e-22	9606.ENSP00000215832,9606.ENSP00000216392,9606.ENSP00000216797,9606.ENSP00000221930,9606.ENSP00000223095,9606.ENSP00000225275,9606.ENSP00000225831,9606.ENSP00000228534,9606.ENSP00000229135,9606.ENSP00000229795,9606.ENSP00000231449,9606.ENSP00000231751,9606.ENSP00000233242,9606.ENSP00000234111,9606.ENSP00000245185,9606.ENSP00000245407,9606.ENSP00000245414,9606.ENSP00000248553,9606.ENSP00000255030,…	MAPK1,PYGL,NFKBIA,TGFB1,SERPINE1,MPO,CCL2,IL23A,IFNG,MAPK14,IL4,LTF,APOB,ODC1,MT2A,SLC22A5,IRF1,HSPB1,CRP,CDK4,LYZ,IL1A,IL1B,SELP,KYNU,CD80,ICAM1,PPARGC1A,CDK6,TP53,GJA1,APP,PPARG,NCF1,VCAM1,CSF2,NOS3,BCL2L1,IL13,CXCL10,PRKCE,FOS,CXCL8,ISG20,CXCL11,LPL,PPARD,CASP3,PLA2G1B,CFLAR,HSPA5,GSK3B,NOS2,CASP9,SELE,CD86,MX2,SHMT2,CAV1,SRR,SERINC3,CYP1A2,SLPI,PTGES,C5AR1,HP,ARG1,CASP8,PRSS3,STAT1,PTGS2,FASL…
GO:0090087	Regulation of peptide transport	80	649	0.61	1.56e-22	9606.ENSP00000215832,9606.ENSP00000221930,9606.ENSP00000226730,9606.ENSP00000229134,9606.ENSP00000229135,9606.ENSP00000229795,9606.ENSP00000236040,9606.ENSP00000258149,9606.ENSP00000260947,9606.ENSP00000262461,9606.ENSP00000263339,9606.ENSP00000263341,9606.ENSP00000265641,9606.ENSP00000269305,9606.ENSP00000269571,9606.ENSP00000275493,9606.ENSP00000276198,9606.ENSP00000277865,9606.ENSP00000280155,…	MAPK1,TGFB1,IL2,IL26,IFNG,MAPK14,LEPRE1,MDM2,BARD1,SLC12A2,IL1A,IL1B,CPT1A,TP53,ERBB2,EGFR,HTR2C,GLUD1,ADRA2A,GJA1,APP,CA2,ADCY8,HMGCR,ACHE,PAM,PRKCE,CHRM1,GLUL,PPARD,PLA2G1B,HNF4A,RNF31,NPEPPS,SLC2A2,GSK3B,ATP13A2,NOS2,ACSL4,SFN,E2F1,SREBF1,RAC1,NF1,CASP8,DPP4,SREBF2,DRD2,PTGS2,CD40LG,PTPN1,CD40,SRC,ALOX5,RGCC,PDX1,JAK2,BAD,PRKCD,CDK1,MAPK8,PKIA,ABAT,INS,ITGB2,TM9SF4,BCL2,IL6,ADRA2C,GCG,OPRM1,GP…
GO:0031323	Regulation of cellular metabolic process	313	6239	0.22	1.82e-22	9606.ENSP00000212015,9606.ENSP00000215727,9606.ENSP00000215832,9606.ENSP00000216117,9606.ENSP00000216465,9606.ENSP00000216797,9606.ENSP00000218388,9606.ENSP00000218516,9606.ENSP00000220809,9606.ENSP00000221930,9606.ENSP00000223061,9606.ENSP00000223095,9606.ENSP00000225174,9606.ENSP00000225831,9606.ENSP00000225964,9606.ENSP00000226730,9606.ENSP00000227266,9606.ENSP00000227507,9606.ENSP00000228534,…	SIRT1,SERPIND1,MAPK1,HMOX1,GSTZ1,NFKBIA,TIMP1,GLA,PLAT,TGFB1,PCOLCE,SERPINE1,PPIF,CCL2,COL1A1,IL2,CTSC,CCND1,IL23A,IL26,IFNG,GCLC,MAPK14,AGXT2,IL4,NR3C1,LTF,ODC1,OPRD1,LEPRE1,CTSD,MMP8,CAT,AHR,PTGIS,IRF1,CDC25B,HSPB1,RFPL3,LIF,CRP,CHI3L1,CCNB1,APC,HNF1A,CDK4,MDM2,BARD1,CCND2,FLT4,MARS,C19orf10,DPH1,EP300,IL1A,IL1B,PRKCG,KDR,ATF2,CD80,FGF2,PSMD3,STAT3,FOSL2,ICAM1,PPARGC1A,EGF,CPT1A,CDK6,CDK2,ERBB3…
GO:0007568	Aging	53	274	0.8	2.62e-22	9606.ENSP00000212015,9606.ENSP00000215832,9606.ENSP00000218388,9606.ENSP00000222271,9606.ENSP00000223095,9606.ENSP00000225275,9606.ENSP00000227266,9606.ENSP00000229416,9606.ENSP00000229795,9606.ENSP00000241052,9606.ENSP00000262461,9606.ENSP00000264170,9606.ENSP00000264657,9606.ENSP00000264832,9606.ENSP00000264867,9606.ENSP00000269305,9606.ENSP00000270142,9606.ENSP00000270349,9606.ENSP00000284981,…	SIRT1,MAPK1,TIMP1,COMP,SERPINE1,MPO,CTSC,GCLC,MAPK14,CAT,SLC12A2,KYNU,STAT3,ICAM1,PPARGC1A,TP53,SOD1,SLC6A3,APP,HMGCR,NPM1,FOS,NQO1,UCP3,CASP9,SRR,SREBF1,ARG1,PTGS2,GCLM,JUN,AGER,EDN1,CYP1A1,PDX1,CHEK2,PRKCD,CDK1,ABAT,NFE2L2,ITGB2,BCL2,RELA,CDKN1A,CREB1,CHEK1,IL10,MME,HTR2A,SOD2,APAF1,AKT1,LITAF
GO:0032502	Developmental process	299	5841	0.22	2.62e-22	9606.ENSP00000035383,9606.ENSP00000039007,9606.ENSP00000175506,9606.ENSP00000212015,9606.ENSP00000215832,9606.ENSP00000216117,9606.ENSP00000218388,9606.ENSP00000219070,9606.ENSP00000219240,9606.ENSP00000220812,9606.ENSP00000221930,9606.ENSP00000222271,9606.ENSP00000223061,9606.ENSP00000223095,9606.ENSP00000225275,9606.ENSP00000225831,9606.ENSP00000225964,9606.ENSP00000226730,9606.ENSP00000227266,…	LRRC7,OTC,ASNS,SIRT1,MAPK1,HMOX1,TIMP1,MMP2,DHODH,DKK4,TGFB1,COMP,PCOLCE,SERPINE1,MPO,CCL2,COL1A1,IL2,CTSC,CCND1,IFNG,TPI1,GCLC,MAPK14,IL4,LTF,RBP2,APOB,ODC1,LEPRE1,MMP8,ALG5,CAT,AHR,PTGIS,GOT2,IRF1,CDC25B,LIF,ANGPTL6,G6PC,CHRM3,CHI3L1,CCNB1,APC,HNF1A,CDK4,MDM2,MAN2A1,SLC6A4,FLT4,ATP5B,SLC12A2,C19orf10,EP300,GRIN2D,TYR,IL1A,IL1B,PRKCG,KDR,ATF2,KYNU,BCHE,FGF2,STAT3,CAD,FOSL2,ICAM1,PPARGC1A,SDHA,EN…
GO:0070201	Regulation of establishment of protein localization	79	642	0.6	3.31e-22	9606.ENSP00000215832,9606.ENSP00000221930,9606.ENSP00000226730,9606.ENSP00000229134,9606.ENSP00000229135,9606.ENSP00000229795,9606.ENSP00000236040,9606.ENSP00000236671,9606.ENSP00000258149,9606.ENSP00000260947,9606.ENSP00000262461,9606.ENSP00000263339,9606.ENSP00000263341,9606.ENSP00000265641,9606.ENSP00000269305,9606.ENSP00000269571,9606.ENSP00000275493,9606.ENSP00000277865,9606.ENSP00000280155,…	MAPK1,TGFB1,IL2,IL26,IFNG,MAPK14,LEPRE1,CTSD,MDM2,BARD1,SLC12A2,IL1A,IL1B,CPT1A,TP53,ERBB2,EGFR,GLUD1,ADRA2A,GJA1,APP,ADCY8,HMGCR,ACHE,PAM,PRKCE,CHRM1,GLUL,PPARD,PLA2G1B,HNF4A,RNF31,NPEPPS,SLC2A2,GSK3B,ATP13A2,NOS2,ACSL4,SFN,E2F1,SREBF1,RAC1,NF1,CASP8,DPP4,SREBF2,DRD2,PTGS2,CD40LG,PTPN1,CD40,SRC,ALOX5,RGCC,PDX1,JAK2,BAD,PRKCD,CDK1,MAPK8,PKIA,ABAT,INS,ITGB2,TM9SF4,BCL2,IL6,ADRA2C,GCG,OPRM1,GPI,PRK…
GO:0050878	Regulation of body fluid levels	70	509	0.65	5.47e-22	9606.ENSP00000215727,9606.ENSP00000215832,9606.ENSP00000219240,9606.ENSP00000220809,9606.ENSP00000222271,9606.ENSP00000223095,9606.ENSP00000225964,9606.ENSP00000227507,9606.ENSP00000245206,9606.ENSP00000245414,9606.ENSP00000248553,9606.ENSP00000255380,9606.ENSP00000263431,9606.ENSP00000263686,9606.ENSP00000264705,9606.ENSP00000264870,9606.ENSP00000270349,9606.ENSP00000280155,9606.ENSP00000282561,…	SERPIND1,MAPK1,DHODH,PLAT,COMP,SERPINE1,COL1A1,CCND1,GOT2,IRF1,HSPB1,CHRM3,PRKCG,SELP,CAD,F13A1,SLC6A3,ADRA2A,GJA1,AKR1B1,ADCY8,HK2,NOS3,COL3A1,PRKCB,PAM,PRKCE,CHRM1,HAS2,PLG,HNF4A,MET,FBLN1,F3,CAV1,SFN,ADCY2,RAC1,ACTB,DRD2,F11R,CD40LG,CD40,PLAU,SRC,F7,THBD,EDN1,XDH,IFNB1,JAK2,PRKCD,ABAT,NFE2L2,NCOA1,IL6,ADRA2C,CREB1,PTPN6,TBXA2R,SERPINB2,GPI,PRKCA,CLDN4,SERPINA1,HIF1A,ITGB3,APLNR,VEGFA,ADRA2B
GO:2001233	Regulation of apoptotic signaling pathway	63	409	0.7	5.56e-22	9606.ENSP00000212015,9606.ENSP00000216117,9606.ENSP00000223095,9606.ENSP00000225174,9606.ENSP00000227266,9606.ENSP00000229416,9606.ENSP00000231449,9606.ENSP00000248553,9606.ENSP00000258149,9606.ENSP00000263339,9606.ENSP00000263341,9606.ENSP00000264832,9606.ENSP00000267163,9606.ENSP00000269305,9606.ENSP00000270142,9606.ENSP00000284637,9606.ENSP00000285093,9606.ENSP00000293288,9606.ENSP00000293362,…	SIRT1,HMOX1,SERPINE1,PPIF,CTSC,GCLC,IL4,HSPB1,MDM2,IL1A,IL1B,ICAM1,RB1,TP53,SOD1,SH3RF1,ACAA2,BAX,PSME3,CSF2,NOS3,BCL2L1,CFLAR,ITM2C,GSK3B,P4HB,MAPK8IP2,CAV1,SERINC3,SFN,CTNNB1,E2F1,NF1,CASP8,PARP1,PTGS2,FASLG,MCL1,GCLM,CTH,PTPN1,MMP9,SRC,AR,IFNB1,NKX3-1,PDX1,JAK2,BAD,PRKCD,MAPK8,NFE2L2,INS,BCL2,GSTP1,RELA,BDNF,HIF1A,SOD2,APAF1,AKT1,MAGEA3,AATF
GO:0097305	Response to alcohol	49	233	0.84	6.08e-22	9606.ENSP00000218075,9606.ENSP00000221930,9606.ENSP00000226730,9606.ENSP00000227507,9606.ENSP00000241052,9606.ENSP00000242057,9606.ENSP00000245206,9606.ENSP00000257904,9606.ENSP00000264657,9606.ENSP00000264705,9606.ENSP00000264832,9606.ENSP00000270142,9606.ENSP00000270349,9606.ENSP00000286355,9606.ENSP00000287820,9606.ENSP00000287936,9606.ENSP00000302564,9606.ENSP00000304915,9606.ENSP00000306124,…	GLRA2,TGFB1,IL2,CCND1,CAT,AHR,GOT2,CDK4,STAT3,CAD,ICAM1,SOD1,SLC6A3,ADCY8,PPARG,HMGCR,BCL2L1,IL13,PRKCE,FOS,GLB1,NQO1,SLC2A4,ADCY2,CTNNB1,HTR3A,CASP8,DRD2,PARP1,HTR1B,GRIN1,F7,MAOB,AKR1C3,RAD51,G6PD,BAD,CDK1,ABAT,GSTP1,CDKN1A,ALAD,TBXA2R,OPRM1,RHOA,ADH7,AKT1,ACACA,GHR
GO:0043068	Positive regulation of programmed cell death	80	666	0.59	6.53e-22	9606.ENSP00000212015,9606.ENSP00000216117,9606.ENSP00000219240,9606.ENSP00000225174,9606.ENSP00000225831,9606.ENSP00000227266,9606.ENSP00000229135,9606.ENSP00000236671,9606.ENSP00000244043,9606.ENSP00000257430,9606.ENSP00000257904,9606.ENSP00000260947,9606.ENSP00000264110,9606.ENSP00000264867,9606.ENSP00000269305,9606.ENSP00000270142,9606.ENSP00000284981,9606.ENSP00000287820,9606.ENSP00000287936,…	SIRT1,HMOX1,DHODH,PPIF,CCL2,CTSC,IFNG,CTSD,PTGIS,APC,CDK4,BARD1,ATF2,PPARGC1A,TP53,SOD1,APP,PPARG,HMGCR,BAX,BCL2L1,CYCS,CASP3,PLA2G1B,CFLAR,ARHGEF4,NQO1,ITM2C,GSK3B,CASP9,F3,CAV1,SERINC3,SFN,CTNNB1,E2F1,NF1,CASP8,VCP,PTGS2,FASLG,MCL1,CD40LG,GADD45A,JUN,GRIN1,CD40,MMP9,SRC,RGCC,XDH,EEF1E1,IFNB1,AKR1C3,NKX3-1,IGFBP3,JAK2,CHEK2,BAD,PRKCD,MAPK8,CCK,BCL2,CDKN1A,NCOA1,IL6,CREB1,GRIK2,RHOA,TOP2A,IL10,HS…
GO:0051707	Response to other organism	113	1256	0.47	6.65e-22	9606.ENSP00000215832,9606.ENSP00000216392,9606.ENSP00000216797,9606.ENSP00000221930,9606.ENSP00000223095,9606.ENSP00000225275,9606.ENSP00000225831,9606.ENSP00000228534,9606.ENSP00000229135,9606.ENSP00000229795,9606.ENSP00000231449,9606.ENSP00000231751,9606.ENSP00000233242,9606.ENSP00000234111,9606.ENSP00000245185,9606.ENSP00000245407,9606.ENSP00000245414,9606.ENSP00000248553,9606.ENSP00000255030,…	MAPK1,PYGL,NFKBIA,TGFB1,SERPINE1,MPO,CCL2,IL23A,IFNG,MAPK14,IL4,LTF,APOB,ODC1,MT2A,SLC22A5,IRF1,HSPB1,CRP,CDK4,LYZ,IL1A,IL1B,SELP,KYNU,CD80,ICAM1,PPARGC1A,CDK6,TP53,GJA1,APP,PPARG,NCF1,VCAM1,CSF2,NOS3,BCL2L1,IL13,CXCL10,PRKCE,FOS,CXCL8,ISG20,CXCL11,LPL,PPARD,CASP3,PLA2G1B,CFLAR,NOS2,CASP9,SELE,CD86,MX2,SHMT2,CAV1,SRR,SERINC3,CYP1A2,SLPI,PTGES,C5AR1,HP,ARG1,CASP8,PRSS3,STAT1,PTGS2,FASLG,DMBT1,CHUK…
GO:0044283	Small molecule biosynthetic process	74	572	0.63	6.82e-22	9606.ENSP00000039007,9606.ENSP00000175506,9606.ENSP00000219240,9606.ENSP00000225275,9606.ENSP00000228740,9606.ENSP00000229270,9606.ENSP00000231420,9606.ENSP00000235628,9606.ENSP00000241337,9606.ENSP00000244043,9606.ENSP00000245206,9606.ENSP00000253801,9606.ENSP00000256999,9606.ENSP00000263341,9606.ENSP00000264170,9606.ENSP00000264498,9606.ENSP00000264705,9606.ENSP00000264867,9606.ENSP00000270776,…	OTC,ASNS,DHODH,MPO,LTA4H,TPI1,AGXT2,NT5C1A,GSTM2,PTGIS,GOT2,G6PC,FOLH1,IL1B,KYNU,FGF2,CAD,PPARGC1A,PGD,GLUD1,ACAA2,AKR1B1,HMGCR,CBR1,NAGS,HPRT1,AGXT,FASN,HAS2,GLUL,LPL,GSTM1,PLA2G1B,SHMT1,GLUD2,SHMT2,CYP3A4,SRR,SERINC3,CYP1A2,PTGES,GPT2,VCP,PNP,PTGS1,MTR,PTGS2,OAT,AMD1,SCD,GOT1,CTH,ALOX5,EDN1,XDH,CYP1A1,AKR1C3,G6PD,PC,GPT,CYP19A1,ABAT,GATM,CBSL,GGT5,GSTP1,SLC25A12,SLC25A13,GPI,IMPA1,GCH1,BCAT1,SL…
GO:0034614	Cellular response to reactive oxygen species	39	133	0.98	1.07e-21	9606.ENSP00000212015,9606.ENSP00000215832,9606.ENSP00000219070,9606.ENSP00000225174,9606.ENSP00000225275,9606.ENSP00000258149,9606.ENSP00000266970,9606.ENSP00000270142,9606.ENSP00000274026,9606.ENSP00000275493,9606.ENSP00000289473,9606.ENSP00000295834,9606.ENSP00000297494,9606.ENSP00000299855,9606.ENSP00000306245,9606.ENSP00000312455,9606.ENSP00000312649,9606.ENSP00000319788,9606.ENSP00000349446,…	SIRT1,MAPK1,MMP2,PPIF,MPO,MDM2,CDK2,SOD1,CCNA2,EGFR,NCF1,FABP1,NOS3,MMP3,FOS,CFLAR,PPARGC1B,NQO1,ARG1,MTR,CHUK,JUN,MMP9,SRC,PCNA,AKR1C3,PDGFD,PRKCD,CDK1,MAPK8,NFE2L2,TRPM2,RELA,IL6,HSF1,SOD2,AKT1,CYP1B1,BTK
GO:0043065	Positive regulation of apoptotic process	79	660	0.59	1.52e-21	9606.ENSP00000212015,9606.ENSP00000216117,9606.ENSP00000219240,9606.ENSP00000225174,9606.ENSP00000225831,9606.ENSP00000227266,9606.ENSP00000229135,9606.ENSP00000236671,9606.ENSP00000244043,9606.ENSP00000257430,9606.ENSP00000257904,9606.ENSP00000260947,9606.ENSP00000264110,9606.ENSP00000264867,9606.ENSP00000269305,9606.ENSP00000270142,9606.ENSP00000284981,9606.ENSP00000287820,9606.ENSP00000287936,…	SIRT1,HMOX1,DHODH,PPIF,CCL2,CTSC,IFNG,CTSD,PTGIS,APC,CDK4,BARD1,ATF2,PPARGC1A,TP53,SOD1,APP,PPARG,HMGCR,BAX,BCL2L1,CYCS,CASP3,PLA2G1B,CFLAR,ARHGEF4,NQO1,ITM2C,GSK3B,CASP9,F3,CAV1,SERINC3,SFN,CTNNB1,E2F1,NF1,CASP8,VCP,PTGS2,FASLG,MCL1,CD40LG,GADD45A,JUN,GRIN1,CD40,MMP9,SRC,RGCC,XDH,EEF1E1,IFNB1,AKR1C3,NKX3-1,IGFBP3,JAK2,CHEK2,BAD,PRKCD,MAPK8,CCK,BCL2,NCOA1,IL6,CREB1,GRIK2,RHOA,TOP2A,IL10,HSF1,CASP…
GO:0032880	Regulation of protein localization	95	934	0.52	1.63e-21	9606.ENSP00000215832,9606.ENSP00000221930,9606.ENSP00000226730,9606.ENSP00000229134,9606.ENSP00000229135,9606.ENSP00000229795,9606.ENSP00000236040,9606.ENSP00000236671,9606.ENSP00000249075,9606.ENSP00000257430,9606.ENSP00000258149,9606.ENSP00000260947,9606.ENSP00000262461,9606.ENSP00000263339,9606.ENSP00000263341,9606.ENSP00000265171,9606.ENSP00000265641,9606.ENSP00000267163,9606.ENSP00000269305,…	MAPK1,TGFB1,IL2,IL26,IFNG,MAPK14,LEPRE1,CTSD,LIF,APC,MDM2,BARD1,SLC12A2,IL1A,IL1B,EGF,CPT1A,RB1,TP53,ERBB2,EGFR,GLUD1,ADRA2A,GJA1,APP,ADCY8,HMGCR,PLK1,BCL2L1,ACHE,PAM,PRKCE,CHRM1,GLUL,PPARD,PLA2G1B,HNF4A,RNF31,NPEPPS,SLC2A2,GSK3B,ATP13A2,NOS2,HSP90AA1,ACSL4,SFN,CTNNB1,E2F1,SREBF1,RAC1,ACTB,NF1,CASP8,DPP4,SREBF2,DRD2,PARP1,PTGS2,CD40LG,PTPN1,CD40,SRC,ALOX5,AR,PRKCZ,RGCC,NKX3-1,PDX1,JAK2,BAD,PRKCD,…
GO:0051270	Regulation of cellular component movement	99	1009	0.51	1.92e-21	9606.ENSP00000212015,9606.ENSP00000215832,9606.ENSP00000216117,9606.ENSP00000218388,9606.ENSP00000221930,9606.ENSP00000223095,9606.ENSP00000225831,9606.ENSP00000225964,9606.ENSP00000228534,9606.ENSP00000229135,9606.ENSP00000229795,9606.ENSP00000231449,9606.ENSP00000248553,9606.ENSP00000257430,9606.ENSP00000258149,9606.ENSP00000261937,9606.ENSP00000262030,9606.ENSP00000263341,9606.ENSP00000263686,…	SIRT1,MAPK1,HMOX1,TIMP1,TGFB1,SERPINE1,CCL2,COL1A1,IL23A,IFNG,MAPK14,IL4,HSPB1,APC,MDM2,FLT4,ATP5B,IL1B,SELP,KDR,FGF2,STAT3,ICAM1,PPARGC1A,EGF,CDK6,ERBB3,IGF1R,ERBB2,EGFR,ADRA2A,FLT1,GJA1,APP,ADAMTS1,PPARG,ACE,NOS3,INSR,COL3A1,CXCL10,PRKCE,CXCL8,HAS2,GLUL,PLG,PPARD,MET,HSPA5,SP1,FBLN1,SELE,F3,CAV1,C5AR1,RAC1,NF1,MYLK,DPP4,DRD2,RYR2,PTGS2,GADD45A,JUN,CD40,MMP9,PLAU,SRC,AGER,KIAA1462,F7,RGCC,EDN1,I…
GO:1901214	Regulation of neuron death	55	317	0.75	3.12e-21	9606.ENSP00000212015,9606.ENSP00000216117,9606.ENSP00000225831,9606.ENSP00000229135,9606.ENSP00000229416,9606.ENSP00000263431,9606.ENSP00000264110,9606.ENSP00000264657,9606.ENSP00000264867,9606.ENSP00000267101,9606.ENSP00000269305,9606.ENSP00000270142,9606.ENSP00000274376,9606.ENSP00000277120,9606.ENSP00000284981,9606.ENSP00000293288,9606.ENSP00000302564,9606.ENSP00000304915,9606.ENSP00000306245,…	SIRT1,HMOX1,CCL2,IFNG,GCLC,PRKCG,ATF2,STAT3,PPARGC1A,ERBB3,TP53,SOD1,RASA1,NTRK2,APP,BAX,BCL2L1,IL13,FOS,SNCB,CASP3,NQO1,GSK3B,ATP13A2,CASP9,CTNNB1,C5AR1,NF1,CASP8,PARP1,FASLG,MCL1,GCLM,JUN,GRIN1,JAK2,G6PD,BAD,ITGB2,BCL2,PPARA,CREB1,GRIK2,RHOA,CITED1,SYNGAP1,IL10,BDNF,ANGPT1,HSF1,HIF1A,SOD2,AKT1,ELK1,IKBKG
GO:0043410	Positive regulation of MAPK cascade	71	543	0.63	3.31e-21	9606.ENSP00000215832,9606.ENSP00000221930,9606.ENSP00000225831,9606.ENSP00000229134,9606.ENSP00000229795,9606.ENSP00000236826,9606.ENSP00000249075,9606.ENSP00000255409,9606.ENSP00000261937,9606.ENSP00000262947,9606.ENSP00000263341,9606.ENSP00000263923,9606.ENSP00000264498,9606.ENSP00000264832,9606.ENSP00000265171,9606.ENSP00000268035,9606.ENSP00000269571,9606.ENSP00000270142,9606.ENSP00000275493,…	MAPK1,TGFB1,CCL2,IL26,MAPK14,MMP8,LIF,CHI3L1,FLT4,C19orf10,IL1B,KDR,FGF2,ICAM1,EGF,IGF1R,ERBB2,SOD1,EGFR,HTR2C,NTRK2,ADRA2A,FLT1,SH3RF1,APP,HMGCR,NCF1,INSR,ADRB2,PRKCE,ADRA1B,PLA2G1B,CFLAR,GH1,MAPK8IP2,CTNNB1,C5AR1,CALCR,DRD2,CD40LG,GADD45A,JUN,PTPN1,CD40,SRC,AR,AGER,KIAA1462,PRKCZ,EDN1,XDH,ADRA1D,IGFBP3,JAK2,GPR55,PDGFD,CDK1,INS,PLA2G2A,IL6,ADRA2C,GCG,IGF2,OPRM1,PRKCA,ANGPT1,HTR2A,VEGFA,ADRA2B,G…
GO:0051046	Regulation of secretion	80	686	0.58	3.37e-21	9606.ENSP00000216117,9606.ENSP00000221930,9606.ENSP00000226730,9606.ENSP00000229134,9606.ENSP00000229135,9606.ENSP00000231449,9606.ENSP00000236040,9606.ENSP00000249075,9606.ENSP00000261707,9606.ENSP00000262461,9606.ENSP00000263339,9606.ENSP00000263341,9606.ENSP00000263431,9606.ENSP00000265171,9606.ENSP00000265641,9606.ENSP00000267101,9606.ENSP00000275493,9606.ENSP00000276198,9606.ENSP00000277865,…	HMOX1,TGFB1,IL2,IL26,IFNG,IL4,LEPRE1,LIF,SLC6A4,SLC12A2,IL1A,IL1B,PRKCG,EGF,CPT1A,ERBB3,EGFR,HTR2C,GLUD1,ADRA2A,GJA1,ADCY8,SLC6A1,HMGCR,ACHE,IL13,PRKCB,PAM,PRKCE,GLUL,PPARD,PLA2G1B,HNF4A,HTR1A,SLC2A2,GSK3B,ATP13A2,NOS2,ACSL4,SREBF1,RAC1,PTGER3,NF1,DPP4,DRD2,HTR1B,CD40LG,CD40,SRC,ALOX5,NPPA,MAOB,RGCC,EDN1,NKX3-1,PDX1,JAK2,DRD1,BAD,SPP1,CCK,CYP19A1,ABAT,INS,ITGB2,IL6,ADRA2C,GCG,CREB1,OPRM1,CHRM2,GP…
GO:0009611	Response to wounding	70	532	0.63	4.93e-21	9606.ENSP00000215727,9606.ENSP00000215832,9606.ENSP00000216117,9606.ENSP00000218388,9606.ENSP00000220809,9606.ENSP00000221930,9606.ENSP00000222271,9606.ENSP00000225964,9606.ENSP00000245414,9606.ENSP00000248553,9606.ENSP00000263339,9606.ENSP00000263431,9606.ENSP00000263923,9606.ENSP00000264498,9606.ENSP00000264870,9606.ENSP00000267101,9606.ENSP00000269571,9606.ENSP00000270142,9606.ENSP00000275493,…	SERPIND1,MAPK1,HMOX1,TIMP1,PLAT,TGFB1,COMP,COL1A1,IRF1,HSPB1,IL1A,PRKCG,KDR,FGF2,F13A1,ERBB3,ERBB2,SOD1,EGFR,ADRA2A,GRIN2C,BAX,COL3A1,PRKCB,PRKCE,DRD5,PLG,PPARD,CASP3,HNF4A,FBLN1,F3,RAC1,ARG1,ACTB,NF1,DRD2,MTR,CD40LG,JUN,CD40,PLAU,SRC,AGER,F7,THBD,CYP1A1,IFNB1,PDX1,JAK2,GAP43,PRKCD,CDK1,INS,BCL2,PPARA,IL6,ADRA2C,PTPN6,OPRM1,RHOA,SERPINB2,PRKCA,SERPINA1,HIF1A,ITGB3,PECAM1,MMP12,VEGFA,ADRA2B
GO:0002682	Regulation of immune system process	124	1514	0.43	5.36e-21	9606.ENSP00000212015,9606.ENSP00000215832,9606.ENSP00000216117,9606.ENSP00000216797,9606.ENSP00000221847,9606.ENSP00000221930,9606.ENSP00000223095,9606.ENSP00000225831,9606.ENSP00000225964,9606.ENSP00000226730,9606.ENSP00000227266,9606.ENSP00000228534,9606.ENSP00000229135,9606.ENSP00000229795,9606.ENSP00000231449,9606.ENSP00000231751,9606.ENSP00000236826,9606.ENSP00000242057,9606.ENSP00000245414,…	SIRT1,MAPK1,HMOX1,NFKBIA,EBI3,TGFB1,SERPINE1,CCL2,COL1A1,IL2,CTSC,IL23A,IFNG,MAPK14,IL4,LTF,MMP8,AHR,IRF1,LIF,CRP,EP300,IL1B,SELP,FCER2,CD80,PSMD3,STAT3,ICAM1,CDK6,RB1,ERBB2,SOD1,MS4A2,SH3RF1,APP,CA2,PPARG,ACE,BAX,PSME3,VCAM1,CSF2,COL3A1,IL13,PRKCB,CXCL10,PRKCE,FOS,CXCL8,CASP3,PLA2G1B,PPARGC1B,RNF31,NOS2,SELE,CD86,HSP90AA1,CAV1,CTNNB1,HAVCR1,C5AR1,RAC1,ARG1,ACTB,NF1,CASP8,NLRC3,DPP4,STAT1,PNP,DRD…
GO:0043408	Regulation of MAPK cascade	82	725	0.57	5.36e-21	9606.ENSP00000215832,9606.ENSP00000221930,9606.ENSP00000225831,9606.ENSP00000229134,9606.ENSP00000229795,9606.ENSP00000236826,9606.ENSP00000249075,9606.ENSP00000255409,9606.ENSP00000261937,9606.ENSP00000262947,9606.ENSP00000263341,9606.ENSP00000263923,9606.ENSP00000264498,9606.ENSP00000264832,9606.ENSP00000265171,9606.ENSP00000268035,9606.ENSP00000269571,9606.ENSP00000270142,9606.ENSP00000275493,…	MAPK1,TGFB1,CCL2,IL26,MAPK14,MMP8,LIF,CHI3L1,FLT4,C19orf10,IL1B,KDR,FGF2,ICAM1,EGF,IGF1R,ERBB2,SOD1,EGFR,HTR2C,NTRK2,ADRA2A,FLT1,SH3RF1,APP,HMGCR,NCF1,INSR,ADRB2,PRKCE,ADRA1B,PLA2G1B,CFLAR,GH1,MAPK8IP2,FBLN1,CAV1,CTNNB1,C5AR1,NF1,CALCR,DRD2,CD40LG,GADD45A,JUN,PTPN1,CD40,SRC,AR,AGER,KIAA1462,NPPA,PRKCZ,EDN1,XDH,ADRA1D,IGFBP3,JAK2,GPR55,PDGFD,PRKCD,CDK1,INS,GSTP1,PLA2G2A,IL6,ADRA2C,GCG,PTPN6,IGF2,O…
GO:0050789	Regulation of biological process	466	11475	0.12	5.55e-21	9606.ENSP00000035383,9606.ENSP00000175506,9606.ENSP00000200676,9606.ENSP00000201586,9606.ENSP00000212015,9606.ENSP00000215727,9606.ENSP00000215832,9606.ENSP00000215904,9606.ENSP00000216117,9606.ENSP00000216465,9606.ENSP00000216797,9606.ENSP00000218075,9606.ENSP00000218388,9606.ENSP00000218516,9606.ENSP00000219022,9606.ENSP00000219070,9606.ENSP00000219240,9606.ENSP00000220809,9606.ENSP00000220812,…	LRRC7,ASNS,CETP,SULT2B1,SIRT1,SERPIND1,MAPK1,PDXP,HMOX1,GSTZ1,NFKBIA,GLRA2,TIMP1,GLA,OLFM4,MMP2,DHODH,PLAT,DKK4,GSR,EBI3,TGFB1,COMP,PON1,PCOLCE,SERPINE1,PPIF,MPO,CCL2,COL1A1,SULT1E1,IL2,CTSC,CCND1,IL23A,IL26,IFNG,GCLC,MAPK14,AGXT2,IL4,NR3C1,LTF,APOB,ODC1,KISS1R,OPRD1,LEPRE1,CTSD,MMP8,CAT,GSTM2,AHR,MC3R,PTGIS,MT2A,SLC22A5,IRF1,CDC25B,HSPB1,RFPL3,LIF,G6PC,CRP,CHRM3,CHI3L1,CCNB1,APC,HNF1A,CDK4,MDM2,…
GO:0045859	Regulation of protein kinase activity	87	812	0.54	6.13e-21	9606.ENSP00000212015,9606.ENSP00000215832,9606.ENSP00000221930,9606.ENSP00000227507,9606.ENSP00000228534,9606.ENSP00000229135,9606.ENSP00000229795,9606.ENSP00000231449,9606.ENSP00000231751,9606.ENSP00000245960,9606.ENSP00000248553,9606.ENSP00000255409,9606.ENSP00000256442,9606.ENSP00000257430,9606.ENSP00000257904,9606.ENSP00000261254,9606.ENSP00000263341,9606.ENSP00000264498,9606.ENSP00000265171,…	SIRT1,MAPK1,TGFB1,CCND1,IL23A,IFNG,MAPK14,IL4,LTF,CDC25B,HSPB1,CHI3L1,CCNB1,APC,CDK4,CCND2,IL1B,FGF2,EGF,ERBB3,RB1,IGF1R,ERBB2,SOD1,CALM2,CCNA2,EGFR,NTRK2,ADRA2A,FLT1,APP,ADCY8,HMGCR,NCF1,ACE,NPM1,PLK1,INSR,ADRB2,CXCL10,CASP3,PLA2G1B,GH1,CDC25C,MAPK8IP2,CD86,HSP90AA1,CAV1,SFN,ADCY2,C5AR1,ACTB,NF1,DRD2,CD40LG,GADD45A,PTPN1,CD40,SRC,AGER,NPPA,PRKCZ,RGCC,EDN1,JAK2,PDGFD,PRKCD,CDK1,PKIA,INS,GSTP1,CDK…
GO:0008285	Negative regulation of cell population proliferation	80	696	0.58	7.47e-21	9606.ENSP00000201586,9606.ENSP00000216117,9606.ENSP00000221930,9606.ENSP00000225831,9606.ENSP00000226730,9606.ENSP00000229134,9606.ENSP00000229135,9606.ENSP00000236040,9606.ENSP00000245414,9606.ENSP00000249075,9606.ENSP00000255030,9606.ENSP00000257430,9606.ENSP00000261707,9606.ENSP00000263339,9606.ENSP00000263341,9606.ENSP00000264110,9606.ENSP00000264246,9606.ENSP00000264381,9606.ENSP00000264657,…	SULT2B1,HMOX1,TGFB1,CCL2,IL2,IL26,IFNG,LEPRE1,IRF1,LIF,CRP,APC,SLC6A4,IL1A,IL1B,ATF2,CD80,BCHE,STAT3,PPARGC1A,CDK6,RB1,TP53,ERBB2,FLT1,GJA1,APP,ADAMTS1,PPARG,TFF1,BAX,NPM1,NOS3,CXCL8,PLG,PPARD,CASP3,HNF4A,FBLN1,CD86,CAV1,SFN,PTGES,CTNNB1,E2F1,ARG1,NF1,NLRC3,STAT1,DRD2,PTGS2,JUN,ALOX5,AR,PLA2G2E,RGCC,XDH,EEF1E1,NKX3-1,PDX1,IGFBP3,JAK2,TGFB1I1,BCL2,GSTP1,PLA2G2A,CDKN1A,IL6,MCC,PTPN6,OPRM1,IL10,BDNF…
GO:0043279	Response to alkaloid	35	106	1.03	7.74e-21	9606.ENSP00000219240,9606.ENSP00000241337,9606.ENSP00000245206,9606.ENSP00000258149,9606.ENSP00000263431,9606.ENSP00000264381,9606.ENSP00000264705,9606.ENSP00000264832,9606.ENSP00000264867,9606.ENSP00000270349,9606.ENSP00000274026,9606.ENSP00000286355,9606.ENSP00000287766,9606.ENSP00000287820,9606.ENSP00000302564,9606.ENSP00000306124,9606.ENSP00000306129,9606.ENSP00000311032,9606.ENSP00000324173,…	DHODH,GSTM2,GOT2,MDM2,PRKCG,BCHE,CAD,ICAM1,PPARGC1A,SLC6A3,CCNA2,ADCY8,SLC6A1,PPARG,BCL2L1,PRKCE,DRD5,CASP3,HSPA5,SRR,HTR3A,MT-ND6,DRD2,RYR2,CASP7,HTR1B,GRIN1,PDX1,RAD51,DRD1,ABAT,RELA,OPRM1,HTR2A,TRPV1
GO:0051338	Regulation of transferase activity	99	1036	0.5	1.08e-20	9606.ENSP00000212015,9606.ENSP00000215832,9606.ENSP00000221930,9606.ENSP00000226730,9606.ENSP00000227507,9606.ENSP00000228534,9606.ENSP00000229135,9606.ENSP00000229795,9606.ENSP00000231449,9606.ENSP00000231751,9606.ENSP00000245960,9606.ENSP00000248553,9606.ENSP00000255409,9606.ENSP00000256442,9606.ENSP00000257430,9606.ENSP00000257904,9606.ENSP00000261254,9606.ENSP00000261937,9606.ENSP00000263341,…	SIRT1,MAPK1,TGFB1,IL2,CCND1,IL23A,IFNG,MAPK14,IL4,LTF,CDC25B,HSPB1,CHI3L1,CCNB1,APC,CDK4,CCND2,FLT4,IL1B,KDR,FGF2,EGF,ERBB3,RB1,IGF1R,TP53,ERBB2,SOD1,CALM2,CCNA2,EGFR,NTRK2,ADRA2A,FLT1,APP,ADCY8,PPARG,HMGCR,NCF1,ACE,NPM1,PLK1,INSR,ADRB2,CXCL10,CASP3,PLA2G1B,GH1,MET,CDC25C,GSK3B,MAPK8IP2,CD86,HSP90AA1,CAV1,SFN,ADCY2,CTNNB1,C5AR1,ACTB,NF1,DRD2,CD40LG,GADD45A,PTPN1,CD40,SRC,AGER,NPPA,PRKCZ,PCNA,RGCC…
GO:0051171	Regulation of nitrogen compound metabolic process	294	5836	0.22	1.15e-20	9606.ENSP00000212015,9606.ENSP00000215727,9606.ENSP00000215832,9606.ENSP00000216117,9606.ENSP00000216465,9606.ENSP00000216797,9606.ENSP00000218388,9606.ENSP00000218516,9606.ENSP00000220809,9606.ENSP00000221930,9606.ENSP00000223061,9606.ENSP00000223095,9606.ENSP00000225831,9606.ENSP00000225964,9606.ENSP00000226730,9606.ENSP00000227266,9606.ENSP00000227507,9606.ENSP00000228534,9606.ENSP00000229134,…	SIRT1,SERPIND1,MAPK1,HMOX1,GSTZ1,NFKBIA,TIMP1,GLA,PLAT,TGFB1,PCOLCE,SERPINE1,CCL2,COL1A1,IL2,CTSC,CCND1,IL23A,IL26,IFNG,GCLC,MAPK14,AGXT2,IL4,NR3C1,LTF,ODC1,OPRD1,LEPRE1,CTSD,MMP8,CAT,AHR,PTGIS,IRF1,CDC25B,HSPB1,RFPL3,LIF,CHI3L1,CCNB1,APC,HNF1A,CDK4,MDM2,BARD1,CCND2,FLT4,MARS,C19orf10,DPH1,EP300,IL1A,IL1B,PRKCG,KDR,ATF2,CD80,FGF2,PSMD3,STAT3,FOSL2,ICAM1,PPARGC1A,EGF,CDK6,CDK2,ERBB3,RB1,IGF1R,TP53…
GO:0046903	Secretion	102	1097	0.48	1.44e-20	9606.ENSP00000035383,9606.ENSP00000215832,9606.ENSP00000216392,9606.ENSP00000218388,9606.ENSP00000218516,9606.ENSP00000219022,9606.ENSP00000219240,9606.ENSP00000221930,9606.ENSP00000222271,9606.ENSP00000223095,9606.ENSP00000225275,9606.ENSP00000227266,9606.ENSP00000227507,9606.ENSP00000228740,9606.ENSP00000229795,9606.ENSP00000231751,9606.ENSP00000236671,9606.ENSP00000236826,9606.ENSP00000241052,…	LRRC7,MAPK1,PYGL,TIMP1,GLA,OLFM4,DHODH,TGFB1,COMP,SERPINE1,MPO,CTSC,CCND1,LTA4H,MAPK14,LTF,CTSD,MMP8,CAT,GOT2,CHRM3,CHI3L1,HNF1A,LYZ,SELP,PSMD3,CAD,F13A1,EGF,SOD1,SLC6A3,C1orf35,NTRK2,GJA1,APP,CA2,HK2,ACE,ALB,CSF2,AGXT,PAM,CHRM1,GLB1,PLG,OLR1,PLA2G1B,ACPP,NOS2,MRGPRX2,HSP90AA1,CAV1,SLPI,CTSB,C5AR1,HP,RAC1,ARG1,NF1,VCP,SLC6A9,PRSS3,PNP,DRD2,CD40LG,MMP9,PLAU,ALOX5,PLA2G2E,TNFSF13B,EDN1,XDH,PDX1,CHR…
GO:0006954	Inflammatory response	68	515	0.64	1.7e-20	9606.ENSP00000216117,9606.ENSP00000217426,9606.ENSP00000218388,9606.ENSP00000221930,9606.ENSP00000225831,9606.ENSP00000228534,9606.ENSP00000229135,9606.ENSP00000231449,9606.ENSP00000255030,9606.ENSP00000255409,9606.ENSP00000261267,9606.ENSP00000263339,9606.ENSP00000263341,9606.ENSP00000263686,9606.ENSP00000264657,9606.ENSP00000264832,9606.ENSP00000275493,9606.ENSP00000278888,9606.ENSP00000282561,…	HMOX1,AHCY,TIMP1,TGFB1,CCL2,IL23A,IFNG,IL4,CRP,CHI3L1,LYZ,IL1A,IL1B,SELP,STAT3,ICAM1,EGFR,MS4A2,GJA1,APP,IL13,CXCL10,FOS,CXCL8,CXCL11,OLR1,NOS2,SELE,F3,PTGES,C5AR1,HP,RAC1,PTGER3,PTGS1,PTGS2,F11R,CD5L,CHUK,CD40LG,JUN,CD40,ALOX5,AGER,PLA2G2E,PRKCZ,JAK2,PARP4,SPP1,HRH1,NFE2L2,INS,ITGB2,GGT5,PLA2G2A,RELA,IL6,TBXA2R,OPRM1,HK1,SERPINA1,CXCL2,IKBKB,HIF1A,AKT1,TRPV1,BTK,IKBKG
GO:0043549	Regulation of kinase activity	92	918	0.52	2.1e-20	9606.ENSP00000212015,9606.ENSP00000215832,9606.ENSP00000221930,9606.ENSP00000226730,9606.ENSP00000227507,9606.ENSP00000228534,9606.ENSP00000229135,9606.ENSP00000229795,9606.ENSP00000231449,9606.ENSP00000231751,9606.ENSP00000245960,9606.ENSP00000248553,9606.ENSP00000255409,9606.ENSP00000256442,9606.ENSP00000257430,9606.ENSP00000257904,9606.ENSP00000261254,9606.ENSP00000261937,9606.ENSP00000263341,…	SIRT1,MAPK1,TGFB1,IL2,CCND1,IL23A,IFNG,MAPK14,IL4,LTF,CDC25B,HSPB1,CHI3L1,CCNB1,APC,CDK4,CCND2,FLT4,IL1B,KDR,FGF2,EGF,ERBB3,RB1,IGF1R,ERBB2,SOD1,CALM2,CCNA2,EGFR,NTRK2,ADRA2A,FLT1,APP,ADCY8,HMGCR,NCF1,ACE,NPM1,PLK1,INSR,ADRB2,CXCL10,CASP3,PLA2G1B,GH1,MET,CDC25C,MAPK8IP2,CD86,HSP90AA1,CAV1,SFN,ADCY2,C5AR1,ACTB,NF1,DRD2,CD40LG,GADD45A,PTPN1,CD40,SRC,AGER,NPPA,PRKCZ,RGCC,EDN1,JAK2,PDGFD,BAD,PRKCD,CD…
GO:1903530	Regulation of secretion by cell	75	630	0.59	2.71e-20	9606.ENSP00000216117,9606.ENSP00000221930,9606.ENSP00000226730,9606.ENSP00000229134,9606.ENSP00000229135,9606.ENSP00000231449,9606.ENSP00000236040,9606.ENSP00000249075,9606.ENSP00000261707,9606.ENSP00000262461,9606.ENSP00000263339,9606.ENSP00000263341,9606.ENSP00000263431,9606.ENSP00000265641,9606.ENSP00000275493,9606.ENSP00000276198,9606.ENSP00000277865,9606.ENSP00000280155,9606.ENSP00000282561,…	HMOX1,TGFB1,IL2,IL26,IFNG,IL4,LEPRE1,LIF,SLC6A4,SLC12A2,IL1A,IL1B,PRKCG,CPT1A,EGFR,HTR2C,GLUD1,ADRA2A,GJA1,ADCY8,HMGCR,ACHE,IL13,PRKCB,PAM,PRKCE,GLUL,PPARD,PLA2G1B,HNF4A,HTR1A,SLC2A2,GSK3B,ATP13A2,NOS2,ACSL4,SREBF1,RAC1,NF1,DPP4,DRD2,HTR1B,CD40LG,CD40,SRC,ALOX5,NPPA,MAOB,RGCC,EDN1,NKX3-1,PDX1,JAK2,DRD1,BAD,SPP1,CCK,CYP19A1,ABAT,INS,ITGB2,IL6,ADRA2C,GCG,CREB1,OPRM1,CHRM2,GPI,PRKCA,IL10,SLC2A1,PPIA…
GO:0007584	Response to nutrient	40	160	0.91	3.68e-20	9606.ENSP00000039007,9606.ENSP00000216117,9606.ENSP00000217426,9606.ENSP00000225964,9606.ENSP00000227507,9606.ENSP00000229416,9606.ENSP00000241052,9606.ENSP00000258149,9606.ENSP00000261707,9606.ENSP00000263321,9606.ENSP00000264170,9606.ENSP00000264381,9606.ENSP00000275493,9606.ENSP00000287820,9606.ENSP00000287936,9606.ENSP00000305651,9606.ENSP00000309757,9606.ENSP00000310928,9606.ENSP00000319788,…	OTC,HMOX1,AHCY,COL1A1,CCND1,GCLC,CAT,MDM2,SLC6A4,TYR,KYNU,BCHE,EGFR,PPARG,HMGCR,CXCL10,LPL,PPARD,NQO1,UCP3,ACSL4,ARG1,STAT1,PTGS2,GCLM,CD40,F7,CYP1A1,AKR1C3,PDX1,SPP1,GSTP1,RELA,NCOA1,ALAD,TBXA2R,POR,ACSL1,LDHA,APAF1
GO:0045595	Regulation of cell differentiation	139	1874	0.39	3.87e-20	9606.ENSP00000035383,9606.ENSP00000200676,9606.ENSP00000201586,9606.ENSP00000212015,9606.ENSP00000215832,9606.ENSP00000216797,9606.ENSP00000219022,9606.ENSP00000221930,9606.ENSP00000223095,9606.ENSP00000225964,9606.ENSP00000226444,9606.ENSP00000226730,9606.ENSP00000227507,9606.ENSP00000228534,9606.ENSP00000229135,9606.ENSP00000229795,9606.ENSP00000231449,9606.ENSP00000231751,9606.ENSP00000233242,…	LRRC7,CETP,SULT2B1,SIRT1,MAPK1,NFKBIA,OLFM4,TGFB1,SERPINE1,COL1A1,SULT1E1,IL2,CCND1,IL23A,IFNG,MAPK14,IL4,LTF,APOB,LEPRE1,IRF1,LIF,CRP,APC,MDM2,MAN2A1,SLC6A4,EP300,IL1B,KDR,CD80,FGF2,PSMD3,STAT3,CDK6,RB1,TP53,ERBB2,SOD1,EGFR,HTR2C,NTRK2,GJA1,SH3RF1,APP,CA2,PPARG,PSME3,CSF2,COL3A1,IL13,PRKCB,CXCL10,FOS,CHRM1,HAS2,LPL,PPARD,CFLAR,PPARGC1B,ITM2C,HSPA5,GSK3B,P4HB,FBLN1,CD86,CAV1,SFN,CTNNB1,E2F1,PDLIM…
GO:0003008	System process	142	1942	0.38	4.22e-20	9606.ENSP00000198801,9606.ENSP00000215832,9606.ENSP00000216117,9606.ENSP00000218075,9606.ENSP00000221930,9606.ENSP00000222271,9606.ENSP00000225831,9606.ENSP00000225964,9606.ENSP00000229416,9606.ENSP00000237612,9606.ENSP00000241337,9606.ENSP00000243911,9606.ENSP00000255030,9606.ENSP00000255380,9606.ENSP00000257555,9606.ENSP00000261707,9606.ENSP00000261937,9606.ENSP00000262186,9606.ENSP00000262209,…	MOGAT2,MAPK1,HMOX1,GLRA2,TGFB1,COMP,CCL2,COL1A1,GCLC,ABCG2,GSTM2,MC3R,CRP,CHRM3,HNF1A,SLC6A4,FLT4,KCNH2,TRPA1,EP300,GRIN2D,TYR,IL1B,PRKCG,BCHE,ICAM1,PPARGC1A,ENPEP,SOD1,SLC6A3,GLRA3,EGFR,NTRK2,ADRA2A,GJA1,APP,AKR1B1,ADCY8,SLC6A1,PPARG,HMGCR,ACE,TFF1,GRIN2C,FABP1,RHO,GRIA2,NOS3,BIRC5,INSR,ADRB2,CXCL10,DRD5,FOS,CHRM1,ADRA1B,HAS2,OLR1,PPARD,CASP3,CFLAR,EDNRA,HTR1A,SLC2A4,SLC2A2,GSK3B,NOS2,MAPK8IP2,M…
GO:0050678	Regulation of epithelial cell proliferation	55	339	0.72	4.65e-20	9606.ENSP00000212015,9606.ENSP00000216117,9606.ENSP00000221930,9606.ENSP00000225831,9606.ENSP00000227507,9606.ENSP00000229134,9606.ENSP00000261937,9606.ENSP00000262947,9606.ENSP00000263923,9606.ENSP00000264110,9606.ENSP00000264498,9606.ENSP00000264657,9606.ENSP00000265734,9606.ENSP00000267163,9606.ENSP00000269571,9606.ENSP00000275493,9606.ENSP00000282397,9606.ENSP00000282561,9606.ENSP00000287820,…	SIRT1,HMOX1,TGFB1,CCL2,CCND1,IL26,FLT4,C19orf10,KDR,ATF2,FGF2,STAT3,CDK6,RB1,ERBB2,EGFR,FLT1,GJA1,PPARG,BAX,HAS2,GLUL,PPARD,CFLAR,PGR,SP1,F3,CAV1,SFN,CTNNB1,C5AR1,ARG1,NF1,NLRC3,STAT1,JUN,ALOX5,AR,KIAA1462,RGCC,XDH,NKX3-1,BAD,MCC,IGF2,PRKCA,SCN5A,IL10,HIF1A,AKT1,ITGB3,MMP12,APLNR,VEGFA,MYC
GO:0046394	Carboxylic acid biosynthetic process	51	290	0.76	6.77e-20	9606.ENSP00000039007,9606.ENSP00000175506,9606.ENSP00000228740,9606.ENSP00000231420,9606.ENSP00000241337,9606.ENSP00000244043,9606.ENSP00000245206,9606.ENSP00000256999,9606.ENSP00000263341,9606.ENSP00000264170,9606.ENSP00000264705,9606.ENSP00000277865,9606.ENSP00000290349,9606.ENSP00000293404,9606.ENSP00000302620,9606.ENSP00000304592,9606.ENSP00000306991,9606.ENSP00000307900,9606.ENSP00000309757,…	OTC,ASNS,LTA4H,AGXT2,GSTM2,PTGIS,GOT2,FOLH1,IL1B,KYNU,CAD,GLUD1,CBR1,NAGS,AGXT,FASN,HAS2,GLUL,LPL,GSTM1,PLA2G1B,SHMT1,GLUD2,SHMT2,CYP3A4,SRR,SERINC3,CYP1A2,PTGES,GPT2,PTGS1,MTR,PTGS2,OAT,SCD,GOT1,CTH,ALOX5,EDN1,CYP1A1,AKR1C3,GPT,ABAT,GATM,CBSL,GGT5,GSTP1,SLC25A12,GCH1,BCAT1,ACACA
GO:0051234	Establishment of localization	243	4479	0.25	1.1e-19	9606.ENSP00000035383,9606.ENSP00000198801,9606.ENSP00000200676,9606.ENSP00000215832,9606.ENSP00000216392,9606.ENSP00000216797,9606.ENSP00000218075,9606.ENSP00000218388,9606.ENSP00000218516,9606.ENSP00000219022,9606.ENSP00000219240,9606.ENSP00000219833,9606.ENSP00000221930,9606.ENSP00000222248,9606.ENSP00000222271,9606.ENSP00000223095,9606.ENSP00000225174,9606.ENSP00000225275,9606.ENSP00000225964,…	LRRC7,MOGAT2,CETP,MAPK1,PYGL,NFKBIA,GLRA2,TIMP1,GLA,OLFM4,DHODH,SLC6A2,TGFB1,SLC5A5,COMP,SERPINE1,PPIF,MPO,COL1A1,CTSC,CCND1,DAO,LTA4H,GCLC,MAPK14,LTF,APOB,CTSD,MMP8,ABCG2,CAT,SLC36A1,GOT2,SLC22A5,HSPB1,G6PC,CRP,CHRM3,CHI3L1,CCNB1,HNF1A,MDM2,LYZ,SLC6A4,AAGAB,ATP5B,KCNH2,TRPA1,SLC12A2,GRIN2D,SELP,ATF2,FGF2,PSMD3,STAT3,CAD,F13A1,EGF,CPT1A,CDK2,IGF1R,TP53,SOD1,SLC6A3,NUF2,C1orf35,GLRA3,EGFR,HTR2C,NT…
GO:1901654	Response to ketone	43	199	0.85	1.27e-19	9606.ENSP00000221930,9606.ENSP00000227507,9606.ENSP00000231509,9606.ENSP00000242057,9606.ENSP00000257904,9606.ENSP00000264705,9606.ENSP00000264832,9606.ENSP00000275493,9606.ENSP00000285930,9606.ENSP00000286355,9606.ENSP00000287820,9606.ENSP00000302564,9606.ENSP00000306124,9606.ENSP00000306245,9606.ENSP00000306920,9606.ENSP00000312455,9606.ENSP00000330237,9606.ENSP00000339191,9606.ENSP00000342952,…	TGFB1,CCND1,NR3C1,AHR,CDK4,CAD,ICAM1,EGFR,AKR1B1,ADCY8,PPARG,BCL2L1,PRKCE,FOS,GLB1,CFLAR,CASP9,CAV1,ADCY2,SREBF1,ARG1,PARP1,SRC,AR,F7,MAOB,PCNA,EDN1,AKR1C3,NKX3-1,BAD,SPP1,RELA,CDKN1A,NCOA1,TBXA2R,NCOA2,CLDN4,HSF1,AKT1,ELK1,ACACA,GHR
GO:1901342	Regulation of vasculature development	54	336	0.72	1.61e-19	9606.ENSP00000212015,9606.ENSP00000216117,9606.ENSP00000223095,9606.ENSP00000244043,9606.ENSP00000248553,9606.ENSP00000255409,9606.ENSP00000262461,9606.ENSP00000262947,9606.ENSP00000263339,9606.ENSP00000263341,9606.ENSP00000263923,9606.ENSP00000264110,9606.ENSP00000264498,9606.ENSP00000264657,9606.ENSP00000269571,9606.ENSP00000282397,9606.ENSP00000284984,9606.ENSP00000287820,9606.ENSP00000290573,…	SIRT1,HMOX1,SERPINE1,PTGIS,HSPB1,CHI3L1,SLC12A2,C19orf10,IL1A,IL1B,KDR,ATF2,FGF2,STAT3,ERBB2,FLT1,ADAMTS1,PPARG,HK2,NOS3,PRKCB,CXCL10,CXCL8,GLUL,CFLAR,SP1,F3,CTNNB1,C5AR1,NF1,STAT1,E2F2,PTGS2,FASLG,CTH,GADD45A,CD40,ALOX5,KIAA1462,RGCC,XDH,PDGFD,NFE2L2,ITGB2,IL6,TBXA2R,RHOA,PRKCA,IL10,HIF1A,SOD2,APLNR,CYP1B1,VEGFA
GO:0006952	Defense response	110	1296	0.44	1.71e-19	9606.ENSP00000216117,9606.ENSP00000217426,9606.ENSP00000218388,9606.ENSP00000221930,9606.ENSP00000223095,9606.ENSP00000225275,9606.ENSP00000225831,9606.ENSP00000228534,9606.ENSP00000229135,9606.ENSP00000231449,9606.ENSP00000231751,9606.ENSP00000245185,9606.ENSP00000245414,9606.ENSP00000255030,9606.ENSP00000255409,9606.ENSP00000261267,9606.ENSP00000263253,9606.ENSP00000263339,9606.ENSP00000263341,…	HMOX1,AHCY,TIMP1,TGFB1,SERPINE1,MPO,CCL2,IL23A,IFNG,IL4,LTF,MT2A,IRF1,CRP,CHI3L1,LYZ,EP300,IL1A,IL1B,SELP,KYNU,STAT3,ICAM1,TP53,EGFR,HTR2C,MS4A2,GJA1,APP,PPARG,NCF1,VCAM1,BCL2L1,IL13,CXCL10,FOS,CXCL8,ISG20,CXCL11,OLR1,PLA2G1B,HTR1A,NOS2,MAPK8IP2,SELE,MX2,SHMT2,F3,SERINC3,SLPI,PTGES,C5AR1,HP,RAC1,PTGER3,ARG1,DPP4,STAT1,PTGS1,PTGS2,FASLG,F11R,CD5L,DMBT1,CHUK,CD40LG,JUN,CD40,ALOX5,AGER,PLA2G2E,PRKCZ…
GO:0050794	Regulation of cellular process	447	10932	0.13	1.99e-19	9606.ENSP00000035383,9606.ENSP00000175506,9606.ENSP00000200676,9606.ENSP00000201586,9606.ENSP00000212015,9606.ENSP00000215727,9606.ENSP00000215832,9606.ENSP00000215904,9606.ENSP00000216117,9606.ENSP00000216465,9606.ENSP00000216797,9606.ENSP00000218075,9606.ENSP00000218388,9606.ENSP00000218516,9606.ENSP00000219022,9606.ENSP00000219070,9606.ENSP00000219240,9606.ENSP00000220809,9606.ENSP00000220812,…	LRRC7,ASNS,CETP,SULT2B1,SIRT1,SERPIND1,MAPK1,PDXP,HMOX1,GSTZ1,NFKBIA,GLRA2,TIMP1,GLA,OLFM4,MMP2,DHODH,PLAT,DKK4,GSR,EBI3,TGFB1,COMP,PCOLCE,SERPINE1,PPIF,MPO,CCL2,COL1A1,SULT1E1,IL2,CTSC,CCND1,IL23A,IL26,IFNG,GCLC,MAPK14,AGXT2,IL4,NR3C1,LTF,APOB,ODC1,KISS1R,OPRD1,LEPRE1,CTSD,MMP8,CAT,GSTM2,AHR,MC3R,PTGIS,MT2A,IRF1,CDC25B,HSPB1,RFPL3,LIF,CRP,CHRM3,CHI3L1,CCNB1,APC,HNF1A,CDK4,MDM2,BARD1,CCND2,MAN2A1…
GO:0033674	Positive regulation of kinase activity	73	624	0.58	2.4e-19	9606.ENSP00000212015,9606.ENSP00000215832,9606.ENSP00000221930,9606.ENSP00000226730,9606.ENSP00000227507,9606.ENSP00000228534,9606.ENSP00000229135,9606.ENSP00000229795,9606.ENSP00000231449,9606.ENSP00000231751,9606.ENSP00000245960,9606.ENSP00000255409,9606.ENSP00000256442,9606.ENSP00000261254,9606.ENSP00000261937,9606.ENSP00000263341,9606.ENSP00000263923,9606.ENSP00000264498,9606.ENSP00000265171,…	SIRT1,MAPK1,TGFB1,IL2,CCND1,IL23A,IFNG,MAPK14,IL4,LTF,CDC25B,CHI3L1,CCNB1,CCND2,FLT4,IL1B,KDR,FGF2,EGF,ERBB3,IGF1R,ERBB2,SOD1,CALM2,EGFR,NTRK2,ADRA2A,FLT1,APP,ADCY8,NCF1,ACE,INSR,ADRB2,PLA2G1B,GH1,MET,MAPK8IP2,CD86,HSP90AA1,ADCY2,C5AR1,DRD2,CD40LG,GADD45A,PTPN1,CD40,SRC,AGER,PRKCZ,RGCC,EDN1,JAK2,PDGFD,BAD,PRKCD,CDK1,INS,CDKN1A,ADRA2C,GCG,IGF2,RHOA,BDNF,ACSL1,ANGPT1,HTR2A,AKT1,ITGB3,VEGFA,ADRA2B,G…
GO:1901360	Organic cyclic compound metabolic process	189	3118	0.3	5.41e-19	9606.ENSP00000200676,9606.ENSP00000201586,9606.ENSP00000212015,9606.ENSP00000215832,9606.ENSP00000215904,9606.ENSP00000216117,9606.ENSP00000216465,9606.ENSP00000217426,9606.ENSP00000219240,9606.ENSP00000221130,9606.ENSP00000221930,9606.ENSP00000222248,9606.ENSP00000222381,9606.ENSP00000226444,9606.ENSP00000227507,9606.ENSP00000227868,9606.ENSP00000228476,9606.ENSP00000229270,9606.ENSP00000229769,…	CETP,SULT2B1,SIRT1,MAPK1,PDXP,HMOX1,GSTZ1,AHCY,DHODH,GSR,TGFB1,SLC5A5,PON1,SULT1E1,CCND1,PDHX,DAO,TPI1,FANCE,IL4,NR3C1,APOB,NT5C1A,ABCG2,CAT,GSTM2,PTGIS,GOT2,G6PC,CCNB1,FOLH1,CDK4,BARD1,MARS,ATP5B,TEP1,EP300,TYR,KYNU,BCHE,STAT3,CAD,PPARGC1A,CDK2,HDC,TP53,SLC6A3,MUT,APP,ACAA2,AKR1B1,ADCY8,PPARG,HMGCR,HK2,BAX,NPM1,HPRT1,RRM1,CYP2A6,MGMT,FASN,FOS,ISG20,PDHB,SNCB,PRSS1,PPARD,CASP3,GSTM1,PPARGC1B,HNF4…
GO:2001234	Negative regulation of apoptotic signaling pathway	45	232	0.8	5.96e-19	9606.ENSP00000212015,9606.ENSP00000216117,9606.ENSP00000223095,9606.ENSP00000225174,9606.ENSP00000229416,9606.ENSP00000231449,9606.ENSP00000248553,9606.ENSP00000258149,9606.ENSP00000263339,9606.ENSP00000263341,9606.ENSP00000264832,9606.ENSP00000267163,9606.ENSP00000284637,9606.ENSP00000285093,9606.ENSP00000293288,9606.ENSP00000293362,9606.ENSP00000296871,9606.ENSP00000297494,9606.ENSP00000302564,…	SIRT1,HMOX1,SERPINE1,PPIF,GCLC,IL4,HSPB1,MDM2,IL1A,IL1B,ICAM1,RB1,SH3RF1,ACAA2,BAX,PSME3,CSF2,NOS3,BCL2L1,CFLAR,GSK3B,MAPK8IP2,CTNNB1,CASP8,PTGS2,FASLG,MCL1,GCLM,CTH,PTPN1,MMP9,SRC,AR,PDX1,NFE2L2,INS,BCL2,GSTP1,RELA,BDNF,HIF1A,SOD2,AKT1,MAGEA3,AATF
GO:0048513	Animal organ development	192	3197	0.29	6.1e-19	9606.ENSP00000039007,9606.ENSP00000175506,9606.ENSP00000212015,9606.ENSP00000215832,9606.ENSP00000216117,9606.ENSP00000218388,9606.ENSP00000219070,9606.ENSP00000219240,9606.ENSP00000221930,9606.ENSP00000222271,9606.ENSP00000223095,9606.ENSP00000225831,9606.ENSP00000225964,9606.ENSP00000226730,9606.ENSP00000227507,9606.ENSP00000229135,9606.ENSP00000229795,9606.ENSP00000231449,9606.ENSP00000231751,…	OTC,ASNS,SIRT1,MAPK1,HMOX1,TIMP1,MMP2,DHODH,TGFB1,COMP,SERPINE1,CCL2,COL1A1,IL2,CCND1,IFNG,MAPK14,IL4,LTF,ODC1,LEPRE1,CAT,PTGIS,GOT2,IRF1,LIF,CHI3L1,CCNB1,HNF1A,CDK4,MDM2,MAN2A1,SLC6A4,FLT4,EP300,GRIN2D,TYR,KDR,ATF2,FGF2,STAT3,CAD,FOSL2,ICAM1,PPARGC1A,ENPEP,EGF,CDK6,ERBB3,RB1,TP53,ERBB2,SOD1,SLC6A3,CALM2,CCNA2,EGFR,NTRK2,GLUD1,FLT1,GJA1,APP,ADAMTS1,CA2,AKR1B1,PPARG,HK2,ACE,GRIN2C,BAX,VCAM1,RHO,CS…
GO:0060341	Regulation of cellular localization	95	1027	0.48	6.41e-19	9606.ENSP00000215832,9606.ENSP00000216117,9606.ENSP00000221930,9606.ENSP00000229135,9606.ENSP00000229795,9606.ENSP00000231449,9606.ENSP00000241337,9606.ENSP00000249075,9606.ENSP00000257430,9606.ENSP00000258149,9606.ENSP00000260947,9606.ENSP00000262186,9606.ENSP00000262209,9606.ENSP00000263341,9606.ENSP00000263431,9606.ENSP00000264498,9606.ENSP00000265171,9606.ENSP00000267163,9606.ENSP00000269305,…	MAPK1,HMOX1,TGFB1,IFNG,MAPK14,IL4,GSTM2,LIF,APC,MDM2,BARD1,KCNH2,TRPA1,IL1B,PRKCG,FGF2,EGF,RB1,TP53,ERBB2,CALM2,EGFR,HTR2C,ADRA2A,APP,ADCY8,HMGCR,BAX,PLK1,BCL2L1,IL13,PRKCB,CXCL10,PRKCE,CHRM1,CXCL11,GLUL,PLA2G1B,RNF31,NPEPPS,SLC2A4,GSK3B,ATP13A2,MX2,HSP90AA1,CAV1,SFN,CTNNB1,E2F1,SREBF1,RAC1,ACTB,NF1,CASP8,CALCR,SREBF2,DRD2,RYR2,PARP1,PTGS2,FASLG,HTR1B,GRIN1,PTPN1,SRC,AR,NPPA,PRKCZ,PDX1,JAK2,DRD1,…
GO:0062012	Regulation of small molecule metabolic process	61	449	0.65	7.22e-19	9606.ENSP00000212015,9606.ENSP00000216465,9606.ENSP00000221930,9606.ENSP00000229135,9606.ENSP00000231449,9606.ENSP00000233242,9606.ENSP00000234111,9606.ENSP00000263253,9606.ENSP00000263341,9606.ENSP00000264639,9606.ENSP00000264657,9606.ENSP00000264867,9606.ENSP00000265171,9606.ENSP00000265641,9606.ENSP00000269305,9606.ENSP00000270142,9606.ENSP00000284981,9606.ENSP00000287820,9606.ENSP00000287936,…	SIRT1,GSTZ1,TGFB1,IFNG,IL4,APOB,ODC1,EP300,IL1B,PSMD3,STAT3,PPARGC1A,EGF,CPT1A,TP53,SOD1,APP,PPARG,HMGCR,PSME3,FABP1,NOS3,INSR,FASN,PRKCE,HAS2,PPARD,NQO1,GSK3B,NOS2,SP1,AZIN1,CAV1,SREBF1,VCP,SREBF2,FH,PARP1,PTGS2,SCD,GNMT,SRC,EIF6,AKR1C3,IGFBP3,BAD,GPT,HRH1,INS,PPARA,GCG,SLC25A12,IGF2,NCOA2,POR,HTR2A,HIF1A,FAM132B,AKT1,LDLR,ACACA
GO:0051347	Positive regulation of transferase activity	77	705	0.55	7.31e-19	9606.ENSP00000212015,9606.ENSP00000215832,9606.ENSP00000221930,9606.ENSP00000226730,9606.ENSP00000227507,9606.ENSP00000228534,9606.ENSP00000229135,9606.ENSP00000229795,9606.ENSP00000231449,9606.ENSP00000231751,9606.ENSP00000245960,9606.ENSP00000255409,9606.ENSP00000256442,9606.ENSP00000261254,9606.ENSP00000261937,9606.ENSP00000263341,9606.ENSP00000263923,9606.ENSP00000264498,9606.ENSP00000265171,…	SIRT1,MAPK1,TGFB1,IL2,CCND1,IL23A,IFNG,MAPK14,IL4,LTF,CDC25B,CHI3L1,CCNB1,CCND2,FLT4,IL1B,KDR,FGF2,EGF,ERBB3,IGF1R,ERBB2,SOD1,CALM2,EGFR,NTRK2,ADRA2A,FLT1,APP,ADCY8,NCF1,ACE,PLK1,INSR,ADRB2,PLA2G1B,GH1,MET,MAPK8IP2,CD86,HSP90AA1,ADCY2,CTNNB1,C5AR1,DRD2,CD40LG,GADD45A,PTPN1,CD40,SRC,AGER,PRKCZ,PCNA,RGCC,EDN1,JAK2,PDGFD,BAD,PRKCD,CDK1,INS,CDKN1A,ADRA2C,GCG,IGF2,RHOA,BDNF,ACSL1,ANGPT1,HTR2A,AKT1,ITG…
GO:0051222	Positive regulation of protein transport	54	352	0.7	1.01e-18	9606.ENSP00000215832,9606.ENSP00000221930,9606.ENSP00000226730,9606.ENSP00000229134,9606.ENSP00000229135,9606.ENSP00000229795,9606.ENSP00000258149,9606.ENSP00000263339,9606.ENSP00000263341,9606.ENSP00000269305,9606.ENSP00000269571,9606.ENSP00000275493,9606.ENSP00000277865,9606.ENSP00000282561,9606.ENSP00000284981,9606.ENSP00000286355,9606.ENSP00000303211,9606.ENSP00000306124,9606.ENSP00000306490,…	MAPK1,TGFB1,IL2,IL26,IFNG,MAPK14,MDM2,IL1A,IL1B,TP53,ERBB2,EGFR,GLUD1,GJA1,APP,ADCY8,ACHE,PRKCE,CHRM1,GLUL,PPARD,PLA2G1B,RNF31,NPEPPS,GSK3B,ATP13A2,ACSL4,SFN,E2F1,RAC1,CASP8,SREBF2,DRD2,PTGS2,SRC,RGCC,PDX1,JAK2,BAD,PRKCD,CDK1,MAPK8,ABAT,INS,ITGB2,TM9SF4,BCL2,IL6,GCG,GPI,IL10,BAP1,PPIA,HIF1A
GO:0009891	Positive regulation of biosynthetic process	143	2040	0.36	1.07e-18	9606.ENSP00000212015,9606.ENSP00000215832,9606.ENSP00000216797,9606.ENSP00000221930,9606.ENSP00000223095,9606.ENSP00000225831,9606.ENSP00000225964,9606.ENSP00000226730,9606.ENSP00000228534,9606.ENSP00000229134,9606.ENSP00000229135,9606.ENSP00000229795,9606.ENSP00000231420,9606.ENSP00000231449,9606.ENSP00000231509,9606.ENSP00000236826,9606.ENSP00000242057,9606.ENSP00000245414,9606.ENSP00000249007,…	SIRT1,MAPK1,NFKBIA,TGFB1,SERPINE1,CCL2,COL1A1,IL2,IL23A,IL26,IFNG,MAPK14,AGXT2,IL4,NR3C1,MMP8,AHR,IRF1,RFPL3,LIF,HNF1A,CDK4,MARS,C19orf10,EP300,IL1A,IL1B,KDR,FCER2,ATF2,CD80,FGF2,STAT3,FOSL2,ICAM1,PPARGC1A,EGF,CDK2,RB1,TP53,ERBB2,CCNA2,EGFR,HTR2C,APP,PPARG,NCF1,NPM1,NOS3,INSR,PRKCB,ADRB2,CXCL10,FOS,HAS2,PPARD,PLA2G1B,PPARGC1B,HNF4A,MET,HSPA5,PGR,NOS2,SP1,CD86,HSP90AA1,NR1I2,ESR2,CTNNB1,E2F1,SREBF…
GO:0044282	Small molecule catabolic process	59	424	0.66	1.11e-18	9606.ENSP00000039007,9606.ENSP00000215904,9606.ENSP00000216465,9606.ENSP00000217426,9606.ENSP00000221930,9606.ENSP00000222381,9606.ENSP00000226444,9606.ENSP00000228476,9606.ENSP00000229270,9606.ENSP00000231420,9606.ENSP00000235628,9606.ENSP00000245206,9606.ENSP00000261714,9606.ENSP00000261733,9606.ENSP00000264170,9606.ENSP00000264498,9606.ENSP00000265641,9606.ENSP00000267845,9606.ENSP00000270776,…	OTC,PDXP,GSTZ1,AHCY,TGFB1,PON1,SULT1E1,DAO,TPI1,AGXT2,NT5C1A,GOT2,BLMH,ALDH2,KYNU,FGF2,CPT1A,HDC,PGD,MUT,GLUD1,ACAA2,HK2,NOS3,ALDH1A1,HPRT1,AGXT,GLB1,GLUL,PPARD,PHYKPL,ALDH5A1,CRAT,PIPOX,SHMT1,NOS2,GLUD2,SHMT2,GPT2,ARG1,PNP,OAT,GOT1,CTH,CPT2,CYP1A1,AKR1C3,GLDC,GCAT,BAD,GPT,ABAT,CBSL,HK1,GPI,IMPA1,ADH7,BCAT1,GALE
GO:1901362	Organic cyclic compound biosynthetic process	104	1211	0.45	1.11e-18	9606.ENSP00000212015,9606.ENSP00000215832,9606.ENSP00000219240,9606.ENSP00000221930,9606.ENSP00000227507,9606.ENSP00000227868,9606.ENSP00000228476,9606.ENSP00000231509,9606.ENSP00000235628,9606.ENSP00000244043,9606.ENSP00000256442,9606.ENSP00000257904,9606.ENSP00000262027,9606.ENSP00000262030,9606.ENSP00000262715,9606.ENSP00000263321,9606.ENSP00000264170,9606.ENSP00000264657,9606.ENSP00000264705,…	SIRT1,MAPK1,DHODH,TGFB1,CCND1,PDHX,DAO,NR3C1,NT5C1A,PTGIS,CCNB1,CDK4,MARS,ATP5B,TEP1,TYR,KYNU,STAT3,CAD,PPARGC1A,HDC,TP53,SLC6A3,ACAA2,AKR1B1,ADCY8,PPARG,HMGCR,BAX,HPRT1,RRM1,FASN,FOS,PDHB,PPARD,PPARGC1B,HNF4A,PFAS,SHMT1,PGR,SP1,ALAS2,ADSSL1,HSP90AA1,NR1I2,CYP3A4,ACSL4,ADCY2,ESR2,E2F1,C5AR1,SREBF1,NR3C2,HSD17B11,VCP,RXRG,PNP,E2F2,PARP1,PTGS2,NR1I3,OAT,AMD1,ME1,SCD,JUN,RUNX2,NFS1,ALOX5,RXRB,AR,NPP…
GO:0009056	Catabolic process	143	2042	0.36	1.15e-18	9606.ENSP00000039007,9606.ENSP00000164139,9606.ENSP00000212015,9606.ENSP00000215904,9606.ENSP00000216117,9606.ENSP00000216392,9606.ENSP00000216465,9606.ENSP00000217426,9606.ENSP00000218516,9606.ENSP00000219070,9606.ENSP00000221930,9606.ENSP00000222381,9606.ENSP00000225275,9606.ENSP00000226444,9606.ENSP00000227266,9606.ENSP00000228476,9606.ENSP00000228740,9606.ENSP00000229270,9606.ENSP00000231420,…	OTC,PYGM,SIRT1,PDXP,HMOX1,PYGL,GSTZ1,AHCY,GLA,MMP2,TGFB1,PON1,MPO,SULT1E1,CTSC,DAO,LTA4H,TPI1,AGXT2,APOB,NT5C1A,CTSD,MMP8,CAT,GSTM2,GOT2,G6PC,CHI3L1,CCNB1,MDM2,BLMH,ALDH2,KYNU,FGF2,PSMD3,PPARGC1A,ENPEP,CPT1A,CDK2,HDC,TP53,SLC6A3,PGD,MUT,GLUD1,MMP10,ACAA2,HK2,ACE,PSME3,FABP1,NOS3,ALDH1A1,HPRT1,MMP3,PLK1,CYP2A6,AGXT,ACHE,ISG20,GLB1,GLUL,PLG,LPL,PPARD,PHYKPL,CASP3,GSTM1,PLA2G1B,ALDH5A1,CRAT,PIPOX,CE…
GO:0045321	Leukocyte activation	89	929	0.5	1.51e-18	9606.ENSP00000035383,9606.ENSP00000215832,9606.ENSP00000216392,9606.ENSP00000218516,9606.ENSP00000219022,9606.ENSP00000221847,9606.ENSP00000225275,9606.ENSP00000226730,9606.ENSP00000227266,9606.ENSP00000228534,9606.ENSP00000228740,9606.ENSP00000229135,9606.ENSP00000229795,9606.ENSP00000231449,9606.ENSP00000231751,9606.ENSP00000236671,9606.ENSP00000236826,9606.ENSP00000241052,9606.ENSP00000245414,…	LRRC7,MAPK1,PYGL,GLA,OLFM4,EBI3,MPO,IL2,CTSC,IL23A,LTA4H,IFNG,MAPK14,IL4,LTF,CTSD,MMP8,CAT,IRF1,CHI3L1,LYZ,EP300,PSMD3,STAT3,ICAM1,CDK6,TP53,C1orf35,APP,BAX,VCAM1,CSF2,HPRT1,IL13,PRKCB,PRKCE,CXCL8,GLB1,OLR1,ACPP,CD86,MRGPRX2,HSP90AA1,SLPI,CTNNB1,CTSB,C5AR1,HP,RAC1,ARG1,CASP8,VCP,NLRC3,DPP4,PRSS3,PNP,CD40LG,JUN,RUNX2,CD40,MMP9,PLAU,ALOX5,AGER,EDN1,IFNB1,JAK2,PRKCD,INS,ITGB2,TRPM2,BCL2,GSTP1,IL6,AL…
GO:0045860	Positive regulation of protein kinase activity	67	550	0.6	1.57e-18	9606.ENSP00000212015,9606.ENSP00000215832,9606.ENSP00000221930,9606.ENSP00000227507,9606.ENSP00000228534,9606.ENSP00000229135,9606.ENSP00000229795,9606.ENSP00000231449,9606.ENSP00000231751,9606.ENSP00000245960,9606.ENSP00000255409,9606.ENSP00000256442,9606.ENSP00000261254,9606.ENSP00000263341,9606.ENSP00000264498,9606.ENSP00000265171,9606.ENSP00000267101,9606.ENSP00000269571,9606.ENSP00000270142,…	SIRT1,MAPK1,TGFB1,CCND1,IL23A,IFNG,MAPK14,IL4,LTF,CDC25B,CHI3L1,CCNB1,CCND2,IL1B,FGF2,EGF,ERBB3,ERBB2,SOD1,CALM2,EGFR,NTRK2,ADRA2A,FLT1,APP,ADCY8,NCF1,ACE,INSR,ADRB2,PLA2G1B,GH1,MAPK8IP2,CD86,HSP90AA1,ADCY2,C5AR1,DRD2,CD40LG,GADD45A,PTPN1,CD40,SRC,AGER,PRKCZ,RGCC,EDN1,JAK2,PDGFD,PRKCD,CDK1,INS,CDKN1A,ADRA2C,GCG,IGF2,RHOA,BDNF,ACSL1,ANGPT1,HTR2A,AKT1,ITGB3,VEGFA,ADRA2B,GHR,IKBKG
GO:0019725	Cellular homeostasis	87	895	0.5	1.8e-18	9606.ENSP00000212015,9606.ENSP00000215832,9606.ENSP00000216117,9606.ENSP00000219833,9606.ENSP00000221130,9606.ENSP00000225275,9606.ENSP00000225831,9606.ENSP00000226730,9606.ENSP00000229416,9606.ENSP00000231751,9606.ENSP00000237612,9606.ENSP00000241337,9606.ENSP00000245185,9606.ENSP00000262030,9606.ENSP00000262209,9606.ENSP00000262461,9606.ENSP00000263269,9606.ENSP00000264498,9606.ENSP00000264832,…	SIRT1,MAPK1,HMOX1,SLC6A2,GSR,MPO,CCL2,IL2,GCLC,LTF,ABCG2,GSTM2,MT2A,ATP5B,TRPA1,SLC12A2,GRIN2D,FGF2,ICAM1,PPARGC1A,IGF1R,SOD1,CALM2,HTR2C,GJA1,APP,CA2,ADCY8,NCF1,HK2,GRIN2C,BAX,NOS3,IL13,PRKCB,CXCL10,DRD5,ADRA1B,CXCL11,PLG,PLA2G1B,EDNRA,NQO1,ATP13A2,NOS2,P4HB,ALAS2,CAV1,C5AR1,PTGER3,CALCR,DRD2,RYR2,FLVCR1,FASLG,MCL1,HTR1B,GCLM,GOT1,GRIN1,CD40,AGER,PCNA,EDN1,ADRA1D,JAK2,GPR55,DRD1,NFE2L2,TRPM2,TM9…
GO:0071900	Regulation of protein serine/threonine kinase activity	65	521	0.61	1.95e-18	9606.ENSP00000212015,9606.ENSP00000215832,9606.ENSP00000221930,9606.ENSP00000227507,9606.ENSP00000229135,9606.ENSP00000229795,9606.ENSP00000231751,9606.ENSP00000248553,9606.ENSP00000256442,9606.ENSP00000257430,9606.ENSP00000257904,9606.ENSP00000261254,9606.ENSP00000263341,9606.ENSP00000264498,9606.ENSP00000265171,9606.ENSP00000267163,9606.ENSP00000268035,9606.ENSP00000269571,9606.ENSP00000270142,…	SIRT1,MAPK1,TGFB1,CCND1,IFNG,MAPK14,LTF,HSPB1,CCNB1,APC,CDK4,CCND2,IL1B,FGF2,EGF,RB1,IGF1R,ERBB2,SOD1,CALM2,CCNA2,EGFR,ADRA2A,FLT1,APP,HMGCR,PLK1,INSR,ADRB2,CXCL10,CASP3,PLA2G1B,GH1,CDC25C,CAV1,SFN,C5AR1,ACTB,NF1,CD40LG,GADD45A,PTPN1,CD40,SRC,AGER,NPPA,RGCC,EDN1,JAK2,PDGFD,PRKCD,CDK1,PKIA,GSTP1,CDKN1A,PTPN6,IGF2,RHOA,ACSL1,HTR2A,AKT1,VEGFA,ADRA2B,GHR,IKBKG
GO:1901653	Cellular response to peptide	52	331	0.71	2.03e-18	9606.ENSP00000229416,9606.ENSP00000253801,9606.ENSP00000257430,9606.ENSP00000257904,9606.ENSP00000258149,9606.ENSP00000262027,9606.ENSP00000264657,9606.ENSP00000264832,9606.ENSP00000268035,9606.ENSP00000269305,9606.ENSP00000274026,9606.ENSP00000282561,9606.ENSP00000284981,9606.ENSP00000285379,9606.ENSP00000285930,9606.ENSP00000286355,9606.ENSP00000287820,9606.ENSP00000294728,9606.ENSP00000303830,…	GCLC,G6PC,APC,CDK4,MDM2,MARS,STAT3,ICAM1,IGF1R,TP53,CCNA2,GJA1,APP,CA2,AKR1B1,ADCY8,PPARG,VCAM1,INSR,ADRB2,PLA2G1B,CFLAR,GH1,SLC2A4,GSK3B,SP1,CAV1,ADCY2,SREBF1,ARG1,STAT1,PARP1,GOT1,PTPN1,SRC,AGER,PRKCZ,EDN1,JAK2,PRKCD,GPT,NFE2L2,INS,GSTP1,RELA,GCG,CREB1,IGF2,POR,HSF1,AKT1,GHR
GO:0006915	Apoptotic process	88	918	0.5	2.39e-18	9606.ENSP00000212015,9606.ENSP00000215832,9606.ENSP00000216117,9606.ENSP00000216797,9606.ENSP00000221930,9606.ENSP00000222271,9606.ENSP00000225174,9606.ENSP00000226730,9606.ENSP00000227266,9606.ENSP00000229135,9606.ENSP00000229795,9606.ENSP00000231449,9606.ENSP00000231509,9606.ENSP00000242057,9606.ENSP00000244043,9606.ENSP00000245414,9606.ENSP00000255409,9606.ENSP00000262947,9606.ENSP00000263253,…	SIRT1,MAPK1,HMOX1,NFKBIA,TGFB1,COMP,PPIF,IL2,CTSC,IFNG,MAPK14,IL4,NR3C1,AHR,PTGIS,IRF1,CHI3L1,C19orf10,EP300,IL1A,IL1B,ATF2,ERBB3,RB1,TP53,GJA1,SH3RF1,APP,ACAA2,NCF1,HK2,BAX,PSME3,BIRC5,BCL2L1,PRKCB,PRKCE,CYCS,PPARD,CASP3,CFLAR,HSPA5,GSK3B,CASP9,CAV1,SFN,E2F1,C5AR1,NF1,CASP8,E2F2,RYR2,PARP1,FASLG,CD5L,MCL1,CASP7,GCLM,GADD45A,XIAP,JUN,NKX3-1,IGFBP3,JAK2,CHEK2,BAD,PRKCD,CDK1,CCK,ITGB2,BCL2,CDKN1A,I…
GO:0010628	Positive regulation of gene expression	155	2337	0.34	2.39e-18	9606.ENSP00000212015,9606.ENSP00000215832,9606.ENSP00000216117,9606.ENSP00000216797,9606.ENSP00000221847,9606.ENSP00000221930,9606.ENSP00000223095,9606.ENSP00000225964,9606.ENSP00000226730,9606.ENSP00000228534,9606.ENSP00000229134,9606.ENSP00000229135,9606.ENSP00000229795,9606.ENSP00000231449,9606.ENSP00000231509,9606.ENSP00000233242,9606.ENSP00000236826,9606.ENSP00000242057,9606.ENSP00000245414,…	SIRT1,MAPK1,HMOX1,NFKBIA,EBI3,TGFB1,SERPINE1,COL1A1,IL2,IL23A,IL26,IFNG,MAPK14,IL4,NR3C1,APOB,MMP8,AHR,IRF1,HSPB1,RFPL3,LIF,CRP,CCNB1,HNF1A,CDK4,MDM2,SLC6A4,FLT4,MARS,C19orf10,EP300,IL1A,IL1B,ATF2,CD80,FGF2,STAT3,FOSL2,PPARGC1A,EGF,CDK6,CDK2,ERBB3,RB1,TP53,ERBB2,SOD1,CCNA2,EGFR,NTRK2,ADRA2A,GJA1,APP,PPARG,NCF1,CSF2,NPM1,NOS3,INSR,IL13,ADRB2,CXCL10,FOS,LPL,PPARD,PLA2G1B,PPARGC1B,HNF4A,MET,HSPA5,GS…
GO:0070848	Response to growth factor	65	524	0.61	2.51e-18	9606.ENSP00000212015,9606.ENSP00000215832,9606.ENSP00000221930,9606.ENSP00000222271,9606.ENSP00000225831,9606.ENSP00000225964,9606.ENSP00000229416,9606.ENSP00000229795,9606.ENSP00000231509,9606.ENSP00000234961,9606.ENSP00000241052,9606.ENSP00000248553,9606.ENSP00000258149,9606.ENSP00000261937,9606.ENSP00000262027,9606.ENSP00000263923,9606.ENSP00000264498,9606.ENSP00000264705,9606.ENSP00000264867,…	SIRT1,MAPK1,TGFB1,COMP,CCL2,COL1A1,GCLC,MAPK14,NR3C1,OPRD1,CAT,HSPB1,MDM2,FLT4,MARS,KDR,FGF2,CAD,PPARGC1A,TP53,ERBB2,CCNA2,EGFR,NTRK2,FLT1,APP,INSR,COL3A1,FOS,CXCL8,HAS2,CASP3,CFLAR,HSPA5,CAV1,CTNNB1,E2F1,HTR3A,ARG1,PDE3A,PARP1,FASLG,F11R,GCLM,JUN,RUNX2,SRC,PRKCZ,EDN1,PDGFD,TGFB1I1,GSTP1,RELA,CREB1,OPRM1,RHOA,CITED1,IL10,BDNF,APAF1,AKT1,TRPV1,VEGFA,MYC,ELK1
GO:0009636	Response to toxic substance	43	219	0.81	2.73e-18	9606.ENSP00000175506,9606.ENSP00000216465,9606.ENSP00000221130,9606.ENSP00000222381,9606.ENSP00000225275,9606.ENSP00000234961,9606.ENSP00000237612,9606.ENSP00000241052,9606.ENSP00000241337,9606.ENSP00000242057,9606.ENSP00000245185,9606.ENSP00000245407,9606.ENSP00000256442,9606.ENSP00000257904,9606.ENSP00000261707,9606.ENSP00000261714,9606.ENSP00000270142,9606.ENSP00000287766,9606.ENSP00000293288,…	ASNS,GSTZ1,GSR,PON1,MPO,OPRD1,ABCG2,CAT,GSTM2,AHR,MT2A,SLC22A5,CCNB1,CDK4,SLC6A4,BLMH,SOD1,SLC6A1,BAX,FABP1,ALB,NOS3,FOS,GSTM1,TPO,NQO1,GSTA1,HP,ARG1,PTGS1,PTGS2,CHUK,CYP1A1,NFE2L2,MBP,BCL2,GSTP1,CDKN1A,ALAD,TXNRD1,SOD2,DUOX2,GLYAT
GO:0006810	Transport	234	4353	0.25	3.19e-18	9606.ENSP00000035383,9606.ENSP00000198801,9606.ENSP00000200676,9606.ENSP00000215832,9606.ENSP00000216392,9606.ENSP00000216797,9606.ENSP00000218075,9606.ENSP00000218388,9606.ENSP00000218516,9606.ENSP00000219022,9606.ENSP00000219240,9606.ENSP00000219833,9606.ENSP00000221930,9606.ENSP00000222248,9606.ENSP00000222271,9606.ENSP00000223095,9606.ENSP00000225174,9606.ENSP00000225275,9606.ENSP00000225964,…	LRRC7,MOGAT2,CETP,MAPK1,PYGL,NFKBIA,GLRA2,TIMP1,GLA,OLFM4,DHODH,SLC6A2,TGFB1,SLC5A5,COMP,SERPINE1,PPIF,MPO,COL1A1,CTSC,CCND1,DAO,LTA4H,GCLC,MAPK14,LTF,APOB,CTSD,MMP8,ABCG2,CAT,SLC36A1,GOT2,SLC22A5,HSPB1,G6PC,CRP,CHRM3,CHI3L1,HNF1A,LYZ,SLC6A4,AAGAB,ATP5B,KCNH2,TRPA1,SLC12A2,GRIN2D,SELP,ATF2,FGF2,PSMD3,STAT3,CAD,F13A1,EGF,CPT1A,CDK2,IGF1R,TP53,SOD1,SLC6A3,C1orf35,GLRA3,HTR2C,NTRK2,SLC43A1,ADRA2A,GJ…
GO:0051179	Localization	278	5591	0.21	3.41e-18	9606.ENSP00000035383,9606.ENSP00000198801,9606.ENSP00000200676,9606.ENSP00000215832,9606.ENSP00000216392,9606.ENSP00000216797,9606.ENSP00000218075,9606.ENSP00000218388,9606.ENSP00000218516,9606.ENSP00000219022,9606.ENSP00000219240,9606.ENSP00000219833,9606.ENSP00000220809,9606.ENSP00000221930,9606.ENSP00000222248,9606.ENSP00000222271,9606.ENSP00000223095,9606.ENSP00000225174,9606.ENSP00000225275,…	LRRC7,MOGAT2,CETP,MAPK1,PYGL,NFKBIA,GLRA2,TIMP1,GLA,OLFM4,DHODH,SLC6A2,PLAT,TGFB1,SLC5A5,COMP,SERPINE1,PPIF,MPO,CCL2,COL1A1,CTSC,CCND1,DAO,LTA4H,GCLC,MAPK14,LTF,APOB,CTSD,MMP8,ABCG2,CAT,SLC36A1,GOT2,SLC22A5,HSPB1,G6PC,CRP,CHRM3,CHI3L1,CCNB1,APC,HNF1A,MDM2,BARD1,LYZ,DNAH3,SLC6A4,AAGAB,ATP5B,KCNH2,TRPA1,SLC12A2,GRIN2D,IL1B,SELP,KDR,ATF2,FGF2,PSMD3,STAT3,CAD,ICAM1,F13A1,ENPEP,EGF,CPT1A,CDK2,RB1,IGF1…
GO:1901615	Organic hydroxy compound metabolic process	61	467	0.63	3.85e-18	9606.ENSP00000198801,9606.ENSP00000200676,9606.ENSP00000201586,9606.ENSP00000209668,9606.ENSP00000215904,9606.ENSP00000222248,9606.ENSP00000222381,9606.ENSP00000226444,9606.ENSP00000228476,9606.ENSP00000229270,9606.ENSP00000231449,9606.ENSP00000233242,9606.ENSP00000241052,9606.ENSP00000261733,9606.ENSP00000263321,9606.ENSP00000264498,9606.ENSP00000267845,9606.ENSP00000270349,9606.ENSP00000284981,…	MOGAT2,CETP,SULT2B1,ADH1A,PDXP,SLC5A5,PON1,SULT1E1,DAO,TPI1,IL4,APOB,CAT,ALDH2,TYR,FGF2,HDC,SLC6A3,APP,ACAA2,AKR1B1,HMGCR,ALDH1A1,HPRT1,ADH1B,SNCB,PPARD,HTR1A,TPO,PLB1,CYP3A4,MAOA,CYP1A2,CTSB,SREBF1,SREBF2,DIO1,DRD2,SOAT1,GOT1,MAOB,CYP1A1,AKR1C3,AKR1C1,TYRP1,G6PD,DRD1,CYP19A1,BCL2,CITED1,IMPA1,CYP21A2,GCH1,RXRA,ADH7,ADH1C,HIF1A,LDHA,LDLR,DUOX2,CYP1B1
GO:0031328	Positive regulation of cellular biosynthetic process	140	2005	0.36	3.96e-18	9606.ENSP00000212015,9606.ENSP00000215832,9606.ENSP00000216797,9606.ENSP00000221930,9606.ENSP00000223095,9606.ENSP00000225964,9606.ENSP00000226730,9606.ENSP00000228534,9606.ENSP00000229134,9606.ENSP00000229135,9606.ENSP00000229795,9606.ENSP00000231420,9606.ENSP00000231449,9606.ENSP00000231509,9606.ENSP00000236826,9606.ENSP00000242057,9606.ENSP00000245414,9606.ENSP00000249007,9606.ENSP00000249075,…	SIRT1,MAPK1,NFKBIA,TGFB1,SERPINE1,COL1A1,IL2,IL23A,IL26,IFNG,MAPK14,AGXT2,IL4,NR3C1,MMP8,AHR,IRF1,RFPL3,LIF,HNF1A,CDK4,MARS,C19orf10,EP300,IL1A,IL1B,ATF2,CD80,FGF2,STAT3,FOSL2,ICAM1,PPARGC1A,EGF,CDK2,RB1,TP53,ERBB2,CCNA2,EGFR,HTR2C,APP,PPARG,NCF1,NPM1,NOS3,INSR,PRKCB,ADRB2,CXCL10,FOS,HAS2,PPARD,PLA2G1B,PPARGC1B,HNF4A,MET,HSPA5,PGR,NOS2,SP1,CD86,HSP90AA1,NR1I2,ESR2,CTNNB1,E2F1,SREBF1,NPAS3,RAC1,VC…
GO:0048856	Anatomical structure development	271	5402	0.22	4.7e-18	9606.ENSP00000035383,9606.ENSP00000039007,9606.ENSP00000175506,9606.ENSP00000212015,9606.ENSP00000215832,9606.ENSP00000216117,9606.ENSP00000218388,9606.ENSP00000219070,9606.ENSP00000219240,9606.ENSP00000220812,9606.ENSP00000221930,9606.ENSP00000222271,9606.ENSP00000223061,9606.ENSP00000223095,9606.ENSP00000225831,9606.ENSP00000225964,9606.ENSP00000226730,9606.ENSP00000227507,9606.ENSP00000229135,…	LRRC7,OTC,ASNS,SIRT1,MAPK1,HMOX1,TIMP1,MMP2,DHODH,DKK4,TGFB1,COMP,PCOLCE,SERPINE1,CCL2,COL1A1,IL2,CCND1,IFNG,TPI1,MAPK14,IL4,LTF,RBP2,APOB,ODC1,LEPRE1,MMP8,ALG5,CAT,AHR,PTGIS,GOT2,IRF1,CDC25B,LIF,ANGPTL6,CHRM3,CHI3L1,CCNB1,APC,HNF1A,CDK4,MDM2,MAN2A1,SLC6A4,FLT4,ATP5B,C19orf10,EP300,GRIN2D,TYR,IL1A,IL1B,PRKCG,KDR,ATF2,BCHE,FGF2,STAT3,CAD,FOSL2,ICAM1,PPARGC1A,SDHA,ENPEP,EGF,CPT1A,CDK6,ERBB3,RB1,IGF…
GO:0002684	Positive regulation of immune system process	89	949	0.49	5.1e-18	9606.ENSP00000212015,9606.ENSP00000215832,9606.ENSP00000216117,9606.ENSP00000221847,9606.ENSP00000221930,9606.ENSP00000223095,9606.ENSP00000225831,9606.ENSP00000226730,9606.ENSP00000227266,9606.ENSP00000228534,9606.ENSP00000229135,9606.ENSP00000229795,9606.ENSP00000231449,9606.ENSP00000236826,9606.ENSP00000249075,9606.ENSP00000255030,9606.ENSP00000263253,9606.ENSP00000263341,9606.ENSP00000263686,…	SIRT1,MAPK1,HMOX1,EBI3,TGFB1,SERPINE1,CCL2,IL2,CTSC,IL23A,IFNG,MAPK14,IL4,MMP8,LIF,CRP,EP300,IL1B,SELP,FCER2,CD80,PSMD3,STAT3,ICAM1,RB1,APP,CA2,BAX,PSME3,VCAM1,IL13,PRKCB,CXCL10,PRKCE,FOS,CXCL8,PLA2G1B,PPARGC1B,RNF31,NOS2,SELE,CD86,HSP90AA1,CAV1,HAVCR1,C5AR1,RAC1,ARG1,ACTB,CASP8,DPP4,STAT1,PNP,CHUK,CD40LG,JUN,CD40,SRC,AGER,F7,TNFSF13B,NPPA,PRKCZ,RGCC,EDN1,IFNB1,PDGFD,BAD,PRKCD,ITGB2,BCL2,RELA,CDK…
[truncated: 2,107 more rows]
