# Supplementary material for: BushenHuoxue formula promotes osteogenic differentiation via affecting Hedgehog signaling pathway in bone marrow stem cells to improve osteoporosis symptoms
Source: PLoS One. 2023 Nov 29;18(11):e0289912. doi: 10.1371/journal.pone.0289912 (PMC10686470; doi:10.1371/journal.pone.0289912)
Supplement: S7 Table — (XLSX) [file pone.0289912.s009.xlsx]

## Sheet: Sheet1
#term ID	term description	observed gene count	background gene count	strength	false discovery rate	matching proteins in your network (IDs)	matching proteins in your network (labels)
hsa05200	Pathways in cancer	103	517	0.81	2.04e-45	9606.ENSP00000215832,9606.ENSP00000216117,9606.ENSP00000216797,9606.ENSP00000219070,9606.ENSP00000221930,9606.ENSP00000226730,9606.ENSP00000227507,9606.ENSP00000228534,9606.ENSP00000229135,9606.ENSP00000231449,9606.ENSP00000241337,9606.ENSP00000257430,9606.ENSP00000257904,9606.ENSP00000258149,9606.ENSP00000261254,9606.ENSP00000261937,9606.ENSP00000263253,9606.ENSP00000263431,9606.ENSP00000264498,…	MAPK1,HMOX1,NFKBIA,MMP2,TGFB1,IL2,CCND1,IL23A,IFNG,IL4,GSTM2,APC,CDK4,MDM2,CCND2,FLT4,EP300,PRKCG,FGF2,STAT3,EGF,CDK6,CDK2,RB1,IGF1R,TP53,ERBB2,CALM2,CCNA2,EGFR,ADCY8,PPARG,BAX,BCL2L1,IL13,PRKCB,FOS,CXCL8,CYCS,PPARD,CASP3,GSTM1,EDNRA,MET,NQO1,MMP1,GSK3B,NOS2,SP1,CASP9,HSP90AA1,GSTA1,ADCY2,ESR2,CTNNB1,E2F1,PTGER3,RASSF1,CASP8,RXRG,STAT1,E2F2,FH,PTGS2,FASLG,CASP7,CHUK,GADD45A,XIAP,JUN,MMP9,RXRB,AR,…
hsa01100	Metabolic pathways	152	1447	0.54	1.4e-37	9606.ENSP00000039007,9606.ENSP00000164139,9606.ENSP00000175506,9606.ENSP00000209668,9606.ENSP00000212015,9606.ENSP00000215904,9606.ENSP00000216117,9606.ENSP00000216392,9606.ENSP00000216465,9606.ENSP00000217426,9606.ENSP00000218516,9606.ENSP00000219240,9606.ENSP00000221130,9606.ENSP00000221476,9606.ENSP00000227868,9606.ENSP00000228476,9606.ENSP00000228740,9606.ENSP00000229270,9606.ENSP00000229416,…	OTC,PYGM,ASNS,ADH1A,SIRT1,PDXP,HMOX1,PYGL,GSTZ1,AHCY,GLA,DHODH,GSR,CKM,PDHX,DAO,LTA4H,TPI1,GCLC,AGXT2,ODC1,NT5C1A,ALG5,CAT,GSTM2,PTGIS,GOT2,G6PC,FOLH1,MAN2A1,ALDH2,MARS,ATP5B,TYR,P4HA1,LCT,KYNU,SI,CAD,SDHA,HDC,PGD,MUT,GLUD1,ACAA2,CA2,AKR1B1,ADCY8,HMGCR,CBR1,HK2,PCYT1A,NAGS,ALPI,NOS3,ALDH1A1,HPRT1,RRM1,CYP2A6,AGXT,FASN,ADH1B,GLB1,PDHB,GLUL,PHYKPL,GSTM1,PLA2G1B,PFAS,ALDH5A1,PIPOX,GYS1,TPO,SHMT1,NQO…
hsa05418	Fluid shear stress and atherosclerosis	45	130	1.05	1.58e-27	9606.ENSP00000216117,9606.ENSP00000219070,9606.ENSP00000220809,9606.ENSP00000225831,9606.ENSP00000229135,9606.ENSP00000229795,9606.ENSP00000241337,9606.ENSP00000263339,9606.ENSP00000263341,9606.ENSP00000263923,9606.ENSP00000264832,9606.ENSP00000269305,9606.ENSP00000272298,9606.ENSP00000289473,9606.ENSP00000294728,9606.ENSP00000297494,9606.ENSP00000306245,9606.ENSP00000311469,9606.ENSP00000319788,…	HMOX1,MMP2,PLAT,CCL2,IFNG,MAPK14,GSTM2,IL1A,IL1B,KDR,ICAM1,TP53,CALM2,NCF1,VCAM1,NOS3,FOS,GSTM1,NQO1,SELE,HSP90AA1,GSTA1,CAV1,CTNNB1,ACTB,CHUK,JUN,MMP9,SRC,THBD,PRKCZ,EDN1,MAPK8,NFE2L2,BCL2,GSTP1,RELA,RHOA,GSTA2,IKBKB,AKT1,ITGB3,PECAM1,VEGFA,IKBKG
hsa04933	AGE-RAGE signaling pathway in diabetic complications	38	98	1.1	1.14e-24	9606.ENSP00000215832,9606.ENSP00000219070,9606.ENSP00000221930,9606.ENSP00000223095,9606.ENSP00000225831,9606.ENSP00000225964,9606.ENSP00000227507,9606.ENSP00000229795,9606.ENSP00000257904,9606.ENSP00000263339,9606.ENSP00000263341,9606.ENSP00000264657,9606.ENSP00000264832,9606.ENSP00000293288,9606.ENSP00000294728,9606.ENSP00000297494,9606.ENSP00000304408,9606.ENSP00000305355,9606.ENSP00000306124,…	MAPK1,MMP2,TGFB1,SERPINE1,CCL2,COL1A1,CCND1,MAPK14,CDK4,IL1A,IL1B,STAT3,ICAM1,BAX,VCAM1,NOS3,COL3A1,PRKCB,PRKCE,CXCL8,CASP3,SELE,F3,STAT1,JUN,AGER,THBD,PRKCZ,EDN1,JAK2,PRKCD,MAPK8,BCL2,RELA,IL6,PRKCA,AKT1,VEGFA
hsa05161	Hepatitis B	45	159	0.97	1.14e-24	9606.ENSP00000215832,9606.ENSP00000216797,9606.ENSP00000221930,9606.ENSP00000229795,9606.ENSP00000263253,9606.ENSP00000263431,9606.ENSP00000264110,9606.ENSP00000264657,9606.ENSP00000266970,9606.ENSP00000267163,9606.ENSP00000269305,9606.ENSP00000274026,9606.ENSP00000293288,9606.ENSP00000305355,9606.ENSP00000306245,9606.ENSP00000306512,9606.ENSP00000307786,9606.ENSP00000311032,9606.ENSP00000330237,…	MAPK1,NFKBIA,TGFB1,MAPK14,EP300,PRKCG,ATF2,STAT3,CDK2,RB1,TP53,CCNA2,BAX,PRKCB,FOS,CXCL8,CYCS,CASP3,CASP9,E2F1,CASP8,STAT1,E2F2,FASLG,CHUK,JUN,MMP9,SRC,PCNA,IFNB1,JAK2,BAD,MAPK8,BCL2,RELA,CDKN1A,IL6,CREB1,PRKCA,IKBKB,APAF1,AKT1,MYC,ELK1,IKBKG
hsa04151	PI3K-Akt signaling pathway	61	350	0.76	6.85e-24	9606.ENSP00000215832,9606.ENSP00000222271,9606.ENSP00000225964,9606.ENSP00000226730,9606.ENSP00000227507,9606.ENSP00000231449,9606.ENSP00000253801,9606.ENSP00000257904,9606.ENSP00000258149,9606.ENSP00000261254,9606.ENSP00000261937,9606.ENSP00000263923,9606.ENSP00000264110,9606.ENSP00000264498,9606.ENSP00000265171,9606.ENSP00000265734,9606.ENSP00000266970,9606.ENSP00000267101,9606.ENSP00000268035,…	MAPK1,COMP,COL1A1,IL2,CCND1,IL4,G6PC,CDK4,MDM2,CCND2,FLT4,KDR,ATF2,FGF2,EGF,CDK6,CDK2,ERBB3,IGF1R,TP53,ERBB2,EGFR,NTRK2,FLT1,NOS3,BCL2L1,INSR,CHRM1,GH1,MET,GYS1,GSK3B,CASP9,HSP90AA1,FASLG,MCL1,CHUK,IFNB1,JAK2,PDGFD,BAD,SPP1,INS,BCL2,RELA,CDKN1A,IL6,CREB1,IGF2,CHRM2,PRKCA,BDNF,RXRA,ANGPT1,IKBKB,AKT1,ITGB3,VEGFA,MYC,GHR,IKBKG
hsa05163	Human cytomegalovirus infection	49	218	0.87	2.88e-23	9606.ENSP00000215832,9606.ENSP00000216797,9606.ENSP00000225831,9606.ENSP00000227507,9606.ENSP00000229795,9606.ENSP00000257904,9606.ENSP00000258149,9606.ENSP00000263341,9606.ENSP00000263431,9606.ENSP00000264110,9606.ENSP00000264657,9606.ENSP00000265734,9606.ENSP00000267163,9606.ENSP00000269305,9606.ENSP00000272298,9606.ENSP00000275493,9606.ENSP00000286355,9606.ENSP00000293288,9606.ENSP00000305355,…	MAPK1,NFKBIA,CCL2,CCND1,MAPK14,CDK4,MDM2,IL1B,PRKCG,ATF2,STAT3,CDK6,RB1,TP53,CALM2,EGFR,ADCY8,BAX,PRKCB,CXCL8,CYCS,CASP3,GSK3B,SP1,CASP9,ADCY2,CTNNB1,E2F1,PTGER3,CASP8,E2F2,PTGS2,FASLG,CHUK,SRC,IFNB1,RELA,CDKN1A,IL6,CREB1,RHOA,PRKCA,IKBKB,AKT1,ITGB3,VEGFA,MYC,ELK1,IKBKG
hsa05215	Prostate cancer	36	96	1.09	3.15e-23	9606.ENSP00000215832,9606.ENSP00000216797,9606.ENSP00000220809,9606.ENSP00000227507,9606.ENSP00000258149,9606.ENSP00000263253,9606.ENSP00000265171,9606.ENSP00000266970,9606.ENSP00000267163,9606.ENSP00000268035,9606.ENSP00000269305,9606.ENSP00000269571,9606.ENSP00000275493,9606.ENSP00000299855,9606.ENSP00000324806,9606.ENSP00000330237,9606.ENSP00000335153,9606.ENSP00000344456,9606.ENSP00000345571,…	MAPK1,NFKBIA,PLAT,CCND1,MDM2,EP300,EGF,CDK2,RB1,IGF1R,TP53,ERBB2,EGFR,MMP3,GSK3B,CASP9,HSP90AA1,CTNNB1,E2F1,E2F2,CHUK,MMP9,PLAU,AR,NKX3-1,PDGFD,BAD,INS,BCL2,GSTP1,RELA,CDKN1A,CREB1,IKBKB,AKT1,IKBKG
hsa05167	Kaposi sarcoma-associated herpesvirus infection	45	187	0.9	1.84e-22	9606.ENSP00000215832,9606.ENSP00000216797,9606.ENSP00000227507,9606.ENSP00000229795,9606.ENSP00000257904,9606.ENSP00000263253,9606.ENSP00000264498,9606.ENSP00000264657,9606.ENSP00000264832,9606.ENSP00000265734,9606.ENSP00000267163,9606.ENSP00000269305,9606.ENSP00000272298,9606.ENSP00000293288,9606.ENSP00000296871,9606.ENSP00000306245,9606.ENSP00000306512,9606.ENSP00000307786,9606.ENSP00000311032,…	MAPK1,NFKBIA,CCND1,MAPK14,CDK4,EP300,FGF2,STAT3,ICAM1,CDK6,RB1,TP53,CALM2,BAX,CSF2,FOS,CXCL8,CYCS,CASP3,GSK3B,CASP9,CD86,CTNNB1,E2F1,CASP8,STAT1,E2F2,PTGS2,CHUK,JUN,SRC,IFNB1,JAK2,MAPK8,RELA,CDKN1A,IL6,CREB1,CXCL2,IKBKB,HIF1A,AKT1,VEGFA,MYC,IKBKG
hsa05160	Hepatitis C	41	156	0.93	1.08e-21	9606.ENSP00000215832,9606.ENSP00000216797,9606.ENSP00000227507,9606.ENSP00000229135,9606.ENSP00000257904,9606.ENSP00000264657,9606.ENSP00000265171,9606.ENSP00000265734,9606.ENSP00000266970,9606.ENSP00000267163,9606.ENSP00000269305,9606.ENSP00000275493,9606.ENSP00000293288,9606.ENSP00000293362,9606.ENSP00000305651,9606.ENSP00000307786,9606.ENSP00000311032,9606.ENSP00000312455,9606.ENSP00000324806,…	MAPK1,NFKBIA,CCND1,IFNG,CDK4,STAT3,EGF,CDK6,CDK2,RB1,TP53,EGFR,BAX,PSME3,CXCL10,CYCS,CASP3,CFLAR,GSK3B,CASP9,MX2,CTNNB1,E2F1,CASP8,STAT1,E2F2,FASLG,CHUK,IFNB1,BAD,RELA,CDKN1A,PPARA,CLDN4,RXRA,IKBKB,APAF1,AKT1,LDLR,MYC,IKBKG
hsa04066	HIF-1 signaling pathway	35	106	1.03	3.28e-21	9606.ENSP00000215832,9606.ENSP00000216117,9606.ENSP00000218388,9606.ENSP00000223095,9606.ENSP00000229135,9606.ENSP00000263253,9606.ENSP00000263431,9606.ENSP00000264657,9606.ENSP00000265171,9606.ENSP00000268035,9606.ENSP00000269571,9606.ENSP00000275493,9606.ENSP00000282397,9606.ENSP00000290573,9606.ENSP00000297494,9606.ENSP00000303830,9606.ENSP00000305355,9606.ENSP00000307241,9606.ENSP00000327251,…	MAPK1,HMOX1,TIMP1,SERPINE1,IFNG,EP300,PRKCG,STAT3,EGF,IGF1R,ERBB2,EGFR,FLT1,HK2,NOS3,INSR,PRKCB,PDHB,NOS2,NPPA,EDN1,LDHB,INS,BCL2,RELA,CDKN1A,IL6,HK1,PRKCA,SLC2A1,ANGPT1,HIF1A,LDHA,AKT1,VEGFA
hsa04080	Neuroactive ligand-receptor interaction	54	330	0.73	3.23e-20	9606.ENSP00000218075,9606.ENSP00000231509,9606.ENSP00000234371,9606.ENSP00000234961,9606.ENSP00000243911,9606.ENSP00000255380,9606.ENSP00000263269,9606.ENSP00000274093,9606.ENSP00000276198,9606.ENSP00000280155,9606.ENSP00000293190,9606.ENSP00000296526,9606.ENSP00000305372,9606.ENSP00000306129,9606.ENSP00000306490,9606.ENSP00000306662,9606.ENSP00000308720,9606.ENSP00000308938,9606.ENSP00000312673,…	GLRA2,NR3C1,KISS1R,OPRD1,MC3R,CHRM3,GRIN2D,GLRA3,HTR2C,ADRA2A,GRIN2C,GRIA2,ADRB2,DRD5,CHRM1,ADRA1B,PRSS1,PLG,GH1,EDNRA,HTR1A,C5AR1,PTGER3,CALCR,PYY,PRSS3,DRD2,ADRB1,HTR1B,GABRE,GRIN1,GABBR1,EDN1,ADRA1D,CHRM5,DRD1,CCK,HRH1,CHRNA2,ADRA2C,GCG,GABRA1,TBXA2R,OPRM1,GRIK2,CHRM2,CHRM4,GRIA1,HTR2A,TRPV1,APLNR,GABRG3,ADRA2B,GHR
hsa05169	Epstein-Barr virus infection	41	193	0.84	6.88e-19	9606.ENSP00000216797,9606.ENSP00000227507,9606.ENSP00000229795,9606.ENSP00000257904,9606.ENSP00000258149,9606.ENSP00000261254,9606.ENSP00000264072,9606.ENSP00000264639,9606.ENSP00000264657,9606.ENSP00000264832,9606.ENSP00000265734,9606.ENSP00000266970,9606.ENSP00000267163,9606.ENSP00000269305,9606.ENSP00000274026,9606.ENSP00000293288,9606.ENSP00000305651,9606.ENSP00000307786,9606.ENSP00000311032,…	NFKBIA,CCND1,MAPK14,CDK4,MDM2,CCND2,FCER2,PSMD3,STAT3,ICAM1,CDK6,CDK2,RB1,TP53,CCNA2,BAX,CXCL10,CYCS,CASP3,CASP9,E2F1,CASP8,STAT1,E2F2,CHUK,GADD45A,JUN,CD40,IFNB1,MAPK8,BCL2,RELA,CDKN1A,IL6,HLA-DOB,IKBKB,APAF1,AKT1,MYC,BTK,IKBKG
hsa05206	MicroRNAs in cancer	38	160	0.89	6.88e-19	9606.ENSP00000212015,9606.ENSP00000215832,9606.ENSP00000216117,9606.ENSP00000227507,9606.ENSP00000245960,9606.ENSP00000257430,9606.ENSP00000258149,9606.ENSP00000261254,9606.ENSP00000263253,9606.ENSP00000263431,9606.ENSP00000264657,9606.ENSP00000265734,9606.ENSP00000267101,9606.ENSP00000269305,9606.ENSP00000269571,9606.ENSP00000275493,9606.ENSP00000305355,9606.ENSP00000306124,9606.ENSP00000311032,…	SIRT1,MAPK1,HMOX1,CCND1,CDC25B,APC,MDM2,CCND2,EP300,PRKCG,STAT3,CDK6,ERBB3,TP53,ERBB2,EGFR,PRKCB,PRKCE,CASP3,MET,CDC25C,E2F1,RASSF1,E2F2,PTGS2,MCL1,MMP9,PLAU,BCL2,CDKN1A,RHOA,PRKCA,IKBKB,APC2,ITGB3,CYP1B1,VEGFA,MYC
hsa05225	Hepatocellular carcinoma	38	160	0.89	6.88e-19	9606.ENSP00000215832,9606.ENSP00000216117,9606.ENSP00000221930,9606.ENSP00000227507,9606.ENSP00000241337,9606.ENSP00000257430,9606.ENSP00000257904,9606.ENSP00000263431,9606.ENSP00000265734,9606.ENSP00000267163,9606.ENSP00000268035,9606.ENSP00000269305,9606.ENSP00000275493,9606.ENSP00000293288,9606.ENSP00000302564,9606.ENSP00000305355,9606.ENSP00000311469,9606.ENSP00000317272,9606.ENSP00000319788,…	MAPK1,HMOX1,TGFB1,CCND1,GSTM2,APC,CDK4,PRKCG,CDK6,RB1,IGF1R,TP53,EGFR,BAX,BCL2L1,PRKCB,GSTM1,MET,NQO1,GSK3B,GSTA1,CTNNB1,E2F1,ACTB,E2F2,GADD45A,BAD,NFE2L2,GSTP1,CDKN1A,IGF2,PRKCA,GSTA2,TXNRD1,APC2,AKT1,MYC,ELK1
hsa04668	TNF signaling pathway	33	112	0.98	7.07e-19	9606.ENSP00000215832,9606.ENSP00000216797,9606.ENSP00000225831,9606.ENSP00000229795,9606.ENSP00000245414,9606.ENSP00000249075,9606.ENSP00000263341,9606.ENSP00000264110,9606.ENSP00000264832,9606.ENSP00000294728,9606.ENSP00000296871,9606.ENSP00000299855,9606.ENSP00000305651,9606.ENSP00000306245,9606.ENSP00000311032,9606.ENSP00000312455,9606.ENSP00000331736,9606.ENSP00000351273,9606.ENSP00000356438,…	MAPK1,NFKBIA,CCL2,MAPK14,IRF1,LIF,IL1B,ATF2,ICAM1,VCAM1,CSF2,MMP3,CXCL10,FOS,CASP3,CFLAR,SELE,CASP8,PTGS2,CASP7,CHUK,JUN,MMP9,EDN1,IFNB1,MAPK8,RELA,IL6,CREB1,CXCL2,IKBKB,AKT1,IKBKG
hsa05222	Small cell lung cancer	30	92	1.03	3.29e-18	9606.ENSP00000216797,9606.ENSP00000227507,9606.ENSP00000257904,9606.ENSP00000265734,9606.ENSP00000266970,9606.ENSP00000267163,9606.ENSP00000269305,9606.ENSP00000293288,9606.ENSP00000302564,9606.ENSP00000307786,9606.ENSP00000311032,9606.ENSP00000327251,9606.ENSP00000330237,9606.ENSP00000345571,9606.ENSP00000352900,9606.ENSP00000355249,9606.ENSP00000356438,9606.ENSP00000359424,9606.ENSP00000360025,…	NFKBIA,CCND1,CDK4,CDK6,CDK2,RB1,TP53,BAX,BCL2L1,CYCS,CASP3,NOS2,CASP9,E2F1,RXRG,E2F2,PTGS2,CHUK,GADD45A,XIAP,RXRB,BCL2,RELA,CDKN1A,RXRA,IKBKB,APAF1,AKT1,MYC,IKBKG
hsa05164	Influenza A	37	165	0.87	8.25e-18	9606.ENSP00000215832,9606.ENSP00000216797,9606.ENSP00000225831,9606.ENSP00000229135,9606.ENSP00000257904,9606.ENSP00000263253,9606.ENSP00000263339,9606.ENSP00000263341,9606.ENSP00000264832,9606.ENSP00000265734,9606.ENSP00000293288,9606.ENSP00000305355,9606.ENSP00000305651,9606.ENSP00000306512,9606.ENSP00000307786,9606.ENSP00000308720,9606.ENSP00000308938,9606.ENSP00000311032,9606.ENSP00000330237,…	MAPK1,NFKBIA,CCL2,IFNG,CDK4,EP300,IL1A,IL1B,ICAM1,CDK6,BAX,PRKCB,CXCL10,CXCL8,CYCS,PRSS1,PLG,CASP3,CASP9,MX2,ACTB,CASP8,PRSS3,STAT1,FASLG,CHUK,IFNB1,JAK2,RELA,IL6,HLA-DOB,PRKCA,IKBKB,CASP1,APAF1,AKT1,IKBKG
hsa05212	Pancreatic cancer	27	73	1.08	1.4e-17	9606.ENSP00000215832,9606.ENSP00000221930,9606.ENSP00000227507,9606.ENSP00000257904,9606.ENSP00000264657,9606.ENSP00000265171,9606.ENSP00000265734,9606.ENSP00000267163,9606.ENSP00000269305,9606.ENSP00000269571,9606.ENSP00000275493,9606.ENSP00000293288,9606.ENSP00000302564,9606.ENSP00000330237,9606.ENSP00000345571,9606.ENSP00000354394,9606.ENSP00000355249,9606.ENSP00000359424,9606.ENSP00000360025,…	MAPK1,TGFB1,CCND1,CDK4,STAT3,EGF,CDK6,RB1,TP53,ERBB2,EGFR,BAX,BCL2L1,CASP9,E2F1,STAT1,E2F2,CHUK,GADD45A,BAD,MAPK8,RELA,CDKN1A,IKBKB,AKT1,VEGFA,IKBKG
hsa05162	Measles	34	138	0.91	1.73e-17	9606.ENSP00000216797,9606.ENSP00000226730,9606.ENSP00000227507,9606.ENSP00000257904,9606.ENSP00000261254,9606.ENSP00000263339,9606.ENSP00000263341,9606.ENSP00000264657,9606.ENSP00000265734,9606.ENSP00000266970,9606.ENSP00000269305,9606.ENSP00000293288,9606.ENSP00000302564,9606.ENSP00000306245,9606.ENSP00000307786,9606.ENSP00000311032,9606.ENSP00000324806,9606.ENSP00000330237,9606.ENSP00000333657,…	NFKBIA,IL2,CCND1,CDK4,CCND2,IL1A,IL1B,STAT3,CDK6,CDK2,TP53,BAX,BCL2L1,FOS,CYCS,CASP3,GSK3B,CASP9,MX2,CASP8,STAT1,FASLG,CHUK,JUN,IFNB1,BAD,MAPK8,BCL2,RELA,IL6,IKBKB,APAF1,AKT1,IKBKG
hsa05223	Non-small cell lung cancer	26	68	1.1	2.91e-17	9606.ENSP00000215832,9606.ENSP00000227507,9606.ENSP00000257904,9606.ENSP00000263431,9606.ENSP00000264657,9606.ENSP00000265171,9606.ENSP00000265734,9606.ENSP00000267163,9606.ENSP00000269305,9606.ENSP00000269571,9606.ENSP00000275493,9606.ENSP00000293288,9606.ENSP00000305355,9606.ENSP00000317272,9606.ENSP00000330237,9606.ENSP00000345571,9606.ENSP00000349547,9606.ENSP00000352900,9606.ENSP00000355249,…	MAPK1,CCND1,CDK4,PRKCG,STAT3,EGF,CDK6,RB1,TP53,ERBB2,EGFR,BAX,PRKCB,MET,CASP9,E2F1,RASSF1,RXRG,E2F2,GADD45A,RXRB,BAD,CDKN1A,PRKCA,RXRA,AKT1
hsa05166	Human T-cell leukemia virus 1 infection	40	211	0.79	4.3e-17	9606.ENSP00000215832,9606.ENSP00000216797,9606.ENSP00000221930,9606.ENSP00000226730,9606.ENSP00000227507,9606.ENSP00000257904,9606.ENSP00000261254,9606.ENSP00000263253,9606.ENSP00000264110,9606.ENSP00000264832,9606.ENSP00000266970,9606.ENSP00000267163,9606.ENSP00000269305,9606.ENSP00000274026,9606.ENSP00000286355,9606.ENSP00000293288,9606.ENSP00000296871,9606.ENSP00000302564,9606.ENSP00000306245,…	MAPK1,NFKBIA,TGFB1,IL2,CCND1,CDK4,CCND2,EP300,ATF2,ICAM1,CDK2,RB1,TP53,CCNA2,ADCY8,BAX,CSF2,BCL2L1,FOS,ADCY2,E2F1,E2F2,CHUK,XIAP,JUN,CD40,MAPK8,ITGB2,RELA,CDKN1A,IL6,CREB1,CHEK1,HLA-DOB,SLC2A1,IKBKB,AKT1,MYC,ELK1,IKBKG
hsa04010	MAPK signaling pathway	46	288	0.72	4.48e-17	9606.ENSP00000215832,9606.ENSP00000221930,9606.ENSP00000229795,9606.ENSP00000245960,9606.ENSP00000248553,9606.ENSP00000261937,9606.ENSP00000263339,9606.ENSP00000263341,9606.ENSP00000263431,9606.ENSP00000263923,9606.ENSP00000264110,9606.ENSP00000264498,9606.ENSP00000265171,9606.ENSP00000267101,9606.ENSP00000268035,9606.ENSP00000269305,9606.ENSP00000269571,9606.ENSP00000274376,9606.ENSP00000275493,…	MAPK1,TGFB1,MAPK14,CDC25B,HSPB1,FLT4,IL1A,IL1B,PRKCG,KDR,ATF2,FGF2,EGF,ERBB3,IGF1R,TP53,ERBB2,RASA1,EGFR,NTRK2,FLT1,INSR,PRKCB,FOS,CASP3,MET,MAPK8IP2,NF1,FASLG,CHUK,GADD45A,JUN,PDGFD,MAPK8,INS,RELA,IGF2,PRKCA,BDNF,ANGPT1,IKBKB,AKT1,VEGFA,MYC,ELK1,IKBKG
hsa05145	Toxoplasmosis	30	105	0.97	5.09e-17	9606.ENSP00000215832,9606.ENSP00000216797,9606.ENSP00000221930,9606.ENSP00000225174,9606.ENSP00000229135,9606.ENSP00000229795,9606.ENSP00000264657,9606.ENSP00000302564,9606.ENSP00000307786,9606.ENSP00000311032,9606.ENSP00000327251,9606.ENSP00000330237,9606.ENSP00000351273,9606.ENSP00000354394,9606.ENSP00000359424,9606.ENSP00000359663,9606.ENSP00000360242,9606.ENSP00000361359,9606.ENSP00000363512,…	MAPK1,NFKBIA,TGFB1,PPIF,IFNG,MAPK14,STAT3,BCL2L1,CYCS,CASP3,NOS2,CASP9,CASP8,STAT1,CHUK,CD40LG,XIAP,CD40,ALOX5,JAK2,BAD,MAPK8,BCL2,RELA,HLA-DOB,IL10,IKBKB,AKT1,LDLR,IKBKG
hsa05205	Proteoglycans in cancer	38	196	0.8	1.4e-16	9606.ENSP00000215832,9606.ENSP00000219070,9606.ENSP00000221930,9606.ENSP00000225964,9606.ENSP00000227507,9606.ENSP00000229795,9606.ENSP00000258149,9606.ENSP00000263431,9606.ENSP00000263923,9606.ENSP00000264498,9606.ENSP00000264657,9606.ENSP00000267101,9606.ENSP00000268035,9606.ENSP00000269305,9606.ENSP00000269571,9606.ENSP00000275493,9606.ENSP00000305355,9606.ENSP00000311032,9606.ENSP00000317272,…	MAPK1,MMP2,TGFB1,COL1A1,CCND1,MAPK14,MDM2,PRKCG,KDR,FGF2,STAT3,ERBB3,IGF1R,TP53,ERBB2,EGFR,PRKCB,CASP3,MET,CAV1,CTNNB1,ACTB,FASLG,MMP9,PLAU,SRC,CDKN1A,PTPN6,IGF2,RHOA,ESR1,PRKCA,HIF1A,AKT1,ITGB3,VEGFA,MYC,ELK1
hsa04657	IL-17 signaling pathway	28	92	1	1.58e-16	9606.ENSP00000215832,9606.ENSP00000216797,9606.ENSP00000225831,9606.ENSP00000229135,9606.ENSP00000229795,9606.ENSP00000231449,9606.ENSP00000263341,9606.ENSP00000296871,9606.ENSP00000299855,9606.ENSP00000304915,9606.ENSP00000305651,9606.ENSP00000306245,9606.ENSP00000306512,9606.ENSP00000311032,9606.ENSP00000322788,9606.ENSP00000324806,9606.ENSP00000335153,9606.ENSP00000351273,9606.ENSP00000356438,…	MAPK1,NFKBIA,CCL2,IFNG,MAPK14,IL4,IL1B,CSF2,MMP3,IL13,CXCL10,FOS,CXCL8,CASP3,MMP1,GSK3B,HSP90AA1,CASP8,PTGS2,CHUK,JUN,MMP9,MAPK8,RELA,IL6,CXCL2,IKBKB,IKBKG
hsa04210	Apoptosis	32	132	0.9	2.03e-16	9606.ENSP00000215832,9606.ENSP00000216797,9606.ENSP00000227266,9606.ENSP00000236671,9606.ENSP00000269305,9606.ENSP00000293288,9606.ENSP00000302564,9606.ENSP00000306245,9606.ENSP00000307786,9606.ENSP00000311032,9606.ENSP00000312455,9606.ENSP00000330237,9606.ENSP00000345672,9606.ENSP00000349960,9606.ENSP00000351273,9606.ENSP00000355759,9606.ENSP00000356694,9606.ENSP00000358022,9606.ENSP00000358327,…	MAPK1,NFKBIA,CTSC,CTSD,TP53,BAX,BCL2L1,FOS,CYCS,CASP3,CFLAR,CASP9,CTSB,ACTB,CASP8,PARP1,FASLG,MCL1,CASP7,CHUK,GADD45A,XIAP,JUN,PARP4,BAD,MAPK8,BCL2,RELA,IKBKB,APAF1,AKT1,IKBKG
hsa04014	Ras signaling pathway	40	226	0.76	2.77e-16	9606.ENSP00000215832,9606.ENSP00000261937,9606.ENSP00000263431,9606.ENSP00000263923,9606.ENSP00000264498,9606.ENSP00000265171,9606.ENSP00000268035,9606.ENSP00000272298,9606.ENSP00000274376,9606.ENSP00000275493,9606.ENSP00000277120,9606.ENSP00000282397,9606.ENSP00000302564,9606.ENSP00000303830,9606.ENSP00000305355,9606.ENSP00000312286,9606.ENSP00000317272,9606.ENSP00000349547,9606.ENSP00000351015,…	MAPK1,FLT4,PRKCG,KDR,FGF2,EGF,IGF1R,CALM2,RASA1,EGFR,NTRK2,FLT1,BCL2L1,INSR,PRKCB,PLA2G1B,MET,RASSF1,NF1,FASLG,CHUK,GRIN1,PLA2G2E,PDGFD,BAD,MAPK8,INS,PLA2G2A,RELA,IGF2,RHOA,SYNGAP1,PRKCA,BDNF,ANGPT1,IKBKB,AKT1,VEGFA,ELK1,IKBKG
hsa01522	Endocrine resistance	28	95	0.98	2.85e-16	9606.ENSP00000215832,9606.ENSP00000219070,9606.ENSP00000227507,9606.ENSP00000229795,9606.ENSP00000257904,9606.ENSP00000258149,9606.ENSP00000267163,9606.ENSP00000268035,9606.ENSP00000269305,9606.ENSP00000269571,9606.ENSP00000275493,9606.ENSP00000286355,9606.ENSP00000293288,9606.ENSP00000306245,9606.ENSP00000329357,9606.ENSP00000342952,9606.ENSP00000343925,9606.ENSP00000345571,9606.ENSP00000355249,…	MAPK1,MMP2,CCND1,MAPK14,CDK4,MDM2,RB1,IGF1R,TP53,ERBB2,EGFR,ADCY8,BAX,FOS,SP1,ADCY2,ESR2,E2F1,E2F2,JUN,MMP9,SRC,BAD,MAPK8,BCL2,CDKN1A,ESR1,AKT1
hsa04931	Insulin resistance	29	107	0.95	4.9e-16	9606.ENSP00000164139,9606.ENSP00000216392,9606.ENSP00000216797,9606.ENSP00000253801,9606.ENSP00000264657,9606.ENSP00000264867,9606.ENSP00000265641,9606.ENSP00000297494,9606.ENSP00000303830,9606.ENSP00000305355,9606.ENSP00000306124,9606.ENSP00000312649,9606.ENSP00000317904,9606.ENSP00000320935,9606.ENSP00000323568,9606.ENSP00000324806,9606.ENSP00000348069,9606.ENSP00000360683,9606.ENSP00000367830,…	PYGM,PYGL,NFKBIA,G6PC,STAT3,PPARGC1A,CPT1A,NOS3,INSR,PRKCB,PRKCE,PPARGC1B,GYS1,SLC2A4,SLC2A2,GSK3B,SREBF1,PTPN1,PRKCZ,PRKCD,MAPK8,INS,RELA,PPARA,IL6,CREB1,SLC2A1,IKBKB,AKT1
hsa04024	cAMP signaling pathway	38	208	0.78	6.41e-16	9606.ENSP00000215832,9606.ENSP00000216797,9606.ENSP00000263253,9606.ENSP00000263269,9606.ENSP00000272298,9606.ENSP00000286355,9606.ENSP00000293190,9606.ENSP00000296526,9606.ENSP00000305372,9606.ENSP00000306129,9606.ENSP00000306245,9606.ENSP00000306490,9606.ENSP00000315011,9606.ENSP00000316244,9606.ENSP00000342952,9606.ENSP00000349003,9606.ENSP00000351957,9606.ENSP00000354859,9606.ENSP00000355533,…	MAPK1,NFKBIA,EP300,GRIN2D,CALM2,ADCY8,GRIN2C,GRIA2,ADRB2,DRD5,FOS,CHRM1,EDNRA,HTR1A,ADCY2,PTGER3,PDE3A,DRD2,RYR2,ADRB1,HTR1B,JUN,GRIN1,NPPA,GABBR1,EDN1,DRD1,BAD,MAPK8,RELA,PPARA,GCG,CREB1,CHRM2,RHOA,BDNF,GRIA1,AKT1
hsa01521	EGFR tyrosine kinase inhibitor resistance	25	78	1.02	2.64e-15	9606.ENSP00000215832,9606.ENSP00000263431,9606.ENSP00000263923,9606.ENSP00000264498,9606.ENSP00000264657,9606.ENSP00000265171,9606.ENSP00000267101,9606.ENSP00000268035,9606.ENSP00000269571,9606.ENSP00000275493,9606.ENSP00000293288,9606.ENSP00000302564,9606.ENSP00000305355,9606.ENSP00000317272,9606.ENSP00000324806,9606.ENSP00000351015,9606.ENSP00000362680,9606.ENSP00000371067,9606.ENSP00000376865,…	MAPK1,PRKCG,KDR,FGF2,STAT3,EGF,ERBB3,IGF1R,ERBB2,EGFR,BAX,BCL2L1,PRKCB,MET,GSK3B,NF1,SRC,JAK2,PDGFD,BAD,BCL2,IL6,PRKCA,AKT1,VEGFA
hsa01524	Platinum drug resistance	24	70	1.05	2.91e-15	9606.ENSP00000215832,9606.ENSP00000241337,9606.ENSP00000258149,9606.ENSP00000269305,9606.ENSP00000269571,9606.ENSP00000293288,9606.ENSP00000302564,9606.ENSP00000307786,9606.ENSP00000311032,9606.ENSP00000311469,9606.ENSP00000330237,9606.ENSP00000335620,9606.ENSP00000351273,9606.ENSP00000356694,9606.ENSP00000360242,9606.ENSP00000378040,9606.ENSP00000381185,9606.ENSP00000381607,9606.ENSP00000384849,…	MAPK1,GSTM2,MDM2,TP53,ERBB2,BAX,BCL2L1,CYCS,CASP3,GSTM1,CASP9,GSTA1,CASP8,FASLG,XIAP,BAD,BCL2,GSTP1,CDKN1A,TOP2B,TOP2A,GSTA2,APAF1,AKT1
hsa04068	FoxO signaling pathway	30	127	0.89	3.06e-15	9606.ENSP00000212015,9606.ENSP00000215832,9606.ENSP00000221930,9606.ENSP00000227507,9606.ENSP00000229795,9606.ENSP00000241052,9606.ENSP00000253801,9606.ENSP00000256442,9606.ENSP00000258149,9606.ENSP00000261254,9606.ENSP00000263253,9606.ENSP00000264657,9606.ENSP00000265171,9606.ENSP00000266970,9606.ENSP00000268035,9606.ENSP00000275493,9606.ENSP00000300093,9606.ENSP00000303830,9606.ENSP00000320935,…	SIRT1,MAPK1,TGFB1,CCND1,MAPK14,CAT,G6PC,CCNB1,MDM2,CCND2,EP300,STAT3,EGF,CDK2,IGF1R,EGFR,PLK1,INSR,SLC2A4,FASLG,CHUK,GADD45A,MAPK8,INS,CDKN1A,IL6,IL10,IKBKB,SOD2,AKT1
hsa05219	Bladder cancer	20	41	1.2	3.9e-15	9606.ENSP00000215832,9606.ENSP00000219070,9606.ENSP00000227507,9606.ENSP00000257904,9606.ENSP00000258149,9606.ENSP00000265171,9606.ENSP00000267163,9606.ENSP00000269305,9606.ENSP00000269571,9606.ENSP00000275493,9606.ENSP00000306512,9606.ENSP00000322788,9606.ENSP00000345571,9606.ENSP00000349547,9606.ENSP00000355249,9606.ENSP00000361405,9606.ENSP00000362680,9606.ENSP00000384849,9606.ENSP00000478570,…	MAPK1,MMP2,CCND1,CDK4,MDM2,EGF,RB1,TP53,ERBB2,EGFR,CXCL8,MMP1,E2F1,RASSF1,E2F2,MMP9,SRC,CDKN1A,VEGFA,MYC
hsa04659	Th17 cell differentiation	27	101	0.94	6.67e-15	9606.ENSP00000215832,9606.ENSP00000216797,9606.ENSP00000221930,9606.ENSP00000226730,9606.ENSP00000228534,9606.ENSP00000229135,9606.ENSP00000229795,9606.ENSP00000231449,9606.ENSP00000242057,9606.ENSP00000263341,9606.ENSP00000264657,9606.ENSP00000306245,9606.ENSP00000335153,9606.ENSP00000352900,9606.ENSP00000354394,9606.ENSP00000359424,9606.ENSP00000360266,9606.ENSP00000363817,9606.ENSP00000371067,…	MAPK1,NFKBIA,TGFB1,IL2,IL23A,IFNG,MAPK14,IL4,AHR,IL1B,STAT3,FOS,HSP90AA1,RXRG,STAT1,CHUK,JUN,RXRB,JAK2,MAPK8,RELA,IL6,HLA-DOB,RXRA,IKBKB,HIF1A,IKBKG
hsa04020	Calcium signaling pathway	35	193	0.77	1.14e-14	9606.ENSP00000225174,9606.ENSP00000255380,9606.ENSP00000263269,9606.ENSP00000263431,9606.ENSP00000265171,9606.ENSP00000267101,9606.ENSP00000269571,9606.ENSP00000272298,9606.ENSP00000275493,9606.ENSP00000276198,9606.ENSP00000286355,9606.ENSP00000293190,9606.ENSP00000297494,9606.ENSP00000305355,9606.ENSP00000305372,9606.ENSP00000306129,9606.ENSP00000306490,9606.ENSP00000306662,9606.ENSP00000315011,…	PPIF,CHRM3,GRIN2D,PRKCG,EGF,ERBB3,ERBB2,CALM2,EGFR,HTR2C,ADCY8,GRIN2C,NOS3,PRKCB,ADRB2,DRD5,CHRM1,ADRA1B,EDNRA,NOS2,ADCY2,PTGER3,MYLK,RYR2,ADRB1,GRIN1,ADRA1D,CHRM5,PDGFD,DRD1,HRH1,TBXA2R,CHRM2,PRKCA,HTR2A
hsa05142	Chagas disease	26	99	0.93	3.13e-14	9606.ENSP00000215832,9606.ENSP00000216797,9606.ENSP00000221930,9606.ENSP00000223095,9606.ENSP00000225831,9606.ENSP00000226730,9606.ENSP00000229135,9606.ENSP00000229795,9606.ENSP00000263341,9606.ENSP00000290866,9606.ENSP00000306245,9606.ENSP00000306512,9606.ENSP00000312455,9606.ENSP00000327251,9606.ENSP00000351273,9606.ENSP00000356694,9606.ENSP00000359424,9606.ENSP00000360266,9606.ENSP00000369581,…	MAPK1,NFKBIA,TGFB1,SERPINE1,CCL2,IL2,IFNG,MAPK14,IL1B,ACE,FOS,CXCL8,CFLAR,NOS2,CASP8,FASLG,CHUK,JUN,IFNB1,MAPK8,RELA,IL6,IL10,IKBKB,AKT1,IKBKG
hsa04115	p53 signaling pathway	23	72	1.02	3.64e-14	9606.ENSP00000223095,9606.ENSP00000227507,9606.ENSP00000256442,9606.ENSP00000257904,9606.ENSP00000258149,9606.ENSP00000261254,9606.ENSP00000265734,9606.ENSP00000266970,9606.ENSP00000269305,9606.ENSP00000293288,9606.ENSP00000302564,9606.ENSP00000307786,9606.ENSP00000311032,9606.ENSP00000330237,9606.ENSP00000340989,9606.ENSP00000351273,9606.ENSP00000360025,9606.ENSP00000370473,9606.ENSP00000378699,…	SERPINE1,CCND1,CCNB1,CDK4,MDM2,CCND2,CDK6,CDK2,TP53,BAX,BCL2L1,CYCS,CASP3,CASP9,SFN,CASP8,GADD45A,IGFBP3,CDK1,BCL2,CDKN1A,CHEK1,APAF1
hsa05210	Colorectal cancer	24	82	0.98	4.57e-14	9606.ENSP00000215832,9606.ENSP00000221930,9606.ENSP00000227507,9606.ENSP00000257430,9606.ENSP00000265171,9606.ENSP00000269305,9606.ENSP00000275493,9606.ENSP00000293288,9606.ENSP00000306245,9606.ENSP00000307786,9606.ENSP00000311032,9606.ENSP00000324806,9606.ENSP00000330237,9606.ENSP00000344456,9606.ENSP00000360025,9606.ENSP00000360266,9606.ENSP00000378040,9606.ENSP00000378974,9606.ENSP00000381185,…	MAPK1,TGFB1,CCND1,APC,EGF,TP53,EGFR,BAX,FOS,CYCS,CASP3,GSK3B,CASP9,CTNNB1,GADD45A,JUN,BAD,MAPK8,BCL2,CDKN1A,RHOA,APC2,AKT1,MYC
hsa05152	Tuberculosis	32	168	0.79	5.24e-14	9606.ENSP00000215832,9606.ENSP00000221930,9606.ENSP00000228534,9606.ENSP00000229135,9606.ENSP00000229795,9606.ENSP00000236671,9606.ENSP00000263253,9606.ENSP00000263339,9606.ENSP00000263341,9606.ENSP00000272298,9606.ENSP00000293288,9606.ENSP00000307786,9606.ENSP00000311032,9606.ENSP00000327251,9606.ENSP00000330237,9606.ENSP00000351273,9606.ENSP00000354394,9606.ENSP00000362680,9606.ENSP00000369581,…	MAPK1,TGFB1,IL23A,IFNG,MAPK14,CTSD,EP300,IL1A,IL1B,CALM2,BAX,CYCS,CASP3,NOS2,CASP9,CASP8,STAT1,SRC,IFNB1,JAK2,BAD,MAPK8,ITGB2,BCL2,RELA,IL6,CREB1,HLA-DOB,RHOA,IL10,APAF1,AKT1
hsa05224	Breast cancer	30	145	0.83	5.39e-14	9606.ENSP00000215832,9606.ENSP00000227507,9606.ENSP00000257430,9606.ENSP00000257904,9606.ENSP00000261937,9606.ENSP00000264498,9606.ENSP00000265171,9606.ENSP00000265734,9606.ENSP00000267163,9606.ENSP00000268035,9606.ENSP00000269305,9606.ENSP00000269571,9606.ENSP00000275493,9606.ENSP00000293288,9606.ENSP00000306245,9606.ENSP00000324806,9606.ENSP00000325120,9606.ENSP00000329357,9606.ENSP00000343925,…	MAPK1,CCND1,APC,CDK4,FLT4,FGF2,EGF,CDK6,RB1,IGF1R,TP53,ERBB2,EGFR,BAX,FOS,GSK3B,PGR,SP1,ESR2,CTNNB1,E2F1,E2F2,GADD45A,JUN,CDKN1A,NCOA1,ESR1,APC2,AKT1,MYC
hsa04510	Focal adhesion	34	198	0.75	1.04e-13	9606.ENSP00000215832,9606.ENSP00000222271,9606.ENSP00000225964,9606.ENSP00000227507,9606.ENSP00000261254,9606.ENSP00000261937,9606.ENSP00000263431,9606.ENSP00000263923,9606.ENSP00000265171,9606.ENSP00000268035,9606.ENSP00000269571,9606.ENSP00000275493,9606.ENSP00000282397,9606.ENSP00000305355,9606.ENSP00000317272,9606.ENSP00000324806,9606.ENSP00000339191,9606.ENSP00000344456,9606.ENSP00000349960,…	MAPK1,COMP,COL1A1,CCND1,CCND2,FLT4,PRKCG,KDR,EGF,IGF1R,ERBB2,EGFR,FLT1,PRKCB,MET,GSK3B,CAV1,CTNNB1,ACTB,MYLK,XIAP,JUN,SRC,PDGFD,BAD,SPP1,MAPK8,BCL2,RHOA,PRKCA,AKT1,ITGB3,VEGFA,ELK1
hsa04919	Thyroid hormone signaling pathway	27	119	0.87	1.69e-13	9606.ENSP00000215832,9606.ENSP00000227507,9606.ENSP00000258149,9606.ENSP00000263253,9606.ENSP00000263431,9606.ENSP00000269305,9606.ENSP00000305355,9606.ENSP00000324806,9606.ENSP00000330237,9606.ENSP00000344456,9606.ENSP00000349960,9606.ENSP00000352900,9606.ENSP00000354394,9606.ENSP00000354643,9606.ENSP00000362680,9606.ENSP00000363817,9606.ENSP00000378040,9606.ENSP00000385216,9606.ENSP00000399968,…	MAPK1,CCND1,MDM2,EP300,PRKCG,TP53,PRKCB,GSK3B,CASP9,CTNNB1,ACTB,RXRG,STAT1,DIO1,SRC,RXRB,BAD,NCOA1,NCOA2,ESR1,PRKCA,SLC2A1,RXRA,HIF1A,AKT1,ITGB3,MYC
hsa05140	Leishmaniasis	22	70	1.01	1.69e-13	9606.ENSP00000215832,9606.ENSP00000216797,9606.ENSP00000221930,9606.ENSP00000229135,9606.ENSP00000229795,9606.ENSP00000231449,9606.ENSP00000263339,9606.ENSP00000263341,9606.ENSP00000289473,9606.ENSP00000305355,9606.ENSP00000306245,9606.ENSP00000327251,9606.ENSP00000354394,9606.ENSP00000356438,9606.ENSP00000360266,9606.ENSP00000371067,9606.ENSP00000380948,9606.ENSP00000384273,9606.ENSP00000390020,…	MAPK1,NFKBIA,TGFB1,IFNG,MAPK14,IL4,IL1A,IL1B,NCF1,PRKCB,FOS,NOS2,STAT1,PTGS2,JUN,JAK2,ITGB2,RELA,HLA-DOB,PTPN6,IL10,ELK1
hsa04625	C-type lectin receptor signaling pathway	25	102	0.9	3.38e-13	9606.ENSP00000215832,9606.ENSP00000216797,9606.ENSP00000226730,9606.ENSP00000228534,9606.ENSP00000229795,9606.ENSP00000245414,9606.ENSP00000258149,9606.ENSP00000263341,9606.ENSP00000272298,9606.ENSP00000351273,9606.ENSP00000354394,9606.ENSP00000356438,9606.ENSP00000359424,9606.ENSP00000360266,9606.ENSP00000362680,9606.ENSP00000378217,9606.ENSP00000378974,9606.ENSP00000384273,9606.ENSP00000385675,…	MAPK1,NFKBIA,IL2,IL23A,MAPK14,IRF1,MDM2,IL1B,CALM2,CASP8,STAT1,PTGS2,CHUK,JUN,SRC,PRKCD,MAPK8,RELA,IL6,RHOA,IL10,IKBKB,CASP1,AKT1,IKBKG
hsa05202	Transcriptional misregulation in cancer	31	171	0.77	3.94e-13	9606.ENSP00000220809,9606.ENSP00000225275,9606.ENSP00000258149,9606.ENSP00000261254,9606.ENSP00000268035,9606.ENSP00000269305,9606.ENSP00000274026,9606.ENSP00000282397,9606.ENSP00000287820,9606.ENSP00000293288,9606.ENSP00000296871,9606.ENSP00000299855,9606.ENSP00000302564,9606.ENSP00000306512,9606.ENSP00000317272,9606.ENSP00000329357,9606.ENSP00000332049,9606.ENSP00000352900,9606.ENSP00000360025,…	PLAT,MPO,MDM2,CCND2,IGF1R,TP53,CCNA2,FLT1,PPARG,BAX,CSF2,MMP3,BCL2L1,CXCL8,MET,SP1,CD86,RXRG,GADD45A,RUNX2,CD40,MMP9,PLAU,RXRB,IGFBP3,RELA,CDKN1A,IL6,RUNX1T1,RXRA,MYC
hsa05220	Chronic myeloid leukemia	22	75	0.98	5.03e-13	9606.ENSP00000215832,9606.ENSP00000216797,9606.ENSP00000221930,9606.ENSP00000227507,9606.ENSP00000257904,9606.ENSP00000258149,9606.ENSP00000265734,9606.ENSP00000267163,9606.ENSP00000269305,9606.ENSP00000293288,9606.ENSP00000302564,9606.ENSP00000345571,9606.ENSP00000355249,9606.ENSP00000359424,9606.ENSP00000360025,9606.ENSP00000378040,9606.ENSP00000384273,9606.ENSP00000384849,9606.ENSP00000430684,…	MAPK1,NFKBIA,TGFB1,CCND1,CDK4,MDM2,CDK6,RB1,TP53,BAX,BCL2L1,E2F1,E2F2,CHUK,GADD45A,BAD,RELA,CDKN1A,IKBKB,AKT1,MYC,IKBKG
hsa05323	Rheumatoid arthritis	23	85	0.95	5.63e-13	9606.ENSP00000221930,9606.ENSP00000225831,9606.ENSP00000228534,9606.ENSP00000229135,9606.ENSP00000263339,9606.ENSP00000263341,9606.ENSP00000264246,9606.ENSP00000264832,9606.ENSP00000282397,9606.ENSP00000296871,9606.ENSP00000299855,9606.ENSP00000306245,9606.ENSP00000306512,9606.ENSP00000322788,9606.ENSP00000332049,9606.ENSP00000360266,9606.ENSP00000365048,9606.ENSP00000380948,9606.ENSP00000385675,…	TGFB1,CCL2,IL23A,IFNG,IL1A,IL1B,CD80,ICAM1,FLT1,CSF2,MMP3,FOS,CXCL8,MMP1,CD86,JUN,TNFSF13B,ITGB2,IL6,HLA-DOB,CXCL2,ANGPT1,VEGFA
hsa04218	Cellular senescence	29	150	0.8	5.84e-13	9606.ENSP00000212015,9606.ENSP00000215832,9606.ENSP00000221930,9606.ENSP00000223095,9606.ENSP00000227507,9606.ENSP00000229795,9606.ENSP00000256442,9606.ENSP00000257904,9606.ENSP00000258149,9606.ENSP00000261254,9606.ENSP00000263339,9606.ENSP00000265734,9606.ENSP00000266970,9606.ENSP00000267163,9606.ENSP00000269305,9606.ENSP00000272298,9606.ENSP00000274026,9606.ENSP00000306512,9606.ENSP00000345571,…	SIRT1,MAPK1,TGFB1,SERPINE1,CCND1,MAPK14,CCNB1,CDK4,MDM2,CCND2,IL1A,CDK6,CDK2,RB1,TP53,CALM2,CCNA2,CXCL8,E2F1,E2F2,GADD45A,IGFBP3,CDK1,RELA,CDKN1A,IL6,CHEK1,AKT1,MYC
hsa04926	Relaxin signaling pathway	27	128	0.84	6.76e-13	9606.ENSP00000215832,9606.ENSP00000216797,9606.ENSP00000219070,9606.ENSP00000221930,9606.ENSP00000225964,9606.ENSP00000229795,9606.ENSP00000264110,9606.ENSP00000275493,9606.ENSP00000286355,9606.ENSP00000297494,9606.ENSP00000304408,9606.ENSP00000306245,9606.ENSP00000322788,9606.ENSP00000327251,9606.ENSP00000342952,9606.ENSP00000360266,9606.ENSP00000361405,9606.ENSP00000362680,9606.ENSP00000367830,…	MAPK1,NFKBIA,MMP2,TGFB1,COL1A1,MAPK14,ATF2,EGFR,ADCY8,NOS3,COL3A1,FOS,MMP1,NOS2,ADCY2,JUN,MMP9,SRC,PRKCZ,EDN1,MAPK8,RELA,CREB1,ACTA2,PRKCA,AKT1,VEGFA
hsa04915	Estrogen signaling pathway	27	133	0.82	1.47e-12	9606.ENSP00000215832,9606.ENSP00000219070,9606.ENSP00000236671,9606.ENSP00000264110,9606.ENSP00000272298,9606.ENSP00000275493,9606.ENSP00000286355,9606.ENSP00000291527,9606.ENSP00000297494,9606.ENSP00000306245,9606.ENSP00000325120,9606.ENSP00000329357,9606.ENSP00000335153,9606.ENSP00000342952,9606.ENSP00000343925,9606.ENSP00000360266,9606.ENSP00000361405,9606.ENSP00000362680,9606.ENSP00000366233,…	MAPK1,MMP2,CTSD,ATF2,CALM2,EGFR,ADCY8,TFF1,NOS3,FOS,PGR,SP1,HSP90AA1,ADCY2,ESR2,JUN,MMP9,SRC,GABBR1,PRKCD,BCL2,NCOA1,CREB1,OPRM1,NCOA2,ESR1,AKT1
hsa05165	Human papillomavirus infection	41	325	0.62	1.77e-12	9606.ENSP00000215832,9606.ENSP00000222271,9606.ENSP00000225964,9606.ENSP00000227507,9606.ENSP00000245414,9606.ENSP00000257430,9606.ENSP00000257904,9606.ENSP00000258149,9606.ENSP00000261254,9606.ENSP00000263253,9606.ENSP00000265171,9606.ENSP00000265734,9606.ENSP00000266970,9606.ENSP00000267163,9606.ENSP00000269305,9606.ENSP00000274026,9606.ENSP00000275493,9606.ENSP00000293288,9606.ENSP00000311032,…	MAPK1,COMP,COL1A1,CCND1,IRF1,APC,CDK4,MDM2,CCND2,EP300,EGF,CDK6,CDK2,RB1,TP53,CCNA2,EGFR,BAX,CASP3,GSK3B,MX2,CTNNB1,E2F1,CASP8,STAT1,PTGS2,FASLG,CHUK,PRKCZ,IFNB1,BAD,SPP1,RELA,CDKN1A,CREB1,IKBKB,APC2,AKT1,ITGB3,VEGFA,IKBKG
hsa01200	Carbon metabolism	25	117	0.84	4.11e-12	9606.ENSP00000229270,9606.ENSP00000241052,9606.ENSP00000245206,9606.ENSP00000264932,9606.ENSP00000270776,9606.ENSP00000274813,9606.ENSP00000277865,9606.ENSP00000290573,9606.ENSP00000302620,9606.ENSP00000307241,9606.ENSP00000318868,9606.ENSP00000321070,9606.ENSP00000327589,9606.ENSP00000333667,9606.ENSP00000345282,9606.ENSP00000355518,9606.ENSP00000358719,9606.ENSP00000359539,9606.ENSP00000370737,…	TPI1,CAT,GOT2,SDHA,PGD,MUT,GLUD1,HK2,AGXT,PDHB,SHMT1,ME2,GLUD2,SHMT2,GPT2,FH,ME1,GOT1,GLDC,G6PD,PC,GPT,HK1,GPI,ME3
hsa04110	Cell cycle	25	120	0.83	6.58e-12	9606.ENSP00000221930,9606.ENSP00000227507,9606.ENSP00000245960,9606.ENSP00000256442,9606.ENSP00000257904,9606.ENSP00000258149,9606.ENSP00000261254,9606.ENSP00000263253,9606.ENSP00000265734,9606.ENSP00000266970,9606.ENSP00000267163,9606.ENSP00000269305,9606.ENSP00000274026,9606.ENSP00000300093,9606.ENSP00000321656,9606.ENSP00000324806,9606.ENSP00000340989,9606.ENSP00000345571,9606.ENSP00000355249,…	TGFB1,CCND1,CDC25B,CCNB1,CDK4,MDM2,CCND2,EP300,CDK6,CDK2,RB1,TP53,CCNA2,PLK1,CDC25C,GSK3B,SFN,E2F1,E2F2,GADD45A,PCNA,CDK1,CDKN1A,CHEK1,MYC
hsa04920	Adipocytokine signaling pathway	20	69	0.98	7.14e-12	9606.ENSP00000216797,9606.ENSP00000253801,9606.ENSP00000264657,9606.ENSP00000264867,9606.ENSP00000265641,9606.ENSP00000320935,9606.ENSP00000339787,9606.ENSP00000352900,9606.ENSP00000359424,9606.ENSP00000363817,9606.ENSP00000371067,9606.ENSP00000378974,9606.ENSP00000384273,9606.ENSP00000385523,9606.ENSP00000416293,9606.ENSP00000419692,9606.ENSP00000422607,9606.ENSP00000430684,9606.ENSP00000451828,…	NFKBIA,G6PC,STAT3,PPARGC1A,CPT1A,SLC2A4,ACSL4,RXRG,CHUK,RXRB,JAK2,MAPK8,RELA,PPARA,SLC2A1,RXRA,ACSL1,IKBKB,AKT1,IKBKG
hsa04064	NF-kappa B signaling pathway	23	101	0.87	1.06e-11	9606.ENSP00000216797,9606.ENSP00000263341,9606.ENSP00000264832,9606.ENSP00000294728,9606.ENSP00000302564,9606.ENSP00000305355,9606.ENSP00000306512,9606.ENSP00000312455,9606.ENSP00000355759,9606.ENSP00000356438,9606.ENSP00000359424,9606.ENSP00000359663,9606.ENSP00000360025,9606.ENSP00000360242,9606.ENSP00000361359,9606.ENSP00000361850,9606.ENSP00000365048,9606.ENSP00000381185,9606.ENSP00000384273,…	NFKBIA,IL1B,ICAM1,VCAM1,BCL2L1,PRKCB,CXCL8,CFLAR,PARP1,PTGS2,CHUK,CD40LG,GADD45A,XIAP,CD40,PLAU,TNFSF13B,BCL2,RELA,CXCL2,IKBKB,BTK,IKBKG
hsa04620	Toll-like receptor signaling pathway	23	101	0.87	1.06e-11	9606.ENSP00000215832,9606.ENSP00000216797,9606.ENSP00000229795,9606.ENSP00000263341,9606.ENSP00000264246,9606.ENSP00000305651,9606.ENSP00000306245,9606.ENSP00000306512,9606.ENSP00000306884,9606.ENSP00000332049,9606.ENSP00000351273,9606.ENSP00000354394,9606.ENSP00000359424,9606.ENSP00000360266,9606.ENSP00000361359,9606.ENSP00000369581,9606.ENSP00000378517,9606.ENSP00000378974,9606.ENSP00000384273,…	MAPK1,NFKBIA,MAPK14,IL1B,CD80,CXCL10,FOS,CXCL8,CXCL11,CD86,CASP8,STAT1,CHUK,JUN,CD40,IFNB1,SPP1,MAPK8,RELA,IL6,IKBKB,AKT1,IKBKG
hsa04630	JAK-STAT signaling pathway	28	160	0.76	1.12e-11	9606.ENSP00000226730,9606.ENSP00000227507,9606.ENSP00000228534,9606.ENSP00000229135,9606.ENSP00000231449,9606.ENSP00000249075,9606.ENSP00000261254,9606.ENSP00000263253,9606.ENSP00000264657,9606.ENSP00000265171,9606.ENSP00000275493,9606.ENSP00000296871,9606.ENSP00000302564,9606.ENSP00000304915,9606.ENSP00000312673,9606.ENSP00000354394,9606.ENSP00000358022,9606.ENSP00000369581,9606.ENSP00000371067,…	IL2,CCND1,IL23A,IFNG,IL4,LIF,CCND2,EP300,STAT3,EGF,EGFR,CSF2,BCL2L1,IL13,GH1,STAT1,MCL1,IFNB1,JAK2,BCL2,CDKN1A,IL6,PTPN6,IL10,AKT1,GFAP,MYC,GHR
hsa00260	Glycine, serine and threonine metabolism	16	38	1.14	1.22e-11	9606.ENSP00000228476,9606.ENSP00000231420,9606.ENSP00000302620,9606.ENSP00000317721,9606.ENSP00000318868,9606.ENSP00000332369,9606.ENSP00000333667,9606.ENSP00000339435,9606.ENSP00000340684,9606.ENSP00000359976,9606.ENSP00000361894,9606.ENSP00000367309,9606.ENSP00000370737,9606.ENSP00000378416,9606.ENSP00000379895,9606.ENSP00000381231	DAO,AGXT2,AGXT,PIPOX,SHMT1,ALAS2,SHMT2,SRR,MAOA,CTH,GNMT,MAOB,GLDC,ALAS1,GATM,CBSL
hsa05214	Glioma	20	72	0.96	1.27e-11	9606.ENSP00000215832,9606.ENSP00000227507,9606.ENSP00000257904,9606.ENSP00000258149,9606.ENSP00000263431,9606.ENSP00000265171,9606.ENSP00000265734,9606.ENSP00000267163,9606.ENSP00000268035,9606.ENSP00000269305,9606.ENSP00000272298,9606.ENSP00000275493,9606.ENSP00000293288,9606.ENSP00000305355,9606.ENSP00000345571,9606.ENSP00000355249,9606.ENSP00000360025,9606.ENSP00000384849,9606.ENSP00000408695,…	MAPK1,CCND1,CDK4,MDM2,PRKCG,EGF,CDK6,RB1,IGF1R,TP53,CALM2,EGFR,BAX,PRKCB,E2F1,E2F2,GADD45A,CDKN1A,PRKCA,AKT1
hsa05218	Melanoma	20	72	0.96	1.27e-11	9606.ENSP00000215832,9606.ENSP00000227507,9606.ENSP00000257904,9606.ENSP00000258149,9606.ENSP00000264498,9606.ENSP00000265171,9606.ENSP00000265734,9606.ENSP00000267163,9606.ENSP00000268035,9606.ENSP00000269305,9606.ENSP00000275493,9606.ENSP00000293288,9606.ENSP00000317272,9606.ENSP00000345571,9606.ENSP00000355249,9606.ENSP00000360025,9606.ENSP00000376865,9606.ENSP00000378040,9606.ENSP00000384849,…	MAPK1,CCND1,CDK4,MDM2,FGF2,EGF,CDK6,RB1,IGF1R,TP53,EGFR,BAX,MET,E2F1,E2F2,GADD45A,PDGFD,BAD,CDKN1A,AKT1
hsa05144	Malaria	17	46	1.08	1.29e-11	9606.ENSP00000221930,9606.ENSP00000222271,9606.ENSP00000225831,9606.ENSP00000229135,9606.ENSP00000263341,9606.ENSP00000263686,9606.ENSP00000264832,9606.ENSP00000294728,9606.ENSP00000306512,9606.ENSP00000317272,9606.ENSP00000331736,9606.ENSP00000359663,9606.ENSP00000361359,9606.ENSP00000380948,9606.ENSP00000385675,9606.ENSP00000412237,9606.ENSP00000457421	TGFB1,COMP,CCL2,IFNG,IL1B,SELP,ICAM1,VCAM1,CXCL8,MET,SELE,CD40LG,CD40,ITGB2,IL6,IL10,PECAM1
hsa04015	Rap1 signaling pathway	31	202	0.7	1.44e-11	9606.ENSP00000215832,9606.ENSP00000229795,9606.ENSP00000261937,9606.ENSP00000263431,9606.ENSP00000263923,9606.ENSP00000264498,9606.ENSP00000265171,9606.ENSP00000268035,9606.ENSP00000272298,9606.ENSP00000275493,9606.ENSP00000282397,9606.ENSP00000286355,9606.ENSP00000303830,9606.ENSP00000305355,9606.ENSP00000317272,9606.ENSP00000342952,9606.ENSP00000344456,9606.ENSP00000349960,9606.ENSP00000354859,…	MAPK1,MAPK14,FLT4,PRKCG,KDR,FGF2,EGF,IGF1R,CALM2,EGFR,FLT1,ADCY8,INSR,PRKCB,MET,ADCY2,CTNNB1,ACTB,DRD2,GRIN1,SRC,PRKCZ,PDGFD,INS,ITGB2,RHOA,PRKCA,ANGPT1,AKT1,ITGB3,VEGFA
hsa05133	Pertussis	20	74	0.95	1.83e-11	9606.ENSP00000215832,9606.ENSP00000228534,9606.ENSP00000229795,9606.ENSP00000245414,9606.ENSP00000263339,9606.ENSP00000263341,9606.ENSP00000272298,9606.ENSP00000306245,9606.ENSP00000306512,9606.ENSP00000311032,9606.ENSP00000327251,9606.ENSP00000358327,9606.ENSP00000360266,9606.ENSP00000378974,9606.ENSP00000380948,9606.ENSP00000384273,9606.ENSP00000385675,9606.ENSP00000400175,9606.ENSP00000412237,…	MAPK1,IL23A,MAPK14,IRF1,IL1A,IL1B,CALM2,FOS,CXCL8,CASP3,NOS2,CASP7,JUN,MAPK8,ITGB2,RELA,IL6,RHOA,IL10,CASP1
hsa05010	Alzheimer disease	41	355	0.58	1.89e-11	9606.ENSP00000215832,9606.ENSP00000220812,9606.ENSP00000225174,9606.ENSP00000255380,9606.ENSP00000257430,9606.ENSP00000262030,9606.ENSP00000263269,9606.ENSP00000263339,9606.ENSP00000263341,9606.ENSP00000264639,9606.ENSP00000264932,9606.ENSP00000272298,9606.ENSP00000284981,9606.ENSP00000293190,9606.ENSP00000303830,9606.ENSP00000306490,9606.ENSP00000307786,9606.ENSP00000309757,9606.ENSP00000311032,…	MAPK1,DKK4,PPIF,CHRM3,APC,ATP5B,GRIN2D,IL1A,IL1B,PSMD3,SDHA,CALM2,APP,GRIN2C,INSR,CHRM1,CYCS,LPL,CASP3,GSK3B,NOS2,CASP9,CTNNB1,CASP8,MT-ND6,PTGS2,CASP7,CHUK,GRIN1,AGER,CHRM5,BAD,MAPK8,INS,RELA,IL6,MME,IKBKB,APC2,APAF1,AKT1
hsa00330	Arginine and proline metabolism	17	48	1.06	2.12e-11	9606.ENSP00000221476,9606.ENSP00000228476,9606.ENSP00000234111,9606.ENSP00000245206,9606.ENSP00000261733,9606.ENSP00000263556,9606.ENSP00000297494,9606.ENSP00000327251,9606.ENSP00000340684,9606.ENSP00000346827,9606.ENSP00000349446,9606.ENSP00000357838,9606.ENSP00000357880,9606.ENSP00000359539,9606.ENSP00000367309,9606.ENSP00000379895,9606.ENSP00000384999	CKM,DAO,ODC1,GOT2,ALDH2,P4HA1,NOS3,NOS2,MAOA,ALDH9A1,ARG1,OAT,AMD1,GOT1,MAOB,GATM,P4HA2
hsa05213	Endometrial cancer	18	57	1.01	2.4e-11	9606.ENSP00000215832,9606.ENSP00000227507,9606.ENSP00000257430,9606.ENSP00000265171,9606.ENSP00000269305,9606.ENSP00000269571,9606.ENSP00000275493,9606.ENSP00000293288,9606.ENSP00000324806,9606.ENSP00000330237,9606.ENSP00000344456,9606.ENSP00000360025,9606.ENSP00000378040,9606.ENSP00000384849,9606.ENSP00000442954,9606.ENSP00000451828,9606.ENSP00000479618,9606.ENSP00000483056	MAPK1,CCND1,APC,EGF,TP53,ERBB2,EGFR,BAX,GSK3B,CASP9,CTNNB1,GADD45A,BAD,CDKN1A,APC2,AKT1,MYC,ELK1
hsa05226	Gastric cancer	26	144	0.77	3.21e-11	9606.ENSP00000215832,9606.ENSP00000221930,9606.ENSP00000227507,9606.ENSP00000257430,9606.ENSP00000264498,9606.ENSP00000265171,9606.ENSP00000266970,9606.ENSP00000267163,9606.ENSP00000269305,9606.ENSP00000269571,9606.ENSP00000275493,9606.ENSP00000293288,9606.ENSP00000317272,9606.ENSP00000324806,9606.ENSP00000344456,9606.ENSP00000345571,9606.ENSP00000352900,9606.ENSP00000355249,9606.ENSP00000360025,…	MAPK1,TGFB1,CCND1,APC,FGF2,EGF,CDK2,RB1,TP53,ERBB2,EGFR,BAX,MET,GSK3B,CTNNB1,E2F1,RXRG,E2F2,GADD45A,RXRB,BCL2,CDKN1A,RXRA,APC2,AKT1,MYC
hsa04380	Osteoclast differentiation	24	122	0.81	4.25e-11	9606.ENSP00000215832,9606.ENSP00000216797,9606.ENSP00000221930,9606.ENSP00000229135,9606.ENSP00000229795,9606.ENSP00000263339,9606.ENSP00000263341,9606.ENSP00000264716,9606.ENSP00000287820,9606.ENSP00000289473,9606.ENSP00000306245,9606.ENSP00000352561,9606.ENSP00000354394,9606.ENSP00000359424,9606.ENSP00000360266,9606.ENSP00000369581,9606.ENSP00000378974,9606.ENSP00000384273,9606.ENSP00000387699,…	MAPK1,NFKBIA,TGFB1,IFNG,MAPK14,IL1A,IL1B,FOSL2,PPARG,NCF1,FOS,CALCR,STAT1,CHUK,JUN,IFNB1,MAPK8,RELA,CREB1,IKBKB,AKT1,ITGB3,BTK,IKBKG
hsa00250	Alanine, aspartate and glutamate metabolism	15	36	1.13	5.71e-11	9606.ENSP00000175506,9606.ENSP00000231420,9606.ENSP00000245206,9606.ENSP00000256999,9606.ENSP00000264705,9606.ENSP00000277865,9606.ENSP00000302620,9606.ENSP00000307900,9606.ENSP00000314649,9606.ENSP00000327589,9606.ENSP00000333019,9606.ENSP00000345282,9606.ENSP00000359539,9606.ENSP00000378408,9606.ENSP00000379845	ASNS,AGXT2,GOT2,FOLH1,CAD,GLUD1,AGXT,GLUL,ALDH5A1,GLUD2,ADSSL1,GPT2,GOT1,GPT,ABAT
hsa05131	Shigellosis	31	218	0.67	7.39e-11	9606.ENSP00000215832,9606.ENSP00000216797,9606.ENSP00000229795,9606.ENSP00000258149,9606.ENSP00000263341,9606.ENSP00000269305,9606.ENSP00000275493,9606.ENSP00000290573,9606.ENSP00000293288,9606.ENSP00000296871,9606.ENSP00000302564,9606.ENSP00000306124,9606.ENSP00000306512,9606.ENSP00000307786,9606.ENSP00000315112,9606.ENSP00000324806,9606.ENSP00000349960,9606.ENSP00000359424,9606.ENSP00000360266,…	MAPK1,NFKBIA,MAPK14,MDM2,IL1B,TP53,EGFR,HK2,BAX,CSF2,BCL2L1,PRKCE,CXCL8,CYCS,RNF31,GSK3B,ACTB,CHUK,JUN,SRC,IFNB1,PRKCD,MAPK8,BCL2,RELA,RHOA,HK1,IKBKB,CASP1,AKT1,IKBKG
hsa05031	Amphetamine addiction	18	66	0.95	1.73e-10	9606.ENSP00000212015,9606.ENSP00000263269,9606.ENSP00000263431,9606.ENSP00000264110,9606.ENSP00000270349,9606.ENSP00000272298,9606.ENSP00000293190,9606.ENSP00000296526,9606.ENSP00000305355,9606.ENSP00000306245,9606.ENSP00000340684,9606.ENSP00000360266,9606.ENSP00000360608,9606.ENSP00000367309,9606.ENSP00000377353,9606.ENSP00000387699,9606.ENSP00000408695,9606.ENSP00000428994	SIRT1,GRIN2D,PRKCG,ATF2,SLC6A3,CALM2,GRIN2C,GRIA2,PRKCB,FOS,MAOA,JUN,GRIN1,MAOB,DRD1,CREB1,PRKCA,GRIA1
hsa04621	NOD-like receptor signaling pathway	27	174	0.71	2.58e-10	9606.ENSP00000215832,9606.ENSP00000216797,9606.ENSP00000225831,9606.ENSP00000229795,9606.ENSP00000263341,9606.ENSP00000302564,9606.ENSP00000306512,9606.ENSP00000315112,9606.ENSP00000335153,9606.ENSP00000345672,9606.ENSP00000351273,9606.ENSP00000354394,9606.ENSP00000359424,9606.ENSP00000360242,9606.ENSP00000360266,9606.ENSP00000369581,9606.ENSP00000378217,9606.ENSP00000378974,9606.ENSP00000381023,…	MAPK1,NFKBIA,CCL2,MAPK14,IL1B,BCL2L1,CXCL8,RNF31,HSP90AA1,CTSB,CASP8,STAT1,CHUK,XIAP,JUN,IFNB1,PRKCD,MAPK8,TRPM2,BCL2,RELA,IL6,RHOA,CXCL2,IKBKB,CASP1,IKBKG
hsa04022	cGMP-PKG signaling pathway	26	162	0.72	3e-10	9606.ENSP00000215832,9606.ENSP00000225174,9606.ENSP00000234961,9606.ENSP00000264110,9606.ENSP00000272298,9606.ENSP00000280155,9606.ENSP00000286355,9606.ENSP00000297494,9606.ENSP00000303830,9606.ENSP00000305372,9606.ENSP00000306124,9606.ENSP00000306662,9606.ENSP00000315011,9606.ENSP00000342952,9606.ENSP00000351957,9606.ENSP00000353452,9606.ENSP00000358301,9606.ENSP00000365663,9606.ENSP00000368766,…	MAPK1,PPIF,OPRD1,ATF2,CALM2,ADRA2A,ADCY8,NOS3,INSR,ADRB2,PRKCE,ADRA1B,EDNRA,ADCY2,PDE3A,MYLK,ADRB1,NPPA,ADRA1D,BAD,INS,ADRA2C,CREB1,RHOA,AKT1,ADRA2B
hsa04917	Prolactin signaling pathway	18	69	0.93	3.1e-10	9606.ENSP00000215832,9606.ENSP00000227507,9606.ENSP00000229795,9606.ENSP00000245414,9606.ENSP00000261254,9606.ENSP00000264657,9606.ENSP00000306245,9606.ENSP00000323568,9606.ENSP00000324806,9606.ENSP00000343925,9606.ENSP00000354394,9606.ENSP00000362680,9606.ENSP00000371067,9606.ENSP00000378974,9606.ENSP00000380432,9606.ENSP00000384273,9606.ENSP00000405330,9606.ENSP00000451828	MAPK1,CCND1,MAPK14,IRF1,CCND2,STAT3,FOS,SLC2A2,GSK3B,ESR2,STAT1,SRC,JAK2,MAPK8,INS,RELA,ESR1,AKT1
hsa04660	T cell receptor signaling pathway	21	101	0.83	3.17e-10	9606.ENSP00000215832,9606.ENSP00000216797,9606.ENSP00000226730,9606.ENSP00000229135,9606.ENSP00000229795,9606.ENSP00000231449,9606.ENSP00000257904,9606.ENSP00000296871,9606.ENSP00000306245,9606.ENSP00000324806,9606.ENSP00000359424,9606.ENSP00000359663,9606.ENSP00000360266,9606.ENSP00000378974,9606.ENSP00000384273,9606.ENSP00000391592,9606.ENSP00000400175,9606.ENSP00000412237,9606.ENSP00000430684,…	MAPK1,NFKBIA,IL2,IFNG,MAPK14,IL4,CDK4,CSF2,FOS,GSK3B,CHUK,CD40LG,JUN,MAPK8,RELA,PTPN6,RHOA,IL10,IKBKB,AKT1,IKBKG
hsa04922	Glucagon signaling pathway	21	101	0.83	3.17e-10	9606.ENSP00000164139,9606.ENSP00000212015,9606.ENSP00000216392,9606.ENSP00000253801,9606.ENSP00000263253,9606.ENSP00000264110,9606.ENSP00000264867,9606.ENSP00000265641,9606.ENSP00000272298,9606.ENSP00000307241,9606.ENSP00000317904,9606.ENSP00000323568,9606.ENSP00000342952,9606.ENSP00000379386,9606.ENSP00000385523,9606.ENSP00000387662,9606.ENSP00000387699,9606.ENSP00000416293,9606.ENSP00000445175,…	PYGM,SIRT1,PYGL,G6PC,EP300,ATF2,PPARGC1A,CPT1A,CALM2,PDHB,GYS1,SLC2A2,ADCY2,LDHB,PPARA,GCG,CREB1,SLC2A1,LDHA,AKT1,ACACA
hsa05170	Human immunodeficiency virus 1 infection	29	204	0.67	3.17e-10	9606.ENSP00000215832,9606.ENSP00000216797,9606.ENSP00000229795,9606.ENSP00000256442,9606.ENSP00000263431,9606.ENSP00000272298,9606.ENSP00000293288,9606.ENSP00000302564,9606.ENSP00000305355,9606.ENSP00000306245,9606.ENSP00000307786,9606.ENSP00000311032,9606.ENSP00000321656,9606.ENSP00000330237,9606.ENSP00000351273,9606.ENSP00000356694,9606.ENSP00000359424,9606.ENSP00000360266,9606.ENSP00000369581,…	MAPK1,NFKBIA,MAPK14,CCNB1,PRKCG,CALM2,BAX,BCL2L1,PRKCB,FOS,CYCS,CASP3,CDC25C,CASP9,CASP8,FASLG,CHUK,JUN,IFNB1,BAD,CDK1,MAPK8,BCL2,RELA,CHEK1,PRKCA,IKBKB,AKT1,IKBKG
hsa05135	Yersinia infection	23	125	0.78	3.28e-10	9606.ENSP00000215832,9606.ENSP00000216797,9606.ENSP00000225831,9606.ENSP00000226730,9606.ENSP00000229795,9606.ENSP00000263341,9606.ENSP00000306245,9606.ENSP00000306512,9606.ENSP00000324806,9606.ENSP00000349960,9606.ENSP00000359424,9606.ENSP00000360266,9606.ENSP00000362680,9606.ENSP00000369581,9606.ENSP00000378974,9606.ENSP00000384273,9606.ENSP00000385675,9606.ENSP00000400175,9606.ENSP00000412237,…	MAPK1,NFKBIA,CCL2,IL2,MAPK14,IL1B,FOS,CXCL8,GSK3B,ACTB,CHUK,JUN,SRC,IFNB1,MAPK8,RELA,IL6,RHOA,IL10,IKBKB,CASP1,AKT1,IKBKG
hsa00220	Arginine biosynthesis	12	21	1.27	3.46e-10	9606.ENSP00000039007,9606.ENSP00000245206,9606.ENSP00000277865,9606.ENSP00000293404,9606.ENSP00000297494,9606.ENSP00000307900,9606.ENSP00000327251,9606.ENSP00000327589,9606.ENSP00000345282,9606.ENSP00000349446,9606.ENSP00000359539,9606.ENSP00000378408	OTC,GOT2,GLUD1,NAGS,NOS3,GLUL,NOS2,GLUD2,GPT2,ARG1,GOT1,GPT
hsa05203	Viral carcinogenesis	27	182	0.69	5.76e-10	9606.ENSP00000215832,9606.ENSP00000216797,9606.ENSP00000227507,9606.ENSP00000257904,9606.ENSP00000258149,9606.ENSP00000261254,9606.ENSP00000263253,9606.ENSP00000264110,9606.ENSP00000264657,9606.ENSP00000265734,9606.ENSP00000266970,9606.ENSP00000267163,9606.ENSP00000269305,9606.ENSP00000274026,9606.ENSP00000293288,9606.ENSP00000311032,9606.ENSP00000351273,9606.ENSP00000360266,9606.ENSP00000362680,…	MAPK1,NFKBIA,CCND1,CDK4,MDM2,CCND2,EP300,ATF2,STAT3,CDK6,CDK2,RB1,TP53,CCNA2,BAX,CASP3,CASP8,JUN,SRC,BAD,CDK1,RELA,CDKN1A,CREB1,CHEK1,RHOA,IKBKG
hsa05134	Legionellosis	16	55	0.98	8.39e-10	9606.ENSP00000216797,9606.ENSP00000263341,9606.ENSP00000306512,9606.ENSP00000307786,9606.ENSP00000311032,9606.ENSP00000330237,9606.ENSP00000351273,9606.ENSP00000351777,9606.ENSP00000358327,9606.ENSP00000380948,9606.ENSP00000384273,9606.ENSP00000385675,9606.ENSP00000427279,9606.ENSP00000431512,9606.ENSP00000433138,9606.ENSP00000448165	NFKBIA,IL1B,CXCL8,CYCS,CASP3,CASP9,CASP8,VCP,CASP7,ITGB2,RELA,IL6,CXCL2,HSF1,CASP1,APAF1
hsa04910	Insulin signaling pathway	23	133	0.75	9.27e-10	9606.ENSP00000164139,9606.ENSP00000215832,9606.ENSP00000216392,9606.ENSP00000253801,9606.ENSP00000264867,9606.ENSP00000272298,9606.ENSP00000290573,9606.ENSP00000303830,9606.ENSP00000304592,9606.ENSP00000317904,9606.ENSP00000320935,9606.ENSP00000324806,9606.ENSP00000348069,9606.ENSP00000360683,9606.ENSP00000367830,9606.ENSP00000378040,9606.ENSP00000378974,9606.ENSP00000380432,9606.ENSP00000402103,…	PYGM,MAPK1,PYGL,G6PC,PPARGC1A,CALM2,HK2,INSR,FASN,GYS1,SLC2A4,GSK3B,SREBF1,PTPN1,PRKCZ,BAD,MAPK8,INS,HK1,IKBKB,AKT1,ELK1,ACACA
hsa04972	Pancreatic secretion	20	98	0.82	1.09e-09	9606.ENSP00000255380,9606.ENSP00000262461,9606.ENSP00000263431,9606.ENSP00000285379,9606.ENSP00000286355,9606.ENSP00000305355,9606.ENSP00000308720,9606.ENSP00000312286,9606.ENSP00000330484,9606.ENSP00000338369,9606.ENSP00000342952,9606.ENSP00000354280,9606.ENSP00000354294,9606.ENSP00000355533,9606.ENSP00000364257,9606.ENSP00000379472,9606.ENSP00000383364,9606.ENSP00000400175,9606.ENSP00000408695,…	CHRM3,SLC12A2,PRKCG,CA2,ADCY8,PRKCB,PRSS1,PLA2G1B,AMY1B,CELA3B,ADCY2,PRSS3,CTRB1,RYR2,PLA2G2E,CCK,PLA2G2A,RHOA,PRKCA,AMY2A
hsa04932	Non-alcoholic fatty liver disease	24	148	0.72	1.18e-09	9606.ENSP00000221930,9606.ENSP00000263339,9606.ENSP00000263341,9606.ENSP00000264932,9606.ENSP00000293288,9606.ENSP00000303830,9606.ENSP00000306245,9606.ENSP00000306512,9606.ENSP00000307786,9606.ENSP00000311032,9606.ENSP00000324806,9606.ENSP00000348069,9606.ENSP00000351273,9606.ENSP00000356694,9606.ENSP00000358327,9606.ENSP00000360266,9606.ENSP00000378974,9606.ENSP00000380432,9606.ENSP00000384273,…	TGFB1,IL1A,IL1B,SDHA,BAX,INSR,FOS,CXCL8,CYCS,CASP3,GSK3B,SREBF1,CASP8,FASLG,CASP7,JUN,MAPK8,INS,RELA,PPARA,IL6,RXRA,IKBKB,AKT1
hsa04217	Necroptosis	24	149	0.72	1.32e-09	9606.ENSP00000164139,9606.ENSP00000216392,9606.ENSP00000229135,9606.ENSP00000263339,9606.ENSP00000263341,9606.ENSP00000264657,9606.ENSP00000277865,9606.ENSP00000293288,9606.ENSP00000307900,9606.ENSP00000312455,9606.ENSP00000315112,9606.ENSP00000327589,9606.ENSP00000335153,9606.ENSP00000351273,9606.ENSP00000354394,9606.ENSP00000355759,9606.ENSP00000356694,9606.ENSP00000360242,9606.ENSP00000369581,…	PYGM,PYGL,IFNG,IL1A,IL1B,STAT3,GLUD1,BAX,GLUL,CFLAR,RNF31,GLUD2,HSP90AA1,CASP8,STAT1,PARP1,FASLG,XIAP,IFNB1,JAK2,MAPK8,BCL2,PPIA,CASP1
hsa05146	Amoebiasis	20	100	0.82	1.43e-09	9606.ENSP00000221930,9606.ENSP00000225964,9606.ENSP00000229135,9606.ENSP00000248553,9606.ENSP00000263341,9606.ENSP00000263431,9606.ENSP00000296871,9606.ENSP00000304408,9606.ENSP00000305355,9606.ENSP00000306512,9606.ENSP00000311032,9606.ENSP00000327251,9606.ENSP00000349446,9606.ENSP00000380948,9606.ENSP00000384273,9606.ENSP00000385675,9606.ENSP00000408695,9606.ENSP00000412237,9606.ENSP00000427279,…	TGFB1,COL1A1,IFNG,HSPB1,IL1B,PRKCG,CSF2,COL3A1,PRKCB,CXCL8,CASP3,NOS2,ARG1,ITGB2,RELA,IL6,PRKCA,IL10,CXCL2,SERPINB6
hsa01230	Biosynthesis of amino acids	17	73	0.88	4.01e-09	9606.ENSP00000039007,9606.ENSP00000175506,9606.ENSP00000229270,9606.ENSP00000245206,9606.ENSP00000293404,9606.ENSP00000307900,9606.ENSP00000318868,9606.ENSP00000333667,9606.ENSP00000345282,9606.ENSP00000349446,9606.ENSP00000355536,9606.ENSP00000359539,9606.ENSP00000359976,9606.ENSP00000377532,9606.ENSP00000378408,9606.ENSP00000381231,9606.ENSP00000443459	OTC,ASNS,TPI1,GOT2,NAGS,GLUL,SHMT1,SHMT2,GPT2,ARG1,MTR,GOT1,CTH,PC,GPT,CBSL,BCAT1
hsa05130	Pathogenic Escherichia coli infection	26	187	0.66	4.01e-09	9606.ENSP00000215832,9606.ENSP00000216797,9606.ENSP00000229795,9606.ENSP00000263341,9606.ENSP00000293288,9606.ENSP00000306245,9606.ENSP00000306512,9606.ENSP00000307786,9606.ENSP00000311032,9606.ENSP00000330237,9606.ENSP00000349960,9606.ENSP00000351273,9606.ENSP00000356694,9606.ENSP00000358327,9606.ENSP00000359424,9606.ENSP00000360266,9606.ENSP00000362680,9606.ENSP00000378974,9606.ENSP00000384273,…	MAPK1,NFKBIA,MAPK14,IL1B,BAX,FOS,CXCL8,CYCS,CASP3,CASP9,ACTB,CASP8,FASLG,CASP7,CHUK,JUN,SRC,MAPK8,RELA,IL6,PTPN6,RHOA,CLDN4,IKBKB,CASP1,IKBKG
hsa03320	PPAR signaling pathway	17	75	0.87	5.6e-09	9606.ENSP00000265641,9606.ENSP00000287820,9606.ENSP00000295834,9606.ENSP00000309124,9606.ENSP00000309757,9606.ENSP00000310928,9606.ENSP00000322788,9606.ENSP00000339787,9606.ENSP00000352900,9606.ENSP00000358719,9606.ENSP00000359380,9606.ENSP00000360541,9606.ENSP00000363817,9606.ENSP00000385523,9606.ENSP00000419692,9606.ENSP00000422607,9606.ENSP00000440246	CPT1A,PPARG,FABP1,OLR1,LPL,PPARD,MMP1,ACSL4,RXRG,ME1,SCD,CPT2,RXRB,PPARA,RXRA,ACSL1,ME3
hsa05235	PD-L1 expression and PD-1 checkpoint pathway in cancer	18	88	0.83	7.61e-09	9606.ENSP00000215832,9606.ENSP00000216797,9606.ENSP00000229135,9606.ENSP00000229795,9606.ENSP00000264657,9606.ENSP00000265171,9606.ENSP00000275493,9606.ENSP00000306245,9606.ENSP00000354394,9606.ENSP00000359424,9606.ENSP00000360266,9606.ENSP00000371067,9606.ENSP00000384273,9606.ENSP00000391592,9606.ENSP00000430684,9606.ENSP00000437955,9606.ENSP00000451828,9606.ENSP00000483825	MAPK1,NFKBIA,IFNG,MAPK14,STAT3,EGF,EGFR,FOS,STAT1,CHUK,JUN,JAK2,RELA,PTPN6,IKBKB,HIF1A,AKT1,IKBKG
hsa04370	VEGF signaling pathway	15	57	0.94	8.88e-09	9606.ENSP00000215832,9606.ENSP00000229795,9606.ENSP00000248553,9606.ENSP00000263431,9606.ENSP00000263923,9606.ENSP00000297494,9606.ENSP00000305355,9606.ENSP00000330237,9606.ENSP00000356438,9606.ENSP00000362680,9606.ENSP00000376123,9606.ENSP00000378040,9606.ENSP00000408695,9606.ENSP00000451828,9606.ENSP00000478570	MAPK1,MAPK14,HSPB1,PRKCG,KDR,NOS3,PRKCB,CASP9,PTGS2,SRC,SH2D2A,BAD,PRKCA,AKT1,VEGFA
hsa04934	Cushing syndrome	23	153	0.69	9.35e-09	9606.ENSP00000215832,9606.ENSP00000227507,9606.ENSP00000242057,9606.ENSP00000257430,9606.ENSP00000257904,9606.ENSP00000264110,9606.ENSP00000265734,9606.ENSP00000266970,9606.ENSP00000267163,9606.ENSP00000275493,9606.ENSP00000286355,9606.ENSP00000324806,9606.ENSP00000329357,9606.ENSP00000342952,9606.ENSP00000344456,9606.ENSP00000345571,9606.ENSP00000355249,9606.ENSP00000355518,9606.ENSP00000384849,…	MAPK1,CCND1,AHR,APC,CDK4,ATF2,CDK6,CDK2,RB1,EGFR,ADCY8,GSK3B,SP1,ADCY2,CTNNB1,E2F1,E2F2,FH,CDKN1A,CREB1,CYP21A2,APC2,LDLR
hsa00980	Metabolism of xenobiotics by cytochrome P450	16	69	0.88	1.21e-08	9606.ENSP00000209668,9606.ENSP00000241337,9606.ENSP00000290349,9606.ENSP00000301141,9606.ENSP00000306606,9606.ENSP00000311469,9606.ENSP00000335620,9606.ENSP00000337915,9606.ENSP00000342007,9606.ENSP00000369050,9606.ENSP00000370254,9606.ENSP00000381607,9606.ENSP00000420168,9606.ENSP00000420269,9606.ENSP00000426083,9606.ENSP00000478561	ADH1A,GSTM2,CBR1,CYP2A6,ADH1B,GSTM1,GSTA1,CYP3A4,CYP1A2,CYP1A1,AKR1C1,GSTP1,GSTA2,ADH7,ADH1C,CYP1B1
hsa05030	Cocaine addiction	14	49	0.97	1.21e-08	9606.ENSP00000263269,9606.ENSP00000264110,9606.ENSP00000270349,9606.ENSP00000293190,9606.ENSP00000296526,9606.ENSP00000340684,9606.ENSP00000354859,9606.ENSP00000360266,9606.ENSP00000360608,9606.ENSP00000367309,9606.ENSP00000377353,9606.ENSP00000384273,9606.ENSP00000387699,9606.ENSP00000414303	GRIN2D,ATF2,SLC6A3,GRIN2C,GRIA2,MAOA,DRD2,JUN,GRIN1,MAOB,DRD1,RELA,CREB1,BDNF
hsa05230	Central carbon metabolism in cancer	16	69	0.88	1.21e-08	9606.ENSP00000215832,9606.ENSP00000269305,9606.ENSP00000269571,9606.ENSP00000275493,9606.ENSP00000290573,9606.ENSP00000307241,9606.ENSP00000317272,9606.ENSP00000323568,9606.ENSP00000377192,9606.ENSP00000379386,9606.ENSP00000402103,9606.ENSP00000416293,9606.ENSP00000437955,9606.ENSP00000445175,9606.ENSP00000451828,9606.ENSP00000479618	MAPK1,TP53,ERBB2,EGFR,HK2,PDHB,MET,SLC2A2,G6PD,LDHB,HK1,SLC2A1,HIF1A,LDHA,AKT1,MYC
hsa04062	Chemokine signaling pathway	25	186	0.64	1.43e-08	9606.ENSP00000215832,9606.ENSP00000216797,9606.ENSP00000225831,9606.ENSP00000264657,9606.ENSP00000286355,9606.ENSP00000289473,9606.ENSP00000305355,9606.ENSP00000305651,9606.ENSP00000306512,9606.ENSP00000306884,9606.ENSP00000324806,9606.ENSP00000342952,9606.ENSP00000354394,9606.ENSP00000359424,9606.ENSP00000362680,9606.ENSP00000367830,9606.ENSP00000371067,9606.ENSP00000378040,9606.ENSP00000378217,…	MAPK1,NFKBIA,CCL2,STAT3,ADCY8,NCF1,PRKCB,CXCL10,CXCL8,CXCL11,GSK3B,ADCY2,STAT1,CHUK,SRC,PRKCZ,JAK2,BAD,PRKCD,RELA,RHOA,CXCL2,IKBKB,AKT1,IKBKG
hsa05321	Inflammatory bowel disease	15	60	0.91	1.52e-08	9606.ENSP00000221930,9606.ENSP00000226730,9606.ENSP00000228534,9606.ENSP00000229135,9606.ENSP00000231449,9606.ENSP00000263339,9606.ENSP00000263341,9606.ENSP00000264657,9606.ENSP00000304915,9606.ENSP00000354394,9606.ENSP00000360266,9606.ENSP00000384273,9606.ENSP00000385675,9606.ENSP00000390020,9606.ENSP00000412237	TGFB1,IL2,IL23A,IFNG,IL4,IL1A,IL1B,STAT3,IL13,STAT1,JUN,RELA,IL6,HLA-DOB,IL10
hsa04935	Growth hormone synthesis, secretion and action	20	118	0.74	1.58e-08	9606.ENSP00000215832,9606.ENSP00000229795,9606.ENSP00000263253,9606.ENSP00000263431,9606.ENSP00000264110,9606.ENSP00000264657,9606.ENSP00000286355,9606.ENSP00000305355,9606.ENSP00000306245,9606.ENSP00000312673,9606.ENSP00000324806,9606.ENSP00000342952,9606.ENSP00000354394,9606.ENSP00000370473,9606.ENSP00000371067,9606.ENSP00000378974,9606.ENSP00000387699,9606.ENSP00000408695,9606.ENSP00000451828,…	MAPK1,MAPK14,EP300,PRKCG,ATF2,STAT3,ADCY8,PRKCB,FOS,GH1,GSK3B,ADCY2,STAT1,IGFBP3,JAK2,MAPK8,CREB1,PRKCA,AKT1,GHR
hsa04012	ErbB signaling pathway	17	83	0.83	1.91e-08	9606.ENSP00000215832,9606.ENSP00000263431,9606.ENSP00000265171,9606.ENSP00000267101,9606.ENSP00000269571,9606.ENSP00000275493,9606.ENSP00000305355,9606.ENSP00000324806,9606.ENSP00000360266,9606.ENSP00000362680,9606.ENSP00000378040,9606.ENSP00000378974,9606.ENSP00000384849,9606.ENSP00000408695,9606.ENSP00000451828,9606.ENSP00000479618,9606.ENSP00000483056	MAPK1,PRKCG,EGF,ERBB3,ERBB2,EGFR,PRKCB,GSK3B,JUN,SRC,BAD,MAPK8,CDKN1A,PRKCA,AKT1,MYC,ELK1
hsa04152	AMPK signaling pathway	20	120	0.74	2e-08	9606.ENSP00000212015,9606.ENSP00000227507,9606.ENSP00000253801,9606.ENSP00000264867,9606.ENSP00000265641,9606.ENSP00000268035,9606.ENSP00000274026,9606.ENSP00000287820,9606.ENSP00000287936,9606.ENSP00000303830,9606.ENSP00000304592,9606.ENSP00000312987,9606.ENSP00000317904,9606.ENSP00000320935,9606.ENSP00000348069,9606.ENSP00000359380,9606.ENSP00000380432,9606.ENSP00000387699,9606.ENSP00000451828,…	SIRT1,CCND1,G6PC,PPARGC1A,CPT1A,IGF1R,CCNA2,PPARG,HMGCR,INSR,FASN,HNF4A,GYS1,SLC2A4,SREBF1,SCD,INS,CREB1,AKT1,ACACA
hsa04921	Oxytocin signaling pathway	22	149	0.68	2.54e-08	9606.ENSP00000215832,9606.ENSP00000227507,9606.ENSP00000263431,9606.ENSP00000272298,9606.ENSP00000275493,9606.ENSP00000286355,9606.ENSP00000297494,9606.ENSP00000305355,9606.ENSP00000306245,9606.ENSP00000342952,9606.ENSP00000349960,9606.ENSP00000353452,9606.ENSP00000355533,9606.ENSP00000356438,9606.ENSP00000360266,9606.ENSP00000362680,9606.ENSP00000365663,9606.ENSP00000381023,9606.ENSP00000384849,…	MAPK1,CCND1,PRKCG,CALM2,EGFR,ADCY8,NOS3,PRKCB,FOS,ADCY2,ACTB,MYLK,RYR2,PTGS2,JUN,SRC,NPPA,TRPM2,CDKN1A,RHOA,PRKCA,ELK1
hsa00480	Glutathione metabolism	14	53	0.94	2.6e-08	9606.ENSP00000221130,9606.ENSP00000229416,9606.ENSP00000234111,9606.ENSP00000241337,9606.ENSP00000270776,9606.ENSP00000300738,9606.ENSP00000311469,9606.ENSP00000335620,9606.ENSP00000359258,9606.ENSP00000377192,9606.ENSP00000381340,9606.ENSP00000381607,9606.ENSP00000420168,9606.ENSP00000480476	GSR,GCLC,ODC1,GSTM2,PGD,RRM1,GSTM1,GSTA1,GCLM,G6PD,GGT5,GSTP1,GSTA2,OPLAH
hsa00350	Tyrosine metabolism	12	35	1.05	2.69e-08	9606.ENSP00000209668,9606.ENSP00000216465,9606.ENSP00000245206,9606.ENSP00000263321,9606.ENSP00000306606,9606.ENSP00000318820,9606.ENSP00000340684,9606.ENSP00000359539,9606.ENSP00000367309,9606.ENSP00000373570,9606.ENSP00000420269,9606.ENSP00000426083	ADH1A,GSTZ1,GOT2,TYR,ADH1B,TPO,MAOA,GOT1,MAOB,TYRP1,ADH7,ADH1C
hsa05132	Salmonella infection	26	209	0.61	2.78e-08	9606.ENSP00000215832,9606.ENSP00000216797,9606.ENSP00000229795,9606.ENSP00000263341,9606.ENSP00000293288,9606.ENSP00000306245,9606.ENSP00000306512,9606.ENSP00000307786,9606.ENSP00000311032,9606.ENSP00000335153,9606.ENSP00000344456,9606.ENSP00000349960,9606.ENSP00000351273,9606.ENSP00000358327,9606.ENSP00000359424,9606.ENSP00000360266,9606.ENSP00000378974,9606.ENSP00000381185,9606.ENSP00000384273,…	MAPK1,NFKBIA,MAPK14,IL1B,BAX,FOS,CXCL8,CYCS,CASP3,HSP90AA1,CTNNB1,ACTB,CASP8,CASP7,CHUK,JUN,MAPK8,BCL2,RELA,IL6,RHOA,IKBKB,CASP1,AKT1,MYC,IKBKG
hsa05204	Chemical carcinogenesis	16	75	0.84	3.06e-08	9606.ENSP00000209668,9606.ENSP00000241337,9606.ENSP00000290349,9606.ENSP00000301141,9606.ENSP00000306606,9606.ENSP00000311469,9606.ENSP00000335620,9606.ENSP00000337915,9606.ENSP00000342007,9606.ENSP00000356438,9606.ENSP00000369050,9606.ENSP00000381607,9606.ENSP00000420168,9606.ENSP00000420269,9606.ENSP00000426083,9606.ENSP00000478561	ADH1A,GSTM2,CBR1,CYP2A6,ADH1B,GSTM1,GSTA1,CYP3A4,CYP1A2,PTGS2,CYP1A1,GSTP1,GSTA2,ADH7,ADH1C,CYP1B1
hsa04540	Gap junction	17	87	0.81	3.3e-08	9606.ENSP00000215832,9606.ENSP00000263431,9606.ENSP00000265171,9606.ENSP00000275493,9606.ENSP00000276198,9606.ENSP00000282561,9606.ENSP00000286355,9606.ENSP00000305355,9606.ENSP00000342952,9606.ENSP00000354859,9606.ENSP00000358301,9606.ENSP00000362680,9606.ENSP00000376865,9606.ENSP00000377353,9606.ENSP00000378699,9606.ENSP00000408695,9606.ENSP00000437737	MAPK1,PRKCG,EGF,EGFR,HTR2C,GJA1,ADCY8,PRKCB,ADCY2,DRD2,ADRB1,SRC,PDGFD,DRD1,CDK1,PRKCA,HTR2A
hsa04658	Th1 and Th2 cell differentiation	17	87	0.81	3.3e-08	9606.ENSP00000215832,9606.ENSP00000216797,9606.ENSP00000226730,9606.ENSP00000229135,9606.ENSP00000229795,9606.ENSP00000231449,9606.ENSP00000304915,9606.ENSP00000306245,9606.ENSP00000354394,9606.ENSP00000359424,9606.ENSP00000360266,9606.ENSP00000371067,9606.ENSP00000378974,9606.ENSP00000384273,9606.ENSP00000390020,9606.ENSP00000430684,9606.ENSP00000483825	MAPK1,NFKBIA,IL2,IFNG,MAPK14,IL4,IL13,FOS,STAT1,CHUK,JUN,JAK2,MAPK8,RELA,HLA-DOB,IKBKB,IKBKG
hsa05143	African trypanosomiasis	12	36	1.04	3.33e-08	9606.ENSP00000229135,9606.ENSP00000263341,9606.ENSP00000263431,9606.ENSP00000264832,9606.ENSP00000294728,9606.ENSP00000305355,9606.ENSP00000331736,9606.ENSP00000356694,9606.ENSP00000365663,9606.ENSP00000385675,9606.ENSP00000408695,9606.ENSP00000412237	IFNG,IL1B,PRKCG,ICAM1,VCAM1,PRKCB,SELE,FASLG,NPPA,IL6,PRKCA,IL10
hsa05216	Thyroid cancer	12	36	1.04	3.33e-08	9606.ENSP00000215832,9606.ENSP00000227507,9606.ENSP00000269305,9606.ENSP00000287820,9606.ENSP00000293288,9606.ENSP00000344456,9606.ENSP00000352900,9606.ENSP00000360025,9606.ENSP00000363817,9606.ENSP00000384849,9606.ENSP00000419692,9606.ENSP00000479618	MAPK1,CCND1,TP53,PPARG,BAX,CTNNB1,RXRG,GADD45A,RXRB,CDKN1A,RXRA,MYC
hsa05416	Viral myocarditis	14	55	0.92	3.61e-08	9606.ENSP00000227507,9606.ENSP00000264246,9606.ENSP00000264832,9606.ENSP00000307786,9606.ENSP00000311032,9606.ENSP00000330237,9606.ENSP00000332049,9606.ENSP00000339191,9606.ENSP00000349960,9606.ENSP00000351273,9606.ENSP00000359663,9606.ENSP00000361359,9606.ENSP00000380948,9606.ENSP00000390020	CCND1,CD80,ICAM1,CYCS,CASP3,CASP9,CD86,CAV1,ACTB,CASP8,CD40LG,CD40,ITGB2,HLA-DOB
hsa05221	Acute myeloid leukemia	15	66	0.87	4.03e-08	9606.ENSP00000215832,9606.ENSP00000225275,9606.ENSP00000227507,9606.ENSP00000264657,9606.ENSP00000274026,9606.ENSP00000296871,9606.ENSP00000310928,9606.ENSP00000359424,9606.ENSP00000378040,9606.ENSP00000384273,9606.ENSP00000402257,9606.ENSP00000430684,9606.ENSP00000451828,9606.ENSP00000479618,9606.ENSP00000483825	MAPK1,MPO,CCND1,STAT3,CCNA2,CSF2,PPARD,CHUK,BAD,RELA,RUNX1T1,IKBKB,AKT1,MYC,IKBKG
hsa04930	Type II diabetes mellitus	13	46	0.97	4.11e-08	9606.ENSP00000215832,9606.ENSP00000290573,9606.ENSP00000303830,9606.ENSP00000306124,9606.ENSP00000320935,9606.ENSP00000323568,9606.ENSP00000367830,9606.ENSP00000370421,9606.ENSP00000378217,9606.ENSP00000378974,9606.ENSP00000380432,9606.ENSP00000402103,9606.ENSP00000430684	MAPK1,HK2,INSR,PRKCE,SLC2A4,SLC2A2,PRKCZ,PDX1,PRKCD,MAPK8,INS,HK1,IKBKB
hsa04722	Neurotrophin signaling pathway	19	114	0.74	4.24e-08	9606.ENSP00000215832,9606.ENSP00000216797,9606.ENSP00000229795,9606.ENSP00000269305,9606.ENSP00000272298,9606.ENSP00000277120,9606.ENSP00000293288,9606.ENSP00000324806,9606.ENSP00000356694,9606.ENSP00000360266,9606.ENSP00000378040,9606.ENSP00000378217,9606.ENSP00000378974,9606.ENSP00000381185,9606.ENSP00000384273,9606.ENSP00000400175,9606.ENSP00000414303,9606.ENSP00000430684,9606.ENSP00000451828	MAPK1,NFKBIA,MAPK14,TP53,CALM2,NTRK2,BAX,GSK3B,FASLG,JUN,BAD,PRKCD,MAPK8,BCL2,RELA,RHOA,BDNF,IKBKB,AKT1
hsa05120	Epithelial cell signaling in Helicobacter pylori infection	15	67	0.86	4.67e-08	9606.ENSP00000216797,9606.ENSP00000229795,9606.ENSP00000275493,9606.ENSP00000306512,9606.ENSP00000311032,9606.ENSP00000317272,9606.ENSP00000357005,9606.ENSP00000359424,9606.ENSP00000360266,9606.ENSP00000362680,9606.ENSP00000378974,9606.ENSP00000384273,9606.ENSP00000427279,9606.ENSP00000430684,9606.ENSP00000483825	NFKBIA,MAPK14,EGFR,CXCL8,CASP3,MET,F11R,CHUK,JUN,SRC,MAPK8,RELA,CXCL2,IKBKB,IKBKG
hsa05020	Prion disease	29	265	0.55	4.81e-08	9606.ENSP00000215832,9606.ENSP00000225174,9606.ENSP00000229795,9606.ENSP00000262030,9606.ENSP00000263269,9606.ENSP00000263339,9606.ENSP00000263341,9606.ENSP00000264110,9606.ENSP00000264639,9606.ENSP00000264932,9606.ENSP00000270142,9606.ENSP00000289473,9606.ENSP00000293190,9606.ENSP00000293288,9606.ENSP00000307786,9606.ENSP00000311032,9606.ENSP00000324173,9606.ENSP00000324806,9606.ENSP00000330237,…	MAPK1,PPIF,MAPK14,ATP5B,GRIN2D,IL1A,IL1B,ATF2,PSMD3,SDHA,SOD1,NCF1,GRIN2C,BAX,CYCS,CASP3,HSPA5,GSK3B,CASP9,CAV1,MT-ND6,RYR2,GRIN1,BAD,PRKCD,MAPK8,IL6,CREB1,APAF1
hsa04928	Parathyroid hormone synthesis, secretion and action	18	103	0.76	5.19e-08	9606.ENSP00000215832,9606.ENSP00000263431,9606.ENSP00000264110,9606.ENSP00000275493,9606.ENSP00000286355,9606.ENSP00000305355,9606.ENSP00000306245,9606.ENSP00000329357,9606.ENSP00000342952,9606.ENSP00000352900,9606.ENSP00000360493,9606.ENSP00000363817,9606.ENSP00000381185,9606.ENSP00000384849,9606.ENSP00000387699,9606.ENSP00000400175,9606.ENSP00000408695,9606.ENSP00000419692	MAPK1,PRKCG,ATF2,EGFR,ADCY8,PRKCB,FOS,SP1,ADCY2,RXRG,RUNX2,RXRB,BCL2,CDKN1A,CREB1,RHOA,PRKCA,RXRA
hsa04215	Apoptosis - multiple species	11	30	1.08	5.66e-08	9606.ENSP00000293288,9606.ENSP00000302564,9606.ENSP00000307786,9606.ENSP00000311032,9606.ENSP00000330237,9606.ENSP00000351273,9606.ENSP00000358327,9606.ENSP00000360242,9606.ENSP00000378974,9606.ENSP00000381185,9606.ENSP00000448165	BAX,BCL2L1,CYCS,CASP3,CASP9,CASP8,CASP7,XIAP,MAPK8,BCL2,APAF1
hsa00270	Cysteine and methionine metabolism	13	49	0.94	7.39e-08	9606.ENSP00000217426,9606.ENSP00000229416,9606.ENSP00000231420,9606.ENSP00000245206,9606.ENSP00000355536,9606.ENSP00000357880,9606.ENSP00000359258,9606.ENSP00000359539,9606.ENSP00000359976,9606.ENSP00000379386,9606.ENSP00000381231,9606.ENSP00000443459,9606.ENSP00000445175	AHCY,GCLC,AGXT2,GOT2,MTR,AMD1,GCLM,GOT1,CTH,LDHB,CBSL,BCAT1,LDHA
hsa04270	Vascular smooth muscle contraction	20	133	0.69	7.88e-08	9606.ENSP00000215832,9606.ENSP00000263431,9606.ENSP00000272298,9606.ENSP00000286355,9606.ENSP00000305355,9606.ENSP00000306124,9606.ENSP00000306662,9606.ENSP00000312286,9606.ENSP00000315011,9606.ENSP00000342952,9606.ENSP00000353452,9606.ENSP00000364257,9606.ENSP00000365663,9606.ENSP00000368683,9606.ENSP00000368766,9606.ENSP00000378217,9606.ENSP00000383364,9606.ENSP00000400175,9606.ENSP00000402373,…	MAPK1,PRKCG,CALM2,ADCY8,PRKCB,PRKCE,ADRA1B,PLA2G1B,EDNRA,ADCY2,MYLK,PLA2G2E,NPPA,EDN1,ADRA1D,PRKCD,PLA2G2A,RHOA,ACTA2,PRKCA
hsa04750	Inflammatory mediator regulation of TRP channels	17	94	0.77	8.01e-08	9606.ENSP00000229795,9606.ENSP00000262209,9606.ENSP00000263341,9606.ENSP00000263431,9606.ENSP00000272298,9606.ENSP00000276198,9606.ENSP00000286355,9606.ENSP00000305355,9606.ENSP00000306124,9606.ENSP00000342952,9606.ENSP00000362680,9606.ENSP00000378217,9606.ENSP00000378974,9606.ENSP00000380247,9606.ENSP00000408695,9606.ENSP00000437737,9606.ENSP00000459962	MAPK14,TRPA1,IL1B,PRKCG,CALM2,HTR2C,ADCY8,PRKCB,PRKCE,ADCY2,SRC,PRKCD,MAPK8,HRH1,PRKCA,HTR2A,TRPV1
hsa04914	Progesterone-mediated oocyte maturation	17	94	0.77	8.01e-08	9606.ENSP00000215832,9606.ENSP00000229795,9606.ENSP00000245960,9606.ENSP00000256442,9606.ENSP00000266970,9606.ENSP00000268035,9606.ENSP00000274026,9606.ENSP00000286355,9606.ENSP00000300093,9606.ENSP00000321656,9606.ENSP00000325120,9606.ENSP00000335153,9606.ENSP00000342952,9606.ENSP00000378699,9606.ENSP00000378974,9606.ENSP00000380432,9606.ENSP00000451828	MAPK1,MAPK14,CDC25B,CCNB1,CDK2,IGF1R,CCNA2,ADCY8,PLK1,CDC25C,PGR,HSP90AA1,ADCY2,CDK1,MAPK8,INS,AKT1
hsa04913	Ovarian steroidogenesis	13	50	0.93	8.77e-08	9606.ENSP00000268035,9606.ENSP00000286355,9606.ENSP00000303830,9606.ENSP00000342952,9606.ENSP00000356438,9606.ENSP00000363512,9606.ENSP00000369050,9606.ENSP00000369927,9606.ENSP00000379683,9606.ENSP00000380432,9606.ENSP00000454071,9606.ENSP00000466799,9606.ENSP00000478561	IGF1R,ADCY8,INSR,ADCY2,PTGS2,ALOX5,CYP1A1,AKR1C3,CYP19A1,INS,LDLR,HSD17B1,CYP1B1
hsa00500	Starch and sucrose metabolism	11	32	1.05	9.3e-08	9606.ENSP00000164139,9606.ENSP00000216392,9606.ENSP00000253801,9606.ENSP00000264382,9606.ENSP00000290573,9606.ENSP00000317904,9606.ENSP00000330484,9606.ENSP00000402103,9606.ENSP00000405573,9606.ENSP00000447378,9606.ENSP00000481450	PYGM,PYGL,G6PC,SI,HK2,GYS1,AMY1B,HK1,GPI,MGAM,AMY2A
hsa04211	Longevity regulating pathway	16	87	0.78	1.61e-07	9606.ENSP00000212015,9606.ENSP00000241052,9606.ENSP00000264110,9606.ENSP00000264867,9606.ENSP00000268035,9606.ENSP00000269305,9606.ENSP00000286355,9606.ENSP00000287820,9606.ENSP00000293288,9606.ENSP00000303830,9606.ENSP00000342952,9606.ENSP00000380432,9606.ENSP00000384273,9606.ENSP00000387699,9606.ENSP00000446252,9606.ENSP00000451828	SIRT1,CAT,ATF2,PPARGC1A,IGF1R,TP53,ADCY8,PPARG,BAX,INSR,ADCY2,INS,RELA,CREB1,SOD2,AKT1
hsa00982	Drug metabolism - cytochrome P450	14	64	0.85	1.65e-07	9606.ENSP00000209668,9606.ENSP00000241337,9606.ENSP00000301141,9606.ENSP00000306606,9606.ENSP00000311469,9606.ENSP00000335620,9606.ENSP00000337915,9606.ENSP00000340684,9606.ENSP00000342007,9606.ENSP00000367309,9606.ENSP00000381607,9606.ENSP00000420168,9606.ENSP00000420269,9606.ENSP00000426083	ADH1A,GSTM2,CYP2A6,ADH1B,GSTM1,GSTA1,CYP3A4,MAOA,CYP1A2,MAOB,GSTP1,GSTA2,ADH7,ADH1C
hsa00010	Glycolysis / Gluconeogenesis	14	65	0.85	1.94e-07	9606.ENSP00000209668,9606.ENSP00000229270,9606.ENSP00000253801,9606.ENSP00000261733,9606.ENSP00000290573,9606.ENSP00000306606,9606.ENSP00000307241,9606.ENSP00000346827,9606.ENSP00000379386,9606.ENSP00000402103,9606.ENSP00000405573,9606.ENSP00000420269,9606.ENSP00000426083,9606.ENSP00000445175	ADH1A,TPI1,G6PC,ALDH2,HK2,ADH1B,PDHB,ALDH9A1,LDHB,HK1,GPI,ADH7,ADH1C,LDHA
hsa04728	Dopaminergic synapse	19	128	0.69	1.97e-07	9606.ENSP00000229795,9606.ENSP00000263431,9606.ENSP00000264110,9606.ENSP00000270349,9606.ENSP00000272298,9606.ENSP00000296526,9606.ENSP00000305355,9606.ENSP00000306129,9606.ENSP00000306245,9606.ENSP00000324806,9606.ENSP00000340684,9606.ENSP00000354859,9606.ENSP00000367309,9606.ENSP00000377353,9606.ENSP00000378974,9606.ENSP00000387699,9606.ENSP00000408695,9606.ENSP00000428994,9606.ENSP00000451828	MAPK14,PRKCG,ATF2,SLC6A3,CALM2,GRIA2,PRKCB,DRD5,FOS,GSK3B,MAOA,DRD2,MAOB,DRD1,MAPK8,CREB1,PRKCA,GRIA1,AKT1
hsa04970	Salivary secretion	16	89	0.77	2.06e-07	9606.ENSP00000255380,9606.ENSP00000261267,9606.ENSP00000262461,9606.ENSP00000263431,9606.ENSP00000272298,9606.ENSP00000286355,9606.ENSP00000305355,9606.ENSP00000305372,9606.ENSP00000306662,9606.ENSP00000330484,9606.ENSP00000342952,9606.ENSP00000357905,9606.ENSP00000358301,9606.ENSP00000368766,9606.ENSP00000408695,9606.ENSP00000481450	CHRM3,LYZ,SLC12A2,PRKCG,CALM2,ADCY8,PRKCB,ADRB2,ADRA1B,AMY1B,ADCY2,DMBT1,ADRB1,ADRA1D,PRKCA,AMY2A
hsa04071	Sphingolipid signaling pathway	18	116	0.71	2.35e-07	9606.ENSP00000215832,9606.ENSP00000229795,9606.ENSP00000234961,9606.ENSP00000236671,9606.ENSP00000263431,9606.ENSP00000269305,9606.ENSP00000278888,9606.ENSP00000293288,9606.ENSP00000297494,9606.ENSP00000305355,9606.ENSP00000306124,9606.ENSP00000367830,9606.ENSP00000378974,9606.ENSP00000381185,9606.ENSP00000384273,9606.ENSP00000400175,9606.ENSP00000408695,9606.ENSP00000451828	MAPK1,MAPK14,OPRD1,CTSD,PRKCG,TP53,MS4A2,BAX,NOS3,PRKCB,PRKCE,PRKCZ,MAPK8,BCL2,RELA,RHOA,PRKCA,AKT1
hsa00620	Pyruvate metabolism	11	38	0.98	3.8e-07	9606.ENSP00000261733,9606.ENSP00000307241,9606.ENSP00000321070,9606.ENSP00000346827,9606.ENSP00000355518,9606.ENSP00000358719,9606.ENSP00000377532,9606.ENSP00000379386,9606.ENSP00000440246,9606.ENSP00000445175,9606.ENSP00000483300	ALDH2,PDHB,ME2,ALDH9A1,FH,ME1,PC,LDHB,ME3,LDHA,ACACA
hsa04911	Insulin secretion	15	82	0.78	4.2e-07	9606.ENSP00000255380,9606.ENSP00000263431,9606.ENSP00000264110,9606.ENSP00000286355,9606.ENSP00000305355,9606.ENSP00000323568,9606.ENSP00000342952,9606.ENSP00000355533,9606.ENSP00000370421,9606.ENSP00000379472,9606.ENSP00000380432,9606.ENSP00000387662,9606.ENSP00000387699,9606.ENSP00000408695,9606.ENSP00000416293	CHRM3,PRKCG,ATF2,ADCY8,PRKCB,SLC2A2,ADCY2,RYR2,PDX1,CCK,INS,GCG,CREB1,PRKCA,SLC2A1
hsa00052	Galactose metabolism	10	30	1.04	4.65e-07	9606.ENSP00000218516,9606.ENSP00000253801,9606.ENSP00000264162,9606.ENSP00000264382,9606.ENSP00000285930,9606.ENSP00000290573,9606.ENSP00000306920,9606.ENSP00000402103,9606.ENSP00000447378,9606.ENSP00000483375	GLA,G6PC,LCT,SI,AKR1B1,HK2,GLB1,HK1,MGAM,GALE
hsa04725	Cholinergic synapse	17	110	0.7	5.45e-07	9606.ENSP00000215832,9606.ENSP00000255380,9606.ENSP00000263431,9606.ENSP00000286355,9606.ENSP00000303211,9606.ENSP00000305355,9606.ENSP00000306245,9606.ENSP00000306490,9606.ENSP00000342952,9606.ENSP00000371067,9606.ENSP00000372750,9606.ENSP00000381185,9606.ENSP00000387699,9606.ENSP00000399745,9606.ENSP00000408695,9606.ENSP00000409378,9606.ENSP00000451828	MAPK1,CHRM3,PRKCG,ADCY8,ACHE,PRKCB,FOS,CHRM1,ADCY2,JAK2,CHRM5,BCL2,CREB1,CHRM2,PRKCA,CHRM4,AKT1
hsa00590	Arachidonic acid metabolism	13	61	0.84	5.93e-07	9606.ENSP00000228740,9606.ENSP00000244043,9606.ENSP00000290349,9606.ENSP00000312286,9606.ENSP00000330442,9606.ENSP00000342385,9606.ENSP00000354612,9606.ENSP00000356438,9606.ENSP00000363512,9606.ENSP00000364257,9606.ENSP00000369927,9606.ENSP00000381340,9606.ENSP00000383364	LTA4H,PTGIS,CBR1,PLA2G1B,PLB1,PTGES,PTGS1,PTGS2,ALOX5,PLA2G2E,AKR1C3,GGT5,PLA2G2A
hsa00071	Fatty acid degradation	11	42	0.93	8.59e-07	9606.ENSP00000209668,9606.ENSP00000261733,9606.ENSP00000265641,9606.ENSP00000285093,9606.ENSP00000306606,9606.ENSP00000339787,9606.ENSP00000346827,9606.ENSP00000360541,9606.ENSP00000420269,9606.ENSP00000422607,9606.ENSP00000426083	ADH1A,ALDH2,CPT1A,ACAA2,ADH1B,ACSL4,ALDH9A1,CPT2,ADH7,ACSL1,ADH1C
hsa04672	Intestinal immune network for IgA production	11	43	0.92	1.04e-06	9606.ENSP00000221930,9606.ENSP00000226730,9606.ENSP00000231449,9606.ENSP00000264246,9606.ENSP00000332049,9606.ENSP00000359663,9606.ENSP00000361359,9606.ENSP00000365048,9606.ENSP00000385675,9606.ENSP00000390020,9606.ENSP00000412237	TGFB1,IL2,IL4,CD80,CD86,CD40LG,CD40,TNFSF13B,IL6,HLA-DOB,IL10
hsa05330	Allograft rejection	10	34	0.98	1.18e-06	9606.ENSP00000226730,9606.ENSP00000229135,9606.ENSP00000231449,9606.ENSP00000264246,9606.ENSP00000332049,9606.ENSP00000356694,9606.ENSP00000359663,9606.ENSP00000361359,9606.ENSP00000390020,9606.ENSP00000412237	IL2,IFNG,IL4,CD80,CD86,FASLG,CD40LG,CD40,HLA-DOB,IL10
hsa04973	Carbohydrate digestion and absorption	11	44	0.91	1.25e-06	9606.ENSP00000253801,9606.ENSP00000264162,9606.ENSP00000264382,9606.ENSP00000290573,9606.ENSP00000305355,9606.ENSP00000323568,9606.ENSP00000330484,9606.ENSP00000402103,9606.ENSP00000447378,9606.ENSP00000451828,9606.ENSP00000481450	G6PC,LCT,SI,HK2,PRKCB,SLC2A2,AMY1B,HK1,MGAM,AKT1,AMY2A
hsa04520	Adherens junction	13	67	0.8	1.46e-06	9606.ENSP00000215832,9606.ENSP00000263253,9606.ENSP00000268035,9606.ENSP00000269571,9606.ENSP00000275493,9606.ENSP00000303830,9606.ENSP00000317272,9606.ENSP00000344456,9606.ENSP00000349960,9606.ENSP00000360683,9606.ENSP00000362680,9606.ENSP00000391592,9606.ENSP00000400175	MAPK1,EP300,IGF1R,ERBB2,EGFR,INSR,MET,CTNNB1,ACTB,PTPN1,SRC,PTPN6,RHOA
hsa04713	Circadian entrainment	15	92	0.73	1.46e-06	9606.ENSP00000215832,9606.ENSP00000263269,9606.ENSP00000263431,9606.ENSP00000272298,9606.ENSP00000286355,9606.ENSP00000293190,9606.ENSP00000296526,9606.ENSP00000305355,9606.ENSP00000306245,9606.ENSP00000342952,9606.ENSP00000355533,9606.ENSP00000360608,9606.ENSP00000387699,9606.ENSP00000408695,9606.ENSP00000428994	MAPK1,GRIN2D,PRKCG,CALM2,ADCY8,GRIN2C,GRIA2,PRKCB,FOS,ADCY2,RYR2,GRIN1,CREB1,PRKCA,GRIA1
hsa04611	Platelet activation	17	122	0.66	1.9e-06	9606.ENSP00000215832,9606.ENSP00000225964,9606.ENSP00000229795,9606.ENSP00000286355,9606.ENSP00000297494,9606.ENSP00000304408,9606.ENSP00000342952,9606.ENSP00000349960,9606.ENSP00000353452,9606.ENSP00000354612,9606.ENSP00000362680,9606.ENSP00000367830,9606.ENSP00000393333,9606.ENSP00000400175,9606.ENSP00000451828,9606.ENSP00000452786,9606.ENSP00000483570	MAPK1,COL1A1,MAPK14,ADCY8,NOS3,COL3A1,ADCY2,ACTB,MYLK,PTGS1,SRC,PRKCZ,TBXA2R,RHOA,AKT1,ITGB3,BTK
hsa04726	Serotonergic synapse	16	108	0.69	1.92e-06	9606.ENSP00000215832,9606.ENSP00000261707,9606.ENSP00000263431,9606.ENSP00000276198,9606.ENSP00000284981,9606.ENSP00000305355,9606.ENSP00000311032,9606.ENSP00000316244,9606.ENSP00000340684,9606.ENSP00000354612,9606.ENSP00000356438,9606.ENSP00000358963,9606.ENSP00000363512,9606.ENSP00000367309,9606.ENSP00000408695,9606.ENSP00000437737	MAPK1,SLC6A4,PRKCG,HTR2C,APP,PRKCB,CASP3,HTR1A,MAOA,PTGS1,PTGS2,HTR1B,ALOX5,MAOB,PRKCA,HTR2A
hsa04670	Leukocyte transendothelial migration	16	109	0.68	2.13e-06	9606.ENSP00000219070,9606.ENSP00000229795,9606.ENSP00000263431,9606.ENSP00000264832,9606.ENSP00000289473,9606.ENSP00000294728,9606.ENSP00000305355,9606.ENSP00000344456,9606.ENSP00000349960,9606.ENSP00000357005,9606.ENSP00000361405,9606.ENSP00000380948,9606.ENSP00000400175,9606.ENSP00000408695,9606.ENSP00000409544,9606.ENSP00000457421	MMP2,MAPK14,PRKCG,ICAM1,NCF1,VCAM1,PRKCB,CTNNB1,ACTB,F11R,MMP9,ITGB2,RHOA,PRKCA,CLDN4,PECAM1
hsa05231	Choline metabolism in cancer	15	96	0.71	2.29e-06	9606.ENSP00000215832,9606.ENSP00000245407,9606.ENSP00000263431,9606.ENSP00000265171,9606.ENSP00000275493,9606.ENSP00000292823,9606.ENSP00000305355,9606.ENSP00000306245,9606.ENSP00000329357,9606.ENSP00000360266,9606.ENSP00000376865,9606.ENSP00000378974,9606.ENSP00000408695,9606.ENSP00000437955,9606.ENSP00000451828	MAPK1,SLC22A5,PRKCG,EGF,EGFR,PCYT1A,PRKCB,FOS,SP1,JUN,PDGFD,MAPK8,PRKCA,HIF1A,AKT1
hsa00140	Steroid hormone biosynthesis	12	59	0.82	2.46e-06	9606.ENSP00000201586,9606.ENSP00000226444,9606.ENSP00000337915,9606.ENSP00000342007,9606.ENSP00000369050,9606.ENSP00000369927,9606.ENSP00000370254,9606.ENSP00000379683,9606.ENSP00000408860,9606.ENSP00000451406,9606.ENSP00000466799,9606.ENSP00000478561	SULT2B1,SULT1E1,CYP3A4,CYP1A2,CYP1A1,AKR1C3,AKR1C1,CYP19A1,CYP21A2,HSD17B6,HSD17B1,CYP1B1
hsa04727	GABAergic synapse	14	86	0.73	3.36e-06	9606.ENSP00000263431,9606.ENSP00000286355,9606.ENSP00000287766,9606.ENSP00000305355,9606.ENSP00000307900,9606.ENSP00000342952,9606.ENSP00000359353,9606.ENSP00000362680,9606.ENSP00000366233,9606.ENSP00000379845,9606.ENSP00000393097,9606.ENSP00000408695,9606.ENSP00000449756,9606.ENSP00000479113	PRKCG,ADCY8,SLC6A1,PRKCB,GLUL,ADCY2,GABRE,SRC,GABBR1,ABAT,GABRA1,PRKCA,SLC38A1,GABRG3
hsa04918	Thyroid hormone synthesis	13	74	0.76	3.72e-06	9606.ENSP00000221130,9606.ENSP00000222248,9606.ENSP00000263431,9606.ENSP00000264110,9606.ENSP00000286355,9606.ENSP00000295897,9606.ENSP00000305355,9606.ENSP00000318820,9606.ENSP00000324173,9606.ENSP00000342952,9606.ENSP00000387699,9606.ENSP00000408695,9606.ENSP00000475084	GSR,SLC5A5,PRKCG,ATF2,ADCY8,ALB,PRKCB,TPO,HSPA5,ADCY2,CREB1,PRKCA,DUOX2
hsa04371	Apelin signaling pathway	17	131	0.63	4.39e-06	9606.ENSP00000215832,9606.ENSP00000220809,9606.ENSP00000223095,9606.ENSP00000227507,9606.ENSP00000264867,9606.ENSP00000272298,9606.ENSP00000286355,9606.ENSP00000297494,9606.ENSP00000306124,9606.ENSP00000327251,9606.ENSP00000342952,9606.ENSP00000353452,9606.ENSP00000355533,9606.ENSP00000378517,9606.ENSP00000402373,9606.ENSP00000451828,9606.ENSP00000475344	MAPK1,PLAT,SERPINE1,CCND1,PPARGC1A,CALM2,ADCY8,NOS3,PRKCE,NOS2,ADCY2,MYLK,RYR2,SPP1,ACTA2,AKT1,APLNR
hsa01523	Antifolate resistance	9	31	0.98	4.47e-06	9606.ENSP00000237612,9606.ENSP00000263341,9606.ENSP00000318868,9606.ENSP00000333667,9606.ENSP00000359424,9606.ENSP00000384273,9606.ENSP00000385675,9606.ENSP00000430684,9606.ENSP00000483825	ABCG2,IL1B,SHMT1,SHMT2,CHUK,RELA,IL6,IKBKB,IKBKG
hsa04912	GnRH signaling pathway	14	89	0.71	4.69e-06	9606.ENSP00000215832,9606.ENSP00000219070,9606.ENSP00000229795,9606.ENSP00000272298,9606.ENSP00000275493,9606.ENSP00000286355,9606.ENSP00000305355,9606.ENSP00000342952,9606.ENSP00000360266,9606.ENSP00000362680,9606.ENSP00000378217,9606.ENSP00000378974,9606.ENSP00000408695,9606.ENSP00000483056	MAPK1,MMP2,MAPK14,CALM2,EGFR,ADCY8,PRKCB,ADCY2,JUN,SRC,PRKCD,MAPK8,PRKCA,ELK1
hsa04720	Long-term potentiation	12	64	0.79	5e-06	9606.ENSP00000215832,9606.ENSP00000263253,9606.ENSP00000263269,9606.ENSP00000263431,9606.ENSP00000272298,9606.ENSP00000286355,9606.ENSP00000293190,9606.ENSP00000296526,9606.ENSP00000305355,9606.ENSP00000360608,9606.ENSP00000408695,9606.ENSP00000428994	MAPK1,EP300,GRIN2D,PRKCG,CALM2,ADCY8,GRIN2C,GRIA2,PRKCB,GRIN1,PRKCA,GRIA1
hsa04662	B cell receptor signaling pathway	13	78	0.74	6.05e-06	9606.ENSP00000215832,9606.ENSP00000216797,9606.ENSP00000305355,9606.ENSP00000306245,9606.ENSP00000324806,9606.ENSP00000359424,9606.ENSP00000360266,9606.ENSP00000384273,9606.ENSP00000391592,9606.ENSP00000430684,9606.ENSP00000451828,9606.ENSP00000483570,9606.ENSP00000483825	MAPK1,NFKBIA,PRKCB,FOS,GSK3B,CHUK,JUN,RELA,PTPN6,IKBKB,AKT1,BTK,IKBKG
hsa04923	Regulation of lipolysis in adipocytes	11	54	0.82	6.46e-06	9606.ENSP00000286355,9606.ENSP00000303830,9606.ENSP00000305372,9606.ENSP00000342952,9606.ENSP00000349003,9606.ENSP00000354612,9606.ENSP00000356438,9606.ENSP00000358301,9606.ENSP00000365663,9606.ENSP00000380432,9606.ENSP00000451828	ADCY8,INSR,ADRB2,ADCY2,PTGER3,PTGS1,PTGS2,ADRB1,NPPA,INS,AKT1
hsa05211	Renal cell carcinoma	12	66	0.77	6.5e-06	9606.ENSP00000215832,9606.ENSP00000221930,9606.ENSP00000263253,9606.ENSP00000317272,9606.ENSP00000355518,9606.ENSP00000360266,9606.ENSP00000378040,9606.ENSP00000384849,9606.ENSP00000416293,9606.ENSP00000437955,9606.ENSP00000451828,9606.ENSP00000478570	MAPK1,TGFB1,EP300,MET,FH,JUN,BAD,CDKN1A,SLC2A1,HIF1A,AKT1,VEGFA
hsa04916	Melanogenesis	14	95	0.68	9e-06	9606.ENSP00000215832,9606.ENSP00000263253,9606.ENSP00000263321,9606.ENSP00000263431,9606.ENSP00000272298,9606.ENSP00000286355,9606.ENSP00000305355,9606.ENSP00000324806,9606.ENSP00000342952,9606.ENSP00000344456,9606.ENSP00000368683,9606.ENSP00000373570,9606.ENSP00000387699,9606.ENSP00000408695	MAPK1,EP300,TYR,PRKCG,CALM2,ADCY8,PRKCB,GSK3B,ADCY2,CTNNB1,EDN1,TYRP1,CREB1,PRKCA
hsa04610	Complement and coagulation cascades	13	82	0.71	9.64e-06	9606.ENSP00000215727,9606.ENSP00000220809,9606.ENSP00000223095,9606.ENSP00000264870,9606.ENSP00000308938,9606.ENSP00000334145,9606.ENSP00000347197,9606.ENSP00000361850,9606.ENSP00000364731,9606.ENSP00000366307,9606.ENSP00000380948,9606.ENSP00000401645,9606.ENSP00000416066	SERPIND1,PLAT,SERPINE1,F13A1,PLG,F3,C5AR1,PLAU,F7,THBD,ITGB2,SERPINB2,SERPINA1
hsa04060	Cytokine-cytokine receptor interaction	25	282	0.46	1.17e-05	9606.ENSP00000221930,9606.ENSP00000225831,9606.ENSP00000226730,9606.ENSP00000228534,9606.ENSP00000229134,9606.ENSP00000229135,9606.ENSP00000231449,9606.ENSP00000249075,9606.ENSP00000263339,9606.ENSP00000263341,9606.ENSP00000296871,9606.ENSP00000304915,9606.ENSP00000305651,9606.ENSP00000306512,9606.ENSP00000306884,9606.ENSP00000312673,9606.ENSP00000356694,9606.ENSP00000359663,9606.ENSP00000361359,…	TGFB1,CCL2,IL2,IL23A,IL26,IFNG,IL4,LIF,IL1A,IL1B,CSF2,IL13,CXCL10,CXCL8,CXCL11,GH1,FASLG,CD40LG,CD40,TNFSF13B,IFNB1,IL6,IL10,CXCL2,GHR
hsa05332	Graft-versus-host disease	9	36	0.91	1.2e-05	9606.ENSP00000226730,9606.ENSP00000229135,9606.ENSP00000263339,9606.ENSP00000263341,9606.ENSP00000264246,9606.ENSP00000332049,9606.ENSP00000356694,9606.ENSP00000385675,9606.ENSP00000390020	IL2,IFNG,IL1A,IL1B,CD80,CD86,FASLG,IL6,HLA-DOB
hsa05320	Autoimmune thyroid disease	10	48	0.83	1.47e-05	9606.ENSP00000226730,9606.ENSP00000231449,9606.ENSP00000264246,9606.ENSP00000318820,9606.ENSP00000332049,9606.ENSP00000356694,9606.ENSP00000359663,9606.ENSP00000361359,9606.ENSP00000390020,9606.ENSP00000412237	IL2,IL4,CD80,TPO,CD86,FASLG,CD40LG,CD40,HLA-DOB,IL10
hsa00983	Drug metabolism - other enzymes	12	75	0.72	2.01e-05	9606.ENSP00000225275,9606.ENSP00000241337,9606.ENSP00000298556,9606.ENSP00000300738,9606.ENSP00000301141,9606.ENSP00000311469,9606.ENSP00000317842,9606.ENSP00000335620,9606.ENSP00000337915,9606.ENSP00000368727,9606.ENSP00000381607,9606.ENSP00000420168	MPO,GSTM2,HPRT1,RRM1,CYP2A6,GSTM1,CES2,GSTA1,CYP3A4,XDH,GSTP1,GSTA2
hsa04940	Type I diabetes mellitus	9	39	0.88	2.06e-05	9606.ENSP00000226730,9606.ENSP00000229135,9606.ENSP00000263339,9606.ENSP00000263341,9606.ENSP00000264246,9606.ENSP00000332049,9606.ENSP00000356694,9606.ENSP00000380432,9606.ENSP00000390020	IL2,IFNG,IL1A,IL1B,CD80,CD86,FASLG,INS,HLA-DOB
hsa05016	Huntington disease	25	298	0.44	2.74e-05	9606.ENSP00000225174,9606.ENSP00000261383,9606.ENSP00000262030,9606.ENSP00000263253,9606.ENSP00000264639,9606.ENSP00000264867,9606.ENSP00000264932,9606.ENSP00000269305,9606.ENSP00000270142,9606.ENSP00000287820,9606.ENSP00000293288,9606.ENSP00000296526,9606.ENSP00000307786,9606.ENSP00000311032,9606.ENSP00000329357,9606.ENSP00000330237,9606.ENSP00000351273,9606.ENSP00000354665,9606.ENSP00000360608,…	PPIF,DNAH3,ATP5B,EP300,PSMD3,PPARGC1A,SDHA,TP53,SOD1,PPARG,BAX,GRIA2,CYCS,CASP3,SP1,CASP9,CASP8,MT-ND6,GRIN1,MAPK8,CREB1,BDNF,GRIA1,SOD2,APAF1
hsa04310	Wnt signaling pathway	17	154	0.56	2.83e-05	9606.ENSP00000220812,9606.ENSP00000227507,9606.ENSP00000257430,9606.ENSP00000261254,9606.ENSP00000263253,9606.ENSP00000263431,9606.ENSP00000269305,9606.ENSP00000305355,9606.ENSP00000310928,9606.ENSP00000324806,9606.ENSP00000344456,9606.ENSP00000360266,9606.ENSP00000378974,9606.ENSP00000400175,9606.ENSP00000408695,9606.ENSP00000442954,9606.ENSP00000479618	DKK4,CCND1,APC,CCND2,EP300,PRKCG,TP53,PRKCB,PPARD,GSK3B,CTNNB1,JUN,MAPK8,RHOA,PRKCA,APC2,MYC
hsa00380	Tryptophan metabolism	9	41	0.86	2.86e-05	9606.ENSP00000241052,9606.ENSP00000261733,9606.ENSP00000264170,9606.ENSP00000340684,9606.ENSP00000342007,9606.ENSP00000346827,9606.ENSP00000367309,9606.ENSP00000369050,9606.ENSP00000478561	CAT,ALDH2,KYNU,MAOA,CYP1A2,ALDH9A1,MAOB,CYP1A1,CYP1B1
hsa04664	Fc epsilon RI signaling pathway	11	66	0.74	3.25e-05	9606.ENSP00000215832,9606.ENSP00000229795,9606.ENSP00000231449,9606.ENSP00000278888,9606.ENSP00000296871,9606.ENSP00000304915,9606.ENSP00000363512,9606.ENSP00000378974,9606.ENSP00000408695,9606.ENSP00000451828,9606.ENSP00000483570	MAPK1,MAPK14,IL4,MS4A2,CSF2,IL13,ALOX5,MAPK8,PRKCA,AKT1,BTK
hsa04810	Regulation of actin cytoskeleton	20	209	0.5	3.47e-05	9606.ENSP00000215832,9606.ENSP00000255380,9606.ENSP00000257430,9606.ENSP00000264498,9606.ENSP00000265171,9606.ENSP00000275493,9606.ENSP00000306490,9606.ENSP00000316845,9606.ENSP00000349960,9606.ENSP00000353452,9606.ENSP00000362680,9606.ENSP00000372750,9606.ENSP00000376865,9606.ENSP00000380432,9606.ENSP00000380948,9606.ENSP00000399745,9606.ENSP00000400175,9606.ENSP00000409378,9606.ENSP00000442954,…	MAPK1,CHRM3,APC,FGF2,EGF,EGFR,CHRM1,ARHGEF4,ACTB,MYLK,SRC,CHRM5,PDGFD,INS,ITGB2,CHRM2,RHOA,CHRM4,APC2,ITGB3
hsa04724	Glutamatergic synapse	14	111	0.62	4.14e-05	9606.ENSP00000215832,9606.ENSP00000263269,9606.ENSP00000263431,9606.ENSP00000286355,9606.ENSP00000293190,9606.ENSP00000296526,9606.ENSP00000305355,9606.ENSP00000307900,9606.ENSP00000342952,9606.ENSP00000360608,9606.ENSP00000397026,9606.ENSP00000408695,9606.ENSP00000428994,9606.ENSP00000449756	MAPK1,GRIN2D,PRKCG,ADCY8,GRIN2C,GRIA2,PRKCB,GLUL,ADCY2,GRIN1,GRIK2,PRKCA,GRIA1,SLC38A1
hsa04622	RIG-I-like receptor signaling pathway	11	70	0.71	5.2e-05	9606.ENSP00000216797,9606.ENSP00000229795,9606.ENSP00000305651,9606.ENSP00000306512,9606.ENSP00000351273,9606.ENSP00000359424,9606.ENSP00000369581,9606.ENSP00000378974,9606.ENSP00000384273,9606.ENSP00000430684,9606.ENSP00000483825	NFKBIA,MAPK14,CXCL10,CXCL8,CASP8,CHUK,IFNB1,MAPK8,RELA,IKBKB,IKBKG
hsa05014	Amyotrophic lateral sclerosis	27	352	0.4	5.31e-05	9606.ENSP00000229795,9606.ENSP00000241052,9606.ENSP00000261383,9606.ENSP00000262030,9606.ENSP00000263269,9606.ENSP00000264639,9606.ENSP00000264932,9606.ENSP00000269305,9606.ENSP00000270142,9606.ENSP00000293190,9606.ENSP00000293288,9606.ENSP00000296526,9606.ENSP00000302564,9606.ENSP00000307786,9606.ENSP00000311032,9606.ENSP00000324173,9606.ENSP00000327251,9606.ENSP00000330237,9606.ENSP00000349960,…	MAPK14,CAT,DNAH3,ATP5B,GRIN2D,PSMD3,SDHA,TP53,SOD1,GRIN2C,BAX,GRIA2,BCL2L1,CYCS,CASP3,HSPA5,NOS2,CASP9,ACTB,VCP,MT-ND6,GRIN1,BAD,BCL2,GRIA1,CASP1,APAF1
hsa04261	Adrenergic signaling in cardiomyocytes	16	147	0.55	5.66e-05	9606.ENSP00000215832,9606.ENSP00000229795,9606.ENSP00000264110,9606.ENSP00000272298,9606.ENSP00000286355,9606.ENSP00000305372,9606.ENSP00000306662,9606.ENSP00000342952,9606.ENSP00000355533,9606.ENSP00000358301,9606.ENSP00000368766,9606.ENSP00000381185,9606.ENSP00000387699,9606.ENSP00000408695,9606.ENSP00000410257,9606.ENSP00000451828	MAPK1,MAPK14,ATF2,CALM2,ADCY8,ADRB2,ADRA1B,ADCY2,RYR2,ADRB1,ADRA1D,BCL2,CREB1,PRKCA,SCN5A,AKT1
hsa05012	Parkinson disease	21	240	0.46	7.15e-05	9606.ENSP00000225174,9606.ENSP00000262030,9606.ENSP00000264639,9606.ENSP00000264932,9606.ENSP00000269305,9606.ENSP00000270349,9606.ENSP00000272298,9606.ENSP00000293288,9606.ENSP00000302564,9606.ENSP00000307786,9606.ENSP00000311032,9606.ENSP00000324173,9606.ENSP00000330237,9606.ENSP00000340684,9606.ENSP00000354665,9606.ENSP00000354859,9606.ENSP00000367309,9606.ENSP00000377353,9606.ENSP00000378974,…	PPIF,ATP5B,PSMD3,SDHA,TP53,SLC6A3,CALM2,BAX,BCL2L1,CYCS,CASP3,HSPA5,CASP9,MAOA,MT-ND6,DRD2,MAOB,DRD1,MAPK8,NFE2L2,APAF1
hsa04213	Longevity regulating pathway - multiple species	10	61	0.73	8.55e-05	9606.ENSP00000212015,9606.ENSP00000241052,9606.ENSP00000268035,9606.ENSP00000270142,9606.ENSP00000286355,9606.ENSP00000303830,9606.ENSP00000342952,9606.ENSP00000380432,9606.ENSP00000446252,9606.ENSP00000451828	SIRT1,CAT,IGF1R,SOD1,ADCY8,INSR,ADCY2,INS,SOD2,AKT1
hsa05032	Morphine addiction	12	89	0.64	8.57e-05	9606.ENSP00000263431,9606.ENSP00000286355,9606.ENSP00000305355,9606.ENSP00000342952,9606.ENSP00000351957,9606.ENSP00000359353,9606.ENSP00000366233,9606.ENSP00000377353,9606.ENSP00000393097,9606.ENSP00000394624,9606.ENSP00000408695,9606.ENSP00000479113	PRKCG,ADCY8,PRKCB,ADCY2,PDE3A,GABRE,GABBR1,DRD1,GABRA1,OPRM1,PRKCA,GABRG3
hsa04114	Oocyte meiosis	14	120	0.58	8.68e-05	9606.ENSP00000215832,9606.ENSP00000229795,9606.ENSP00000256442,9606.ENSP00000266970,9606.ENSP00000268035,9606.ENSP00000272298,9606.ENSP00000286355,9606.ENSP00000300093,9606.ENSP00000321656,9606.ENSP00000325120,9606.ENSP00000342952,9606.ENSP00000363822,9606.ENSP00000378699,9606.ENSP00000380432	MAPK1,MAPK14,CCNB1,CDK2,IGF1R,CALM2,ADCY8,PLK1,CDC25C,PGR,ADCY2,AR,CDK1,INS
hsa04960	Aldosterone-regulated sodium reabsorption	8	37	0.85	8.87e-05	9606.ENSP00000215832,9606.ENSP00000263431,9606.ENSP00000303830,9606.ENSP00000305355,9606.ENSP00000340989,9606.ENSP00000350815,9606.ENSP00000380432,9606.ENSP00000408695	MAPK1,PRKCG,INSR,PRKCB,SFN,NR3C2,INS,PRKCA
hsa04623	Cytosolic DNA-sensing pathway	10	62	0.72	9.45e-05	9606.ENSP00000216797,9606.ENSP00000263341,9606.ENSP00000305651,9606.ENSP00000359424,9606.ENSP00000369581,9606.ENSP00000384273,9606.ENSP00000385675,9606.ENSP00000430684,9606.ENSP00000433138,9606.ENSP00000483825	NFKBIA,IL1B,CXCL10,CHUK,IFNB1,RELA,IL6,IKBKB,CASP1,IKBKG
hsa05310	Asthma	7	27	0.93	9.8e-05	9606.ENSP00000231449,9606.ENSP00000278888,9606.ENSP00000304915,9606.ENSP00000359663,9606.ENSP00000361359,9606.ENSP00000390020,9606.ENSP00000412237	IL4,MS4A2,IL13,CD40LG,CD40,HLA-DOB,IL10
hsa05033	Nicotine addiction	8	38	0.84	0.0001	9606.ENSP00000263269,9606.ENSP00000293190,9606.ENSP00000296526,9606.ENSP00000359353,9606.ENSP00000360608,9606.ENSP00000393097,9606.ENSP00000428994,9606.ENSP00000479113	GRIN2D,GRIN2C,GRIA2,GABRE,GRIN1,GABRA1,GRIA1,GABRG3
hsa01210	2-Oxocarboxylic acid metabolism	6	18	1.04	0.00011	9606.ENSP00000245206,9606.ENSP00000293404,9606.ENSP00000345282,9606.ENSP00000359539,9606.ENSP00000378408,9606.ENSP00000443459	GOT2,NAGS,GPT2,GOT1,GPT,BCAT1
hsa00830	Retinol metabolism	10	64	0.71	0.00012	9606.ENSP00000209668,9606.ENSP00000297785,9606.ENSP00000301141,9606.ENSP00000306606,9606.ENSP00000337915,9606.ENSP00000342007,9606.ENSP00000369050,9606.ENSP00000420269,9606.ENSP00000426083,9606.ENSP00000451406	ADH1A,ALDH1A1,CYP2A6,ADH1B,CYP3A4,CYP1A2,CYP1A1,ADH7,ADH1C,HSD17B6
hsa04146	Peroxisome	11	79	0.66	0.00013	9606.ENSP00000228476,9606.ENSP00000241052,9606.ENSP00000270142,9606.ENSP00000302620,9606.ENSP00000315013,9606.ENSP00000317721,9606.ENSP00000327251,9606.ENSP00000339787,9606.ENSP00000368727,9606.ENSP00000422607,9606.ENSP00000446252	DAO,CAT,SOD1,AGXT,CRAT,PIPOX,NOS2,ACSL4,XDH,ACSL1,SOD2
hsa04925	Aldosterone synthesis and secretion	12	95	0.62	0.00014	9606.ENSP00000263431,9606.ENSP00000264110,9606.ENSP00000272298,9606.ENSP00000286355,9606.ENSP00000305355,9606.ENSP00000306124,9606.ENSP00000342952,9606.ENSP00000365663,9606.ENSP00000387699,9606.ENSP00000408695,9606.ENSP00000408860,9606.ENSP00000454071	PRKCG,ATF2,CALM2,ADCY8,PRKCB,PRKCE,ADCY2,NPPA,CREB1,PRKCA,CYP21A2,LDLR
hsa04924	Renin secretion	10	66	0.7	0.00015	9606.ENSP00000272298,9606.ENSP00000290866,9606.ENSP00000305372,9606.ENSP00000315011,9606.ENSP00000345672,9606.ENSP00000351957,9606.ENSP00000358301,9606.ENSP00000365663,9606.ENSP00000368683,9606.ENSP00000387699	CALM2,ACE,ADRB2,EDNRA,CTSB,PDE3A,ADRB1,NPPA,EDN1,CREB1
hsa05034	Alcoholism	15	144	0.53	0.00015	9606.ENSP00000215832,9606.ENSP00000263269,9606.ENSP00000264110,9606.ENSP00000270349,9606.ENSP00000272298,9606.ENSP00000277120,9606.ENSP00000293190,9606.ENSP00000340684,9606.ENSP00000354859,9606.ENSP00000360608,9606.ENSP00000367309,9606.ENSP00000377353,9606.ENSP00000379696,9606.ENSP00000387699,9606.ENSP00000414303	MAPK1,GRIN2D,ATF2,SLC6A3,CALM2,NTRK2,GRIN2C,MAOA,DRD2,GRIN1,MAOB,DRD1,PKIA,CREB1,BDNF
hsa00630	Glyoxylate and dicarboxylate metabolism	7	30	0.88	0.00016	9606.ENSP00000241052,9606.ENSP00000274813,9606.ENSP00000302620,9606.ENSP00000307900,9606.ENSP00000318868,9606.ENSP00000333667,9606.ENSP00000370737	CAT,MUT,AGXT,GLUL,SHMT1,SHMT2,GLDC
hsa04723	Retrograde endocannabinoid signaling	15	145	0.53	0.00016	9606.ENSP00000215832,9606.ENSP00000229795,9606.ENSP00000263431,9606.ENSP00000286355,9606.ENSP00000296526,9606.ENSP00000305355,9606.ENSP00000342952,9606.ENSP00000354665,9606.ENSP00000356438,9606.ENSP00000359353,9606.ENSP00000378974,9606.ENSP00000393097,9606.ENSP00000408695,9606.ENSP00000428994,9606.ENSP00000479113	MAPK1,MAPK14,PRKCG,ADCY8,GRIA2,PRKCB,ADCY2,MT-ND6,PTGS2,GABRE,MAPK8,GABRA1,PRKCA,GRIA1,GABRG3
hsa04975	Fat digestion and absorption	8	41	0.81	0.00016	9606.ENSP00000198801,9606.ENSP00000233242,9606.ENSP00000245206,9606.ENSP00000295834,9606.ENSP00000312286,9606.ENSP00000364257,9606.ENSP00000383364,9606.ENSP00000427679	MOGAT2,APOB,GOT2,FABP1,PLA2G1B,PLA2G2E,PLA2G2A,MTTP
hsa05017	Spinocerebellar ataxia	14	135	0.53	0.00025	9606.ENSP00000225174,9606.ENSP00000263269,9606.ENSP00000263431,9606.ENSP00000264639,9606.ENSP00000293190,9606.ENSP00000296526,9606.ENSP00000305355,9606.ENSP00000307786,9606.ENSP00000329357,9606.ENSP00000360608,9606.ENSP00000378974,9606.ENSP00000408695,9606.ENSP00000428994,9606.ENSP00000451828	PPIF,GRIN2D,PRKCG,PSMD3,GRIN2C,GRIA2,PRKCB,CYCS,SP1,GRIN1,MAPK8,PRKCA,GRIA1,AKT1
hsa04971	Gastric acid secretion	10	73	0.65	0.0003	9606.ENSP00000255380,9606.ENSP00000263431,9606.ENSP00000272298,9606.ENSP00000285379,9606.ENSP00000286355,9606.ENSP00000305355,9606.ENSP00000342952,9606.ENSP00000349960,9606.ENSP00000353452,9606.ENSP00000408695	CHRM3,PRKCG,CALM2,CA2,ADCY8,PRKCB,ADCY2,ACTB,MYLK,PRKCA
hsa04137	Mitophagy - animal	9	63	0.67	0.00047	9606.ENSP00000269305,9606.ENSP00000302564,9606.ENSP00000329357,9606.ENSP00000345571,9606.ENSP00000360266,9606.ENSP00000362680,9606.ENSP00000378974,9606.ENSP00000384273,9606.ENSP00000437955	TP53,BCL2L1,SP1,E2F1,JUN,SRC,MAPK8,RELA,HIF1A
hsa04929	GnRH secretion	9	63	0.67	0.00047	9606.ENSP00000215832,9606.ENSP00000234371,9606.ENSP00000263431,9606.ENSP00000305355,9606.ENSP00000343925,9606.ENSP00000366233,9606.ENSP00000378517,9606.ENSP00000408695,9606.ENSP00000451828	MAPK1,KISS1R,PRKCG,PRKCB,ESR2,GABBR1,SPP1,PRKCA,AKT1
hsa04140	Autophagy - animal	13	130	0.51	0.00059	9606.ENSP00000215832,9606.ENSP00000236671,9606.ENSP00000268035,9606.ENSP00000302564,9606.ENSP00000312455,9606.ENSP00000345672,9606.ENSP00000378040,9606.ENSP00000378217,9606.ENSP00000378974,9606.ENSP00000380432,9606.ENSP00000381185,9606.ENSP00000437955,9606.ENSP00000451828	MAPK1,CTSD,IGF1R,BCL2L1,CFLAR,CTSB,BAD,PRKCD,MAPK8,INS,BCL2,HIF1A,AKT1
hsa00360	Phenylalanine metabolism	5	17	0.98	0.00067	9606.ENSP00000245206,9606.ENSP00000340684,9606.ENSP00000359539,9606.ENSP00000367309,9606.ENSP00000484592	GOT2,MAOA,GOT1,MAOB,GLYAT
hsa01212	Fatty acid metabolism	8	54	0.69	0.00081	9606.ENSP00000265641,9606.ENSP00000285093,9606.ENSP00000304592,9606.ENSP00000339787,9606.ENSP00000359380,9606.ENSP00000360541,9606.ENSP00000422607,9606.ENSP00000483300	CPT1A,ACAA2,FASN,ACSL4,SCD,CPT2,ACSL1,ACACA
hsa00591	Linoleic acid metabolism	6	29	0.83	0.00088	9606.ENSP00000312286,9606.ENSP00000330442,9606.ENSP00000337915,9606.ENSP00000342007,9606.ENSP00000364257,9606.ENSP00000383364	PLA2G1B,PLB1,CYP3A4,CYP1A2,PLA2G2E,PLA2G2A
hsa04514	Cell adhesion molecules	13	137	0.49	0.00092	9606.ENSP00000263686,9606.ENSP00000264246,9606.ENSP00000264832,9606.ENSP00000294728,9606.ENSP00000331736,9606.ENSP00000332049,9606.ENSP00000357005,9606.ENSP00000359663,9606.ENSP00000361359,9606.ENSP00000380948,9606.ENSP00000390020,9606.ENSP00000409544,9606.ENSP00000457421	SELP,CD80,ICAM1,VCAM1,SELE,CD86,F11R,CD40LG,CD40,ITGB2,HLA-DOB,CLDN4,PECAM1
hsa04650	Natural killer cell mediated cytotoxicity	12	121	0.51	0.001	9606.ENSP00000215832,9606.ENSP00000229135,9606.ENSP00000263431,9606.ENSP00000264832,9606.ENSP00000296871,9606.ENSP00000305355,9606.ENSP00000311032,9606.ENSP00000356694,9606.ENSP00000369581,9606.ENSP00000380948,9606.ENSP00000391592,9606.ENSP00000408695	MAPK1,IFNG,PRKCG,ICAM1,CSF2,PRKCB,CASP3,FASLG,IFNB1,ITGB2,PTPN6,PRKCA
hsa04550	Signaling pathways regulating pluripotency of stem cells	13	140	0.48	0.0011	9606.ENSP00000215832,9606.ENSP00000229795,9606.ENSP00000249075,9606.ENSP00000257430,9606.ENSP00000264498,9606.ENSP00000264657,9606.ENSP00000268035,9606.ENSP00000324806,9606.ENSP00000344456,9606.ENSP00000371067,9606.ENSP00000442954,9606.ENSP00000451828,9606.ENSP00000479618	MAPK1,MAPK14,LIF,APC,FGF2,STAT3,IGF1R,GSK3B,CTNNB1,JAK2,APC2,AKT1,MYC
hsa00280	Valine, leucine and isoleucine degradation	7	46	0.7	0.0015	9606.ENSP00000231420,9606.ENSP00000261733,9606.ENSP00000274813,9606.ENSP00000285093,9606.ENSP00000346827,9606.ENSP00000379845,9606.ENSP00000443459	AGXT2,ALDH2,MUT,ACAA2,ALDH9A1,ABAT,BCAT1
hsa00340	Histidine metabolism	5	21	0.89	0.0015	9606.ENSP00000261733,9606.ENSP00000267845,9606.ENSP00000340684,9606.ENSP00000346827,9606.ENSP00000367309	ALDH2,HDC,MAOA,ALDH9A1,MAOB
hsa04072	Phospholipase D signaling pathway	13	147	0.46	0.0016	9606.ENSP00000215832,9606.ENSP00000265171,9606.ENSP00000275493,9606.ENSP00000278888,9606.ENSP00000286355,9606.ENSP00000303830,9606.ENSP00000306512,9606.ENSP00000342952,9606.ENSP00000376865,9606.ENSP00000380432,9606.ENSP00000400175,9606.ENSP00000408695,9606.ENSP00000451828	MAPK1,EGF,EGFR,MS4A2,ADCY8,INSR,CXCL8,ADCY2,PDGFD,INS,RHOA,PRKCA,AKT1
hsa04714	Thermogenesis	17	229	0.39	0.0018	9606.ENSP00000229795,9606.ENSP00000262030,9606.ENSP00000264110,9606.ENSP00000264867,9606.ENSP00000264932,9606.ENSP00000265641,9606.ENSP00000286355,9606.ENSP00000287820,9606.ENSP00000339787,9606.ENSP00000342952,9606.ENSP00000349960,9606.ENSP00000354665,9606.ENSP00000360541,9606.ENSP00000365663,9606.ENSP00000387662,9606.ENSP00000387699,9606.ENSP00000422607	MAPK14,ATP5B,ATF2,PPARGC1A,SDHA,CPT1A,ADCY8,PPARG,ACSL4,ADCY2,ACTB,MT-ND6,CPT2,NPPA,GCG,CREB1,ACSL1
hsa05217	Basal cell carcinoma	8	62	0.63	0.0018	9606.ENSP00000257430,9606.ENSP00000269305,9606.ENSP00000293288,9606.ENSP00000324806,9606.ENSP00000344456,9606.ENSP00000360025,9606.ENSP00000384849,9606.ENSP00000442954	APC,TP53,BAX,GSK3B,CTNNB1,GADD45A,CDKN1A,APC2
hsa00232	Caffeine metabolism	3	5	1.29	0.0021	9606.ENSP00000301141,9606.ENSP00000342007,9606.ENSP00000368727	CYP2A6,CYP1A2,XDH
hsa05168	Herpes simplex virus 1 infection	28	479	0.28	0.0021	9606.ENSP00000216797,9606.ENSP00000225831,9606.ENSP00000229135,9606.ENSP00000263341,9606.ENSP00000269305,9606.ENSP00000293288,9606.ENSP00000302564,9606.ENSP00000307786,9606.ENSP00000311032,9606.ENSP00000330237,9606.ENSP00000337368,9606.ENSP00000351273,9606.ENSP00000354394,9606.ENSP00000356694,9606.ENSP00000359424,9606.ENSP00000362680,9606.ENSP00000369581,9606.ENSP00000371067,9606.ENSP00000378040,…	NFKBIA,CCL2,IFNG,IL1B,TP53,BAX,BCL2L1,CYCS,CASP3,CASP9,ZNF224,CASP8,STAT1,FASLG,CHUK,SRC,IFNB1,JAK2,BAD,BCL2,RELA,IL6,HLA-DOB,IKBKB,APAF1,AKT1,ITGB3,IKBKG
hsa04390	Hippo signaling pathway	13	153	0.44	0.0022	9606.ENSP00000221930,9606.ENSP00000223095,9606.ENSP00000227507,9606.ENSP00000257430,9606.ENSP00000261254,9606.ENSP00000324806,9606.ENSP00000344456,9606.ENSP00000349547,9606.ENSP00000349960,9606.ENSP00000367830,9606.ENSP00000380948,9606.ENSP00000442954,9606.ENSP00000479618	TGFB1,SERPINE1,CCND1,APC,CCND2,GSK3B,CTNNB1,RASSF1,ACTB,PRKCZ,ITGB2,APC2,MYC
hsa04977	Vitamin digestion and absorption	5	24	0.83	0.0024	9606.ENSP00000232217,9606.ENSP00000233242,9606.ENSP00000256999,9606.ENSP00000330442,9606.ENSP00000383840	RBP2,APOB,FOLH1,PLB1,MMACHC
hsa04530	Tight junction	13	156	0.44	0.0026	9606.ENSP00000227507,9606.ENSP00000257904,9606.ENSP00000269571,9606.ENSP00000306124,9606.ENSP00000349960,9606.ENSP00000357005,9606.ENSP00000360266,9606.ENSP00000362680,9606.ENSP00000367830,9606.ENSP00000368458,9606.ENSP00000378974,9606.ENSP00000400175,9606.ENSP00000409544	CCND1,CDK4,ERBB2,PRKCE,ACTB,F11R,JUN,SRC,PRKCZ,PCNA,MAPK8,RHOA,CLDN4
hsa04974	Protein digestion and absorption	10	100	0.51	0.0026	9606.ENSP00000225964,9606.ENSP00000243389,9606.ENSP00000304408,9606.ENSP00000308720,9606.ENSP00000332371,9606.ENSP00000338369,9606.ENSP00000353731,9606.ENSP00000354280,9606.ENSP00000354294,9606.ENSP00000418525	COL1A1,SLC36A1,COL3A1,PRSS1,COL7A1,CELA3B,DPP4,PRSS3,CTRB1,MME
hsa00790	Folate biosynthesis	5	25	0.82	0.0028	9606.ENSP00000285930,9606.ENSP00000290349,9606.ENSP00000295463,9606.ENSP00000369927,9606.ENSP00000419045	AKR1B1,CBR1,ALPI,AKR1C3,GCH1
hsa04950	Maturity onset diabetes of the young	5	26	0.8	0.0032	9606.ENSP00000257555,9606.ENSP00000312987,9606.ENSP00000323568,9606.ENSP00000370421,9606.ENSP00000380432	HNF1A,HNF4A,SLC2A2,PDX1,INS
hsa00450	Selenocompound metabolism	4	16	0.91	0.004	9606.ENSP00000262027,9606.ENSP00000355536,9606.ENSP00000359976,9606.ENSP00000434516	MARS,MTR,CTH,TXNRD1
hsa04216	Ferroptosis	6	41	0.68	0.004	9606.ENSP00000216117,9606.ENSP00000229416,9606.ENSP00000269305,9606.ENSP00000339787,9606.ENSP00000359258,9606.ENSP00000422607	HMOX1,GCLC,TP53,ACSL4,GCLM,ACSL1
hsa04976	Bile secretion	9	89	0.52	0.004	9606.ENSP00000237612,9606.ENSP00000285379,9606.ENSP00000286355,9606.ENSP00000287936,9606.ENSP00000337915,9606.ENSP00000342952,9606.ENSP00000416293,9606.ENSP00000419692,9606.ENSP00000454071	ABCG2,CA2,ADCY8,HMGCR,CYP3A4,ADCY2,SLC2A1,RXRA,LDLR
hsa04640	Hematopoietic cell lineage	9	91	0.51	0.0045	9606.ENSP00000231449,9606.ENSP00000263339,9606.ENSP00000263341,9606.ENSP00000264072,9606.ENSP00000296871,9606.ENSP00000385675,9606.ENSP00000390020,9606.ENSP00000418525,9606.ENSP00000452786	IL4,IL1A,IL1B,FCER2,CSF2,IL6,HLA-DOB,MME,ITGB3
hsa00061	Fatty acid biosynthesis	4	17	0.89	0.0047	9606.ENSP00000304592,9606.ENSP00000339787,9606.ENSP00000422607,9606.ENSP00000483300	FASN,ACSL4,ACSL1,ACACA
hsa00910	Nitrogen metabolism	4	17	0.89	0.0047	9606.ENSP00000277865,9606.ENSP00000285379,9606.ENSP00000307900,9606.ENSP00000327589	GLUD1,CA2,GLUL,GLUD2
hsa04730	Long-term depression	7	59	0.59	0.0051	9606.ENSP00000215832,9606.ENSP00000263431,9606.ENSP00000268035,9606.ENSP00000296526,9606.ENSP00000305355,9606.ENSP00000408695,9606.ENSP00000428994	MAPK1,PRKCG,IGF1R,GRIA2,PRKCB,PRKCA,GRIA1
hsa04150	mTOR signaling pathway	12	151	0.42	0.0053	9606.ENSP00000215832,9606.ENSP00000263431,9606.ENSP00000268035,9606.ENSP00000303830,9606.ENSP00000305355,9606.ENSP00000324806,9606.ENSP00000359424,9606.ENSP00000380432,9606.ENSP00000400175,9606.ENSP00000408695,9606.ENSP00000430684,9606.ENSP00000451828	MAPK1,PRKCG,IGF1R,INSR,PRKCB,GSK3B,CHUK,INS,RHOA,PRKCA,IKBKB,AKT1
hsa04612	Antigen processing and presentation	7	63	0.56	0.007	9606.ENSP00000229135,9606.ENSP00000293362,9606.ENSP00000324173,9606.ENSP00000335153,9606.ENSP00000345672,9606.ENSP00000387699,9606.ENSP00000390020	IFNG,PSME3,HSPA5,HSP90AA1,CTSB,CREB1,HLA-DOB
hsa04927	Cortisol synthesis and secretion	7	65	0.55	0.0082	9606.ENSP00000264110,9606.ENSP00000286355,9606.ENSP00000329357,9606.ENSP00000342952,9606.ENSP00000387699,9606.ENSP00000408860,9606.ENSP00000454071	ATF2,ADCY8,SP1,ADCY2,CREB1,CYP21A2,LDLR
hsa00640	Propanoate metabolism	5	34	0.68	0.0085	9606.ENSP00000274813,9606.ENSP00000379386,9606.ENSP00000379845,9606.ENSP00000445175,9606.ENSP00000483300	MUT,LDHB,ABAT,LDHA,ACACA
hsa00230	Purine metabolism	10	127	0.41	0.0116	9606.ENSP00000235628,9606.ENSP00000286355,9606.ENSP00000298556,9606.ENSP00000300738,9606.ENSP00000313490,9606.ENSP00000333019,9606.ENSP00000342952,9606.ENSP00000351957,9606.ENSP00000354532,9606.ENSP00000368727	NT5C1A,ADCY8,HPRT1,RRM1,PFAS,ADSSL1,ADCY2,PDE3A,PNP,XDH
hsa04666	Fc gamma R-mediated phagocytosis	8	90	0.46	0.0129	9606.ENSP00000215832,9606.ENSP00000263431,9606.ENSP00000289473,9606.ENSP00000305355,9606.ENSP00000306124,9606.ENSP00000378217,9606.ENSP00000408695,9606.ENSP00000451828	MAPK1,PRKCG,NCF1,PRKCB,PRKCE,PRKCD,PRKCA,AKT1
hsa00592	alpha-Linolenic acid metabolism	4	25	0.72	0.0149	9606.ENSP00000312286,9606.ENSP00000330442,9606.ENSP00000364257,9606.ENSP00000383364	PLA2G1B,PLB1,PLA2G2E,PLA2G2A
hsa04061	Viral protein interaction with cytokine and cytokine receptor	8	96	0.44	0.018	9606.ENSP00000225831,9606.ENSP00000226730,9606.ENSP00000305651,9606.ENSP00000306512,9606.ENSP00000306884,9606.ENSP00000385675,9606.ENSP00000412237,9606.ENSP00000427279	CCL2,IL2,CXCL10,CXCL8,CXCL11,IL6,IL10,CXCL2
hsa00561	Glycerolipid metabolism	6	59	0.52	0.0183	9606.ENSP00000198801,9606.ENSP00000218516,9606.ENSP00000261733,9606.ENSP00000285930,9606.ENSP00000309757,9606.ENSP00000346827	MOGAT2,GLA,ALDH2,AKR1B1,LPL,ALDH9A1
hsa00020	Citrate cycle (TCA cycle)	4	29	0.65	0.0232	9606.ENSP00000264932,9606.ENSP00000307241,9606.ENSP00000355518,9606.ENSP00000377532	SDHA,PDHB,FH,PC
hsa00471	D-Glutamine and D-glutamate metabolism	2	5	1.12	0.0243	9606.ENSP00000277865,9606.ENSP00000327589	GLUD1,GLUD2
hsa00524	Neomycin, kanamycin and gentamicin biosynthesis	2	5	1.12	0.0243	9606.ENSP00000290573,9606.ENSP00000402103	HK2,HK1
hsa04979	Cholesterol metabolism	5	48	0.53	0.029	9606.ENSP00000200676,9606.ENSP00000233242,9606.ENSP00000309757,9606.ENSP00000356591,9606.ENSP00000454071	CETP,APOB,LPL,SOAT1,LDLR
hsa05150	Staphylococcus aureus infection	7	86	0.43	0.0296	9606.ENSP00000263686,9606.ENSP00000264832,9606.ENSP00000308938,9606.ENSP00000347197,9606.ENSP00000380948,9606.ENSP00000390020,9606.ENSP00000412237	SELP,ICAM1,PLG,C5AR1,ITGB2,HLA-DOB,IL10
hsa00051	Fructose and mannose metabolism	4	32	0.61	0.0304	9606.ENSP00000229270,9606.ENSP00000285930,9606.ENSP00000290573,9606.ENSP00000402103	TPI1,AKR1B1,HK2,HK1
hsa00400	Phenylalanine, tyrosine and tryptophan biosynthesis	2	6	1.04	0.0311	9606.ENSP00000245206,9606.ENSP00000359539	GOT2,GOT1
hsa05410	Hypertrophic cardiomyopathy	7	89	0.41	0.0341	9606.ENSP00000221930,9606.ENSP00000290866,9606.ENSP00000349960,9606.ENSP00000355533,9606.ENSP00000368683,9606.ENSP00000385675,9606.ENSP00000452786	TGFB1,ACE,ACTB,RYR2,EDN1,IL6,ITGB3
hsa05100	Bacterial invasion of epithelial cells	6	70	0.45	0.0356	9606.ENSP00000317272,9606.ENSP00000339191,9606.ENSP00000344456,9606.ENSP00000349960,9606.ENSP00000362680,9606.ENSP00000400175	MET,CAV1,CTNNB1,ACTB,SRC,RHOA
hsa04350	TGF-beta signaling pathway	7	91	0.4	0.0374	9606.ENSP00000215832,9606.ENSP00000221930,9606.ENSP00000229135,9606.ENSP00000263253,9606.ENSP00000329357,9606.ENSP00000400175,9606.ENSP00000479618	MAPK1,TGFB1,IFNG,EP300,SP1,RHOA,MYC
hsa05322	Systemic lupus erythematosus	7	93	0.39	0.041	9606.ENSP00000229135,9606.ENSP00000264246,9606.ENSP00000332049,9606.ENSP00000359663,9606.ENSP00000361359,9606.ENSP00000390020,9606.ENSP00000412237	IFNG,CD80,CD86,CD40LG,CD40,HLA-DOB,IL10
hsa00670	One carbon pool by folate	3	20	0.69	0.0412	9606.ENSP00000318868,9606.ENSP00000333667,9606.ENSP00000355536	SHMT1,SHMT2,MTR
hsa05414	Dilated cardiomyopathy	7	95	0.38	0.0446	9606.ENSP00000221930,9606.ENSP00000286355,9606.ENSP00000342952,9606.ENSP00000349960,9606.ENSP00000355533,9606.ENSP00000358301,9606.ENSP00000452786	TGFB1,ADCY8,ADCY2,ACTB,RYR2,ADRB1,ITGB3
hsa05340	Primary immunodeficiency	4	37	0.55	0.0451	9606.ENSP00000359663,9606.ENSP00000361359,9606.ENSP00000483570,9606.ENSP00000483825	CD40LG,CD40,BTK,IKBKG
hsa00240	Pyrimidine metabolism	5	56	0.47	0.0474	9606.ENSP00000219240,9606.ENSP00000235628,9606.ENSP00000264705,9606.ENSP00000300738,9606.ENSP00000354532	DHODH,NT5C1A,CAD,RRM1,PNP
